# Supplementary material for: 2-{1-[(6R,S)-3,5,5,6,8,8-Hexamethyl-5,6,7,8-tetra­hydro­naphthalen-2-yl]ethyl­idene}-N-methyl­hydrazinecarbo­thioamide
Source: IUCrdata. 2023 Nov 30;8(Pt 11):x231020. doi: 10.1107/S2414314623010209 (PMC10833131; doi:10.1107/S2414314623010209)
Supplement: Supplementary file 1 [file x-08-x231020-sup1.cif]

##############################################################################
#                                                                            #
# This CIF contains the data for a data article accepted for                 #
# publication in IUCrData. It conforms to the requirements of                #
# Notes for Authors for IUCrData, and has been                               #
# peer reviewed under the auspices of IUCrData.                              #
#                                                                            #
# Full details of the Crystallographic Information File format               #
# are given in the paper "The Crystallographic Information File (CIF):       #
# a New Standard Archive File for Crystallography" by S. R. Hall, F. H.      #
# Allen and I. D. Brown [Acta Cryst. (1991), A47, 655-685].                  #
#                                                                            #
# The current version of the core CIF dictionary is obtainable from          #
# ftp://ftp.iucr.org/pub/cif_core.dic.                                       #
#                                                                            #
# Software is freely available for graphical display of the structure(s)     #
# in this CIF. For information consult the CIF software page                 #
# http://www.iucr.org/resources/cif/software.                                #
#                                                                            #
# This file may be used for bona fide research purposes within the           #
# scientific community so long as proper attribution is given to the data    # 
# article from which it was obtained.                                        #
#                                                                            #
##############################################################################
data_I
_audit_creation_method     SHELXL-2018/3
_journal_date_recd_electronic     2023-11-24
_journal_date_accepted     2023-11-26
_journal_name_full     'IUCrData'
_journal_year     2023
_journal_volume     8
_journal_issue      1
_journal_page_first     0
_journal_page_last     0
_journal_paper_category     HO
_journal_paper_doi     10.1107/S2414314623010209
_journal_coeditor_code     BT4144
_publ_contact_author_name     'Leandro Bresolin'
_publ_contact_author_address
;Escola de Qu\'imica e Alimentos
Universidade Federal do Rio Grande
Av. It\'alia km 08, Campus Carreiros
96203-900 Rio Grande-RS
Brazil
;
_publ_contact_author_email     leandro_bresolin@yahoo.com.br
_publ_contact_author_fax      0E9(5)
_publ_contact_author_phone      0E9(5)
_publ_section_title
;\
2-{1-[(6<i>R</i>,<i>S</i>)-3,5,5,6,8,8-Hexamethyl-5,6,7,8-\
tetrahydronaphthalen-2-yl]ethylidene}-<i>N</i>-methylhydrazinecarboamide
;
loop_
    _publ_author_name
    _publ_author_address
    'Melo, Ana Paula Lopes de'
;Escola de Qu\'imica e Alimentos
Universidade Federal do Rio Grande
Av. It\'alia km 08, Campus Carreiros
96203-900 Rio Grande-RS
Brazil
;
    'Flores, Alex Fabiani Claro'
;Escola de Qu\'imica e Alimentos
Universidade Federal do Rio Grande
Av. It\'alia km 08, Campus Carreiros
96203-900 Rio Grande-RS
Brazil
;
    'Bresolin, Leandro'
;Escola de Qu\'imica e Alimentos
Universidade Federal do Rio Grande
Av. It\'alia km 08, Campus Carreiros
96203-900 Rio Grande-RS
Brazil
;
    "Tirloni, B\'arbara"
;Departamento de Qu\'imica
Universidade Federal de Santa Maria
Av. Roraima 1000, Campus Universit\'ario,
97105-900 Santa Maria-RS
Brazil
;
    'Oliveira, Adriano Bof de'
;Departamento de Qu\'imica
Universidade Federal de Sergipe
Av. Marcelo Deda Chagas s/n, Campus Universit\'ario,
49107-230 S\~ao Crist\'ov\~ao-SE
Brazil
;
_publ_section_synopsis
;
The synthesis, crystal structure and Hirshfeld analysis of
(<i>R</i>,<i>S</i>)-fixolide 4-methylthiosemicarbazone is reported. The
compound is disordered over the fixolide fragment and in the crystal, the
molecules are linked by H...S interactions with graph-set motif <i>C</i>(4),
forming mono-periodic hydrogen-bonded ribbons along [100].
;
_chemical_name_systematic
;\
2-{1-[(6<i>R</i>,<i>S</i>)-3,5,5,6,8,8-Hexamethyl-5,6,7,8-\
tetrahydronaphthalen-2-yl]ethylidene}-<i>N</i>-methylhydrazinecarboamide
;
_chemical_name_common     'Fixolide 4-methylthiosemicarbazone'
_chemical_formula_moiety     'C20 H31 N3 S'
_chemical_formula_sum     'C20 H31 N3 S'
_chemical_formula_iupac     'C20 H31 N3 S'
_chemical_formula_weight     345.54
_chemical_melting_point     ?
_chemical_absolute_configuration     ?
_space_group_crystal_system     monoclinic
_space_group_name_H-M_alt     'P 21/c'
_space_group_name_Hall     '-P 2ybc'
loop_
    _space_group_symop_operation_xyz
    'x, y, z'
    '-x, y+1/2, -z+1/2'
    '-x, -y, -z'
    'x, -y-1/2, z-1/2'
_cell_length_a     5.867(3)
_cell_length_b     11.790(4)
_cell_length_c     27.983(9)
_cell_angle_alpha     90
_cell_angle_beta     94.907(14)
_cell_angle_gamma     90
_cell_volume     1928.7(12)
_cell_formula_units_Z     4
_cell_measurement_reflns_used     9284
_cell_measurement_theta_min     2.26
_cell_measurement_theta_max     27.97
_cell_measurement_temperature     100
_exptl_crystal_description     block
_exptl_crystal_colour     colorless
_exptl_crystal_size_max     0.211
_exptl_crystal_size_mid     0.203
_exptl_crystal_size_min     0.148
_exptl_crystal_density_diffrn     1.190
_exptl_crystal_density_meas     ?
_exptl_crystal_density_method     ?
_exptl_crystal_F_000     752
_exptl_absorpt_coefficient_mu     0.174
_exptl_absorpt_correction_type     multi-scan
_exptl_absorpt_process_details
;
(SADABS; Krause <i>et al.</i>, 2015)
;
_exptl_absorpt_correction_T_min     0.6895
_exptl_absorpt_correction_T_max     0.7457
_diffrn_ambient_temperature     100
_diffrn_source     'microfocus X-ray tube'
_diffrn_radiation_type     MoK\a
_diffrn_radiation_wavelength     0.71073
_diffrn_measurement_device_type
                     'Bruker D8 Venture Photon 100 area detector diffractometer'
_diffrn_measurement_method     '\f and \w scans'
_diffrn_detector_area_resol_mean     ?
_diffrn_reflns_number     31284
_diffrn_reflns_av_R_equivalents     0.0916
_diffrn_reflns_av_unetI/netI     0.0719
_diffrn_reflns_theta_min     2.262
_diffrn_reflns_theta_max     28.365
_diffrn_reflns_theta_full     25.242
_diffrn_measured_fraction_theta_max     0.998
_diffrn_measured_fraction_theta_full     0.999
_diffrn_reflns_limit_h_min     -7
_diffrn_reflns_limit_h_max     7
_diffrn_reflns_limit_k_min     -15
_diffrn_reflns_limit_k_max     15
_diffrn_reflns_limit_l_min     -37
_diffrn_reflns_limit_l_max     34
_diffrn_radiation_probe     x-ray
_refine_special_details     ?
_reflns_number_total     4822
_reflns_number_gt     3250
_reflns_threshold_expression     'I > 2\s(I)'
_refine_ls_structure_factor_coef     Fsqd
_refine_ls_matrix_type     full
_refine_ls_R_factor_all     0.1261
_refine_ls_R_factor_gt     0.0785
_refine_ls_wR_factor_gt     0.1771
_refine_ls_wR_factor_ref     0.2012
_refine_ls_goodness_of_fit_ref     1.060
_refine_ls_restrained_S_all     1.060
_refine_ls_number_reflns     4822
_refine_ls_number_parameters     243
_refine_ls_number_restraints     0
_refine_ls_hydrogen_treatment     constr
_refine_ls_weighting_scheme     calc
_refine_ls_weighting_details
              'w=1/[\s^2^(Fo^2^)+(0.0692P)^2^+4.1581P] where P=(Fo^2^+2Fc^2^)/3'
_atom_sites_solution_hydrogens     geom
_atom_sites_solution_primary     direct
_atom_sites_solution_secondary     ?
_refine_ls_shift/su_max     0.000
_refine_ls_shift/su_mean     0.000
_refine_diff_density_max     0.699
_refine_diff_density_min     -0.429
_refine_ls_extinction_method     none
_refine_ls_extinction_coef     .
loop_
    _atom_type_symbol
    _atom_type_description
    _atom_type_scat_dispersion_real
    _atom_type_scat_dispersion_imag
    _atom_type_scat_source
    C C 0.0033 0.0016 'International Tables Vol C Tables 4.2.6.8 and 6.1.1.4'
    H H 0.0000 0.0000 'International Tables Vol C Tables 4.2.6.8 and 6.1.1.4'
    N N 0.0061 0.0033 'International Tables Vol C Tables 4.2.6.8 and 6.1.1.4'
    S S 0.1246 0.1234 'International Tables Vol C Tables 4.2.6.8 and 6.1.1.4'
_computing_data_collection
;
APEX3 (Bruker, 2015)
;
_computing_cell_refinement
;
SAINT (Bruker, 2015)
;
_computing_data_reduction
;
SAINT (Bruker, 2015)
;
_computing_structure_solution
;
<i>SHELXT2014/5</i> (Sheldrick, 2015<i>a</i>)
;
_computing_structure_refinement
;
<i>SHELXL2018/3</i> (Sheldrick, 2015<i>b</i>)
;
_computing_molecular_graphics
;
DIAMOND (Brandenburg, 2006), CrystalExplorer (Wolff <i>et al.</i>,
2012)
;
_computing_publication_material
;
WinGX (Farrugia, 2012), publCIF (Westrip, 2010) and
enCIFer (Allen <i>et al.</i>,
2004)
;
loop_
    _atom_site_type_symbol
    _atom_site_label
    _atom_site_fract_x
    _atom_site_fract_y
    _atom_site_fract_z
    _atom_site_U_iso_or_equiv
    _atom_site_adp_type
    _atom_site_calc_flag
    _atom_site_occupancy
    _atom_site_disorder_assembly
    _atom_site_disorder_group
    C C1 0.4228(6) 0.8742(3) 0.34890(11) 0.0297(7) Uani d 1 . .
    H H1A 0.317178 0.837602 0.325720 0.044 Uiso calc 1 . .
    H H1B 0.572363 0.874803 0.337439 0.044 Uiso calc 1 . .
    H H1C 0.373714 0.950678 0.353735 0.044 Uiso calc 1 . .
    C C2 0.2556(5) 0.8079(2) 0.42119(10) 0.0201(6) Uani d 1 . .
    C C3 0.5694(5) 0.6639(2) 0.51451(10) 0.0189(6) Uani d 1 . .
    C C4 0.7938(5) 0.6024(3) 0.52273(11) 0.0246(7) Uani d 1 . .
    H H4A 0.767666 0.527218 0.534209 0.037 Uiso calc 1 . .
    H H4B 0.892159 0.642732 0.546098 0.037 Uiso calc 1 . .
    H H4C 0.864955 0.598124 0.493142 0.037 Uiso calc 1 . .
    C C5 0.4408(5) 0.6874(2) 0.55703(10) 0.0174(6) Uani d 1 . .
    C C6 0.3814(5) 0.5991(2) 0.58617(10) 0.0173(6) Uani d 1 . .
    H H6 0.420807 0.525634 0.578021 0.021 Uiso calc 1 . .
    C C7 0.2647(5) 0.6151(2) 0.62739(10) 0.0161(6) Uani d 1 . .
    C C8 0.2060(5) 0.5121(2) 0.65701(10) 0.0198(6) Uani d 1 . .
    C C9A 0.1338(12) 0.5514(4) 0.7065(2) 0.0204(15) Uani d 0.667(13) A 1
    H H9A1 0.067164 0.487592 0.722261 0.025 Uiso calc 0.667(13) A 1
    H H9A2 0.269015 0.575048 0.726400 0.025 Uiso calc 0.667(13) A 1
    C C10A -0.0367(13) 0.6481(4) 0.7029(2) 0.0188(13) Uani d 0.667(13) A 1
    H H10A -0.165910 0.626313 0.680229 0.023 Uiso calc 0.667(13) A 1
    C C9B 0.018(2) 0.5468(8) 0.6880(4) 0.022(3) Uani d 0.333(13) A 2
    H H9B1 -0.011379 0.484838 0.709389 0.026 Uiso calc 0.333(13) A 2
    H H9B2 -0.121129 0.560822 0.667565 0.026 Uiso calc 0.333(13) A 2
    C C10B 0.079(3) 0.6527(9) 0.7176(4) 0.021(3) Uani d 0.333(13) A 2
    H H10B 0.227432 0.644511 0.736163 0.025 Uiso calc 0.333(13) A 2
    C C18 -0.1252(7) 0.6661(3) 0.75207(12) 0.0351(9) Uani d 1 . .
    H H18A -0.233592 0.727213 0.750333 0.053 Uiso calc 0.667(13) A 1
    H H18B -0.198066 0.597947 0.761783 0.053 Uiso calc 0.667(13) A 1
    H H18C 0.000513 0.684304 0.775024 0.053 Uiso calc 0.667(13) A 1
    H H18D -0.098157 0.731769 0.772011 0.053 Uiso calc 0.333(13) A 2
    H H18E -0.267837 0.674553 0.732900 0.053 Uiso calc 0.333(13) A 2
    H H18F -0.131339 0.599834 0.771876 0.053 Uiso calc 0.333(13) A 2
    C C11 0.0770(5) 0.7569(2) 0.68317(10) 0.0206(6) Uani d 1 . .
    C C12 0.2048(5) 0.7260(2) 0.63909(10) 0.0181(6) Uani d 1 . .
    C C13 0.2671(5) 0.8150(2) 0.60974(10) 0.0211(6) Uani d 1 . .
    H H13 0.226173 0.888377 0.617683 0.025 Uiso calc 1 . .
    C C14 0.3863(5) 0.7999(2) 0.56956(11) 0.0208(6) Uani d 1 . .
    C C15 0.4612(6) 0.9020(3) 0.54276(12) 0.0299(7) Uani d 1 . .
    H H15A 0.574184 0.879635 0.521721 0.045 Uiso calc 1 . .
    H H15B 0.525624 0.957293 0.565178 0.045 Uiso calc 1 . .
    H H15C 0.331752 0.934086 0.524249 0.045 Uiso calc 1 . .
    C C16 0.4184(6) 0.4431(3) 0.67218(16) 0.0464(11) Uani d 1 . .
    H H16A 0.484691 0.415578 0.644208 0.070 Uiso calc 1 . .
    H H16B 0.377618 0.380093 0.691427 0.070 Uiso calc 1 . .
    H H16C 0.527303 0.490084 0.690511 0.070 Uiso calc 1 . .
    C C17 0.0399(8) 0.4351(3) 0.62847(14) 0.0493(11) Uani d 1 . .
    H H17A -0.096516 0.476586 0.618334 0.074 Uiso calc 1 . .
    H H17B 0.001698 0.372212 0.648087 0.074 Uiso calc 1 . .
    H H17C 0.108789 0.407383 0.600831 0.074 Uiso calc 1 . .
    C C19 0.2376(7) 0.8235(4) 0.71795(14) 0.0469(11) Uani d 1 . .
    H H19A 0.160960 0.842218 0.745876 0.070 Uiso calc 1 . .
    H H19B 0.282993 0.891975 0.702797 0.070 Uiso calc 1 . .
    H H19C 0.370519 0.778582 0.727203 0.070 Uiso calc 1 . .
    C C20 -0.1305(6) 0.8300(4) 0.66802(14) 0.0421(10) Uani d 1 . .
    H H20A -0.235503 0.787662 0.646723 0.063 Uiso calc 1 . .
    H H20B -0.082284 0.896632 0.651908 0.063 Uiso calc 1 . .
    H H20C -0.204601 0.851976 0.695883 0.063 Uiso calc 1 . .
    N N1 0.4303(4) 0.8132(2) 0.39367(9) 0.0217(5) Uani d 1 . .
    H H1 0.554520 0.778200 0.403201 0.026 Uiso calc 1 . .
    N N2 0.2951(4) 0.7419(2) 0.46157(9) 0.0215(5) Uani d 1 . .
    H H2 0.190095 0.733073 0.480892 0.026 Uiso calc 1 . .
    N N3 0.5059(4) 0.6897(2) 0.47075(9) 0.0196(5) Uani d 1 . .
    S S1 0.00559(14) 0.87428(7) 0.41079(3) 0.0293(2) Uani d 1 . .
loop_
    _atom_site_aniso_label
    _atom_site_aniso_U_11
    _atom_site_aniso_U_22
    _atom_site_aniso_U_33
    _atom_site_aniso_U_12
    _atom_site_aniso_U_13
    _atom_site_aniso_U_23
    C1 0.0322(18) 0.0341(18) 0.0226(15) 0.0026(15) 0.0019(13) 0.0073(14)
    C2 0.0222(15) 0.0177(14) 0.0199(14) -0.0027(11) -0.0006(12) -0.0013(11)
    C3 0.0199(15) 0.0181(13) 0.0190(14) -0.0023(11) 0.0039(11) 0.0011(11)
    C4 0.0213(16) 0.0292(16) 0.0237(15) 0.0049(12) 0.0040(12) 0.0034(12)
    C5 0.0164(14) 0.0200(14) 0.0161(13) -0.0018(11) 0.0022(11) -0.0005(11)
    C6 0.0192(15) 0.0127(12) 0.0203(14) 0.0017(10) 0.0028(11) 0.0001(10)
    C7 0.0161(14) 0.0136(12) 0.0182(13) 0.0002(10) -0.0006(11) 0.0024(10)
    C8 0.0246(16) 0.0156(13) 0.0198(14) 0.0001(11) 0.0057(12) 0.0013(11)
    C9A 0.029(3) 0.016(2) 0.016(3) -0.002(2) 0.005(2) -0.0001(18)
    C10A 0.021(3) 0.023(2) 0.013(2) 0.005(2) 0.002(2) -0.0004(18)
    C9B 0.026(7) 0.024(5) 0.015(5) -0.003(4) 0.001(5) -0.004(4)
    C10B 0.019(6) 0.033(5) 0.011(5) 0.007(4) 0.001(4) 0.003(4)
    C18 0.052(2) 0.0295(17) 0.0265(17) 0.0067(16) 0.0211(16) 0.0024(14)
    C11 0.0246(16) 0.0169(13) 0.0207(14) 0.0022(12) 0.0040(12) -0.0011(11)
    C12 0.0205(15) 0.0160(13) 0.0174(14) -0.0003(11) -0.0013(11) -0.0019(10)
    C13 0.0270(16) 0.0141(13) 0.0223(15) 0.0009(11) 0.0020(12) 0.0004(11)
    C14 0.0233(16) 0.0173(13) 0.0218(15) -0.0020(12) 0.0028(12) 0.0014(11)
    C15 0.045(2) 0.0150(14) 0.0304(17) -0.0027(13) 0.0087(15) 0.0030(12)
    C16 0.033(2) 0.037(2) 0.069(3) -0.0020(16) -0.0022(19) 0.035(2)
    C17 0.063(3) 0.041(2) 0.040(2) -0.033(2) -0.0184(19) 0.0190(18)
    C19 0.030(2) 0.070(3) 0.041(2) -0.0010(19) 0.0093(17) -0.035(2)
    C20 0.029(2) 0.067(3) 0.0313(19) 0.0194(18) 0.0073(15) 0.0040(18)
    N1 0.0247(14) 0.0228(13) 0.0179(12) 0.0035(10) 0.0030(10) 0.0038(10)
    N2 0.0180(13) 0.0256(13) 0.0214(13) 0.0030(10) 0.0038(10) 0.0040(10)
    N3 0.0180(13) 0.0214(12) 0.0193(12) 0.0002(10) 0.0009(10) 0.0022(10)
    S1 0.0228(4) 0.0270(4) 0.0376(5) 0.0034(3) 0.0002(3) 0.0079(3)
_geom_special_details
;
 All esds (except the esd in the dihedral angle between two l.s. planes)
 are estimated using the full covariance matrix.  The cell esds are taken
 into account individually in the estimation of esds in distances, angles
 and torsion angles; correlations between esds in cell parameters are only
 used when they are defined by crystal symmetry.  An approximate (isotropic)
 treatment of cell esds is used for estimating esds involving l.s. planes.
;
loop_
    _geom_bond_atom_site_label_1
    _geom_bond_atom_site_label_2
    _geom_bond_site_symmetry_2
    _geom_bond_distance
    _geom_bond_publ_flag
    C1 N1 . 1.442(4) ?
    C1 H1A . 0.9600 ?
    C1 H1B . 0.9600 ?
    C1 H1C . 0.9600 ?
    C2 N1 . 1.335(4) ?
    C2 N2 . 1.376(4) ?
    C2 S1 . 1.666(3) ?
    C3 N3 . 1.286(4) ?
    C3 C5 . 1.489(4) ?
    C3 C4 . 1.503(4) ?
    C4 H4A . 0.9600 ?
    C4 H4B . 0.9600 ?
    C4 H4C . 0.9600 ?
    C5 C6 . 1.385(4) ?
    C5 C14 . 1.416(4) ?
    C6 C7 . 1.403(4) ?
    C6 H6 . 0.9300 ?
    C7 C12 . 1.400(4) ?
    C7 C8 . 1.526(4) ?
    C8 C17 . 1.510(5) ?
    C8 C9B . 1.515(10) ?
    C8 C16 . 1.518(5) ?
    C8 C9A . 1.554(5) ?
    C9A C10A . 1.515(9) ?
    C9A H9A1 . 0.9700 ?
    C9A H9A2 . 0.9700 ?
    C10A C18 . 1.527(5) ?
    C10A C11 . 1.568(6) ?
    C10A H10A . 0.9800 ?
    C9B C10B . 1.524(19) ?
    C9B H9B1 . 0.9700 ?
    C9B H9B2 . 0.9700 ?
    C10B C11 . 1.560(10) ?
    C10B C18 . 1.609(11) ?
    C10B H10B . 0.9800 ?
    C18 H18A . 0.9600 ?
    C18 H18B . 0.9600 ?
    C18 H18C . 0.9600 ?
    C18 H18D . 0.9600 ?
    C18 H18E . 0.9600 ?
    C18 H18F . 0.9600 ?
    C11 C19 . 1.515(5) ?
    C11 C20 . 1.523(5) ?
    C11 C12 . 1.541(4) ?
    C12 C13 . 1.400(4) ?
    C13 C14 . 1.386(4) ?
    C13 H13 . 0.9300 ?
    C14 C15 . 1.503(4) ?
    C15 H15A . 0.9600 ?
    C15 H15B . 0.9600 ?
    C15 H15C . 0.9600 ?
    C16 H16A . 0.9600 ?
    C16 H16B . 0.9600 ?
    C16 H16C . 0.9600 ?
    C17 H17A . 0.9600 ?
    C17 H17B . 0.9600 ?
    C17 H17C . 0.9600 ?
    C19 H19A . 0.9600 ?
    C19 H19B . 0.9600 ?
    C19 H19C . 0.9600 ?
    C20 H20A . 0.9600 ?
    C20 H20B . 0.9600 ?
    C20 H20C . 0.9600 ?
    N1 H1 . 0.8600 ?
    N2 N3 . 1.386(3) ?
    N2 H2 . 0.8600 ?
loop_
    _geom_angle_atom_site_label_1
    _geom_angle_atom_site_label_2
    _geom_angle_atom_site_label_3
    _geom_angle_site_symmetry_1
    _geom_angle_site_symmetry_3
    _geom_angle
    _geom_angle_publ_flag
    N1 C1 H1A . . 109.5 ?
    N1 C1 H1B . . 109.5 ?
    H1A C1 H1B . . 109.5 ?
    N1 C1 H1C . . 109.5 ?
    H1A C1 H1C . . 109.5 ?
    H1B C1 H1C . . 109.5 ?
    N1 C2 N2 . . 114.6(3) ?
    N1 C2 S1 . . 125.8(2) ?
    N2 C2 S1 . . 119.6(2) ?
    N3 C3 C5 . . 126.3(3) ?
    N3 C3 C4 . . 116.0(3) ?
    C5 C3 C4 . . 117.7(2) ?
    C3 C4 H4A . . 109.5 ?
    C3 C4 H4B . . 109.5 ?
    H4A C4 H4B . . 109.5 ?
    C3 C4 H4C . . 109.5 ?
    H4A C4 H4C . . 109.5 ?
    H4B C4 H4C . . 109.5 ?
    C6 C5 C14 . . 119.0(2) ?
    C6 C5 C3 . . 120.0(2) ?
    C14 C5 C3 . . 120.9(2) ?
    C5 C6 C7 . . 123.2(3) ?
    C5 C6 H6 . . 118.4 ?
    C7 C6 H6 . . 118.4 ?
    C12 C7 C6 . . 117.9(2) ?
    C12 C7 C8 . . 122.9(2) ?
    C6 C7 C8 . . 119.2(2) ?
    C17 C8 C9B . . 89.8(6) ?
    C17 C8 C16 . . 107.6(3) ?
    C9B C8 C16 . . 127.2(6) ?
    C17 C8 C7 . . 110.9(3) ?
    C9B C8 C7 . . 107.7(4) ?
    C16 C8 C7 . . 111.1(3) ?
    C17 C8 C9A . . 116.0(4) ?
    C16 C8 C9A . . 101.0(4) ?
    C7 C8 C9A . . 109.8(3) ?
    C10A C9A C8 . . 113.1(5) ?
    C10A C9A H9A1 . . 109.0 ?
    C8 C9A H9A1 . . 109.0 ?
    C10A C9A H9A2 . . 109.0 ?
    C8 C9A H9A2 . . 109.0 ?
    H9A1 C9A H9A2 . . 107.8 ?
    C9A C10A C18 . . 108.5(5) ?
    C9A C10A C11 . . 110.0(5) ?
    C18 C10A C11 . . 113.1(4) ?
    C9A C10A H10A . . 108.4 ?
    C18 C10A H10A . . 108.4 ?
    C11 C10A H10A . . 108.4 ?
    C8 C9B C10B . . 112.6(11) ?
    C8 C9B H9B1 . . 109.1 ?
    C10B C9B H9B1 . . 109.1 ?
    C8 C9B H9B2 . . 109.1 ?
    C10B C9B H9B2 . . 109.1 ?
    H9B1 C9B H9B2 . . 107.8 ?
    C9B C10B C11 . . 108.7(10) ?
    C9B C10B C18 . . 104.7(10) ?
    C11 C10B C18 . . 109.0(7) ?
    C9B C10B H10B . . 111.4 ?
    C11 C10B H10B . . 111.4 ?
    C18 C10B H10B . . 111.4 ?
    C10A C18 H18A . . 109.5 ?
    C10A C18 H18B . . 109.5 ?
    H18A C18 H18B . . 109.5 ?
    C10A C18 H18C . . 109.5 ?
    H18A C18 H18C . . 109.5 ?
    H18B C18 H18C . . 109.5 ?
    C10B C18 H18D . . 109.5 ?
    C10B C18 H18E . . 109.5 ?
    H18D C18 H18E . . 109.5 ?
    C10B C18 H18F . . 109.5 ?
    H18D C18 H18F . . 109.5 ?
    H18E C18 H18F . . 109.5 ?
    C19 C11 C20 . . 108.9(3) ?
    C19 C11 C12 . . 108.6(3) ?
    C20 C11 C12 . . 110.1(3) ?
    C19 C11 C10B . . 92.3(6) ?
    C20 C11 C10B . . 125.6(6) ?
    C12 C11 C10B . . 109.2(4) ?
    C19 C11 C10A . . 117.3(4) ?
    C20 C11 C10A . . 102.0(4) ?
    C12 C11 C10A . . 109.8(3) ?
    C7 C12 C13 . . 118.6(3) ?
    C7 C12 C11 . . 123.9(2) ?
    C13 C12 C11 . . 117.5(2) ?
    C14 C13 C12 . . 123.7(3) ?
    C14 C13 H13 . . 118.1 ?
    C12 C13 H13 . . 118.1 ?
    C13 C14 C5 . . 117.5(3) ?
    C13 C14 C15 . . 119.5(3) ?
    C5 C14 C15 . . 123.0(3) ?
    C14 C15 H15A . . 109.5 ?
    C14 C15 H15B . . 109.5 ?
    H15A C15 H15B . . 109.5 ?
    C14 C15 H15C . . 109.5 ?
    H15A C15 H15C . . 109.5 ?
    H15B C15 H15C . . 109.5 ?
    C8 C16 H16A . . 109.5 ?
    C8 C16 H16B . . 109.5 ?
    H16A C16 H16B . . 109.5 ?
    C8 C16 H16C . . 109.5 ?
    H16A C16 H16C . . 109.5 ?
    H16B C16 H16C . . 109.5 ?
    C8 C17 H17A . . 109.5 ?
    C8 C17 H17B . . 109.5 ?
    H17A C17 H17B . . 109.5 ?
    C8 C17 H17C . . 109.5 ?
    H17A C17 H17C . . 109.5 ?
    H17B C17 H17C . . 109.5 ?
    C11 C19 H19A . . 109.5 ?
    C11 C19 H19B . . 109.5 ?
    H19A C19 H19B . . 109.5 ?
    C11 C19 H19C . . 109.5 ?
    H19A C19 H19C . . 109.5 ?
    H19B C19 H19C . . 109.5 ?
    C11 C20 H20A . . 109.5 ?
    C11 C20 H20B . . 109.5 ?
    H20A C20 H20B . . 109.5 ?
    C11 C20 H20C . . 109.5 ?
    H20A C20 H20C . . 109.5 ?
    H20B C20 H20C . . 109.5 ?
    C2 N1 C1 . . 123.8(3) ?
    C2 N1 H1 . . 118.1 ?
    C1 N1 H1 . . 118.1 ?
    C2 N2 N3 . . 119.3(2) ?
    C2 N2 H2 . . 120.4 ?
    N3 N2 H2 . . 120.4 ?
    C3 N3 N2 . . 117.6(2) ?
loop_
    _geom_torsion_atom_site_label_1
    _geom_torsion_atom_site_label_2
    _geom_torsion_atom_site_label_3
    _geom_torsion_atom_site_label_4
    _geom_torsion_site_symmetry_1
    _geom_torsion_site_symmetry_2
    _geom_torsion_site_symmetry_3
    _geom_torsion_site_symmetry_4
    _geom_torsion
    _geom_torsion_publ_flag
    N3 C3 C5 C6 . . . . 122.5(3) ?
    C4 C3 C5 C6 . . . . -56.4(4) ?
    N3 C3 C5 C14 . . . . -60.3(4) ?
    C4 C3 C5 C14 . . . . 120.7(3) ?
    C14 C5 C6 C7 . . . . 1.4(4) ?
    C3 C5 C6 C7 . . . . 178.6(3) ?
    C5 C6 C7 C12 . . . . 0.5(4) ?
    C5 C6 C7 C8 . . . . 179.7(3) ?
    C12 C7 C8 C17 . . . . 114.7(4) ?
    C6 C7 C8 C17 . . . . -64.4(4) ?
    C12 C7 C8 C9B . . . . 17.9(7) ?
    C6 C7 C8 C9B . . . . -161.3(7) ?
    C12 C7 C8 C16 . . . . -125.6(3) ?
    C6 C7 C8 C16 . . . . 55.2(4) ?
    C12 C7 C8 C9A . . . . -14.8(5) ?
    C6 C7 C8 C9A . . . . 166.0(4) ?
    C17 C8 C9A C10A . . . . -79.7(6) ?
    C16 C8 C9A C10A . . . . 164.3(5) ?
    C7 C8 C9A C10A . . . . 47.0(7) ?
    C8 C9A C10A C18 . . . . 170.6(4) ?
    C8 C9A C10A C11 . . . . -65.3(7) ?
    C17 C8 C9B C10B . . . . -165.1(10) ?
    C16 C8 C9B C10B . . . . 82.6(10) ?
    C7 C8 C9B C10B . . . . -53.2(12) ?
    C8 C9B C10B C11 . . . . 70.2(14) ?
    C8 C9B C10B C18 . . . . -173.3(6) ?
    C9B C10B C11 C19 . . . . -156.1(10) ?
    C18 C10B C11 C19 . . . . 90.3(8) ?
    C9B C10B C11 C20 . . . . 88.6(9) ?
    C18 C10B C11 C20 . . . . -25.0(12) ?
    C9B C10B C11 C12 . . . . -45.5(12) ?
    C18 C10B C11 C12 . . . . -159.1(6) ?
    C9A C10A C11 C19 . . . . -77.6(5) ?
    C18 C10A C11 C19 . . . . 43.8(6) ?
    C9A C10A C11 C20 . . . . 163.7(5) ?
    C18 C10A C11 C20 . . . . -74.9(5) ?
    C9A C10A C11 C12 . . . . 47.0(6) ?
    C18 C10A C11 C12 . . . . 168.4(4) ?
    C6 C7 C12 C13 . . . . -1.0(4) ?
    C8 C7 C12 C13 . . . . 179.8(3) ?
    C6 C7 C12 C11 . . . . -179.9(3) ?
    C8 C7 C12 C11 . . . . 0.9(4) ?
    C19 C11 C12 C7 . . . . 112.6(3) ?
    C20 C11 C12 C7 . . . . -128.3(3) ?
    C10B C11 C12 C7 . . . . 13.2(7) ?
    C10A C11 C12 C7 . . . . -16.9(5) ?
    C19 C11 C12 C13 . . . . -66.3(4) ?
    C20 C11 C12 C13 . . . . 52.8(4) ?
    C10B C11 C12 C13 . . . . -165.6(7) ?
    C10A C11 C12 C13 . . . . 164.3(4) ?
    C7 C12 C13 C14 . . . . -0.2(5) ?
    C11 C12 C13 C14 . . . . 178.7(3) ?
    C12 C13 C14 C5 . . . . 2.0(5) ?
    C12 C13 C14 C15 . . . . -175.1(3) ?
    C6 C5 C14 C13 . . . . -2.5(4) ?
    C3 C5 C14 C13 . . . . -179.7(3) ?
    C6 C5 C14 C15 . . . . 174.5(3) ?
    C3 C5 C14 C15 . . . . -2.6(5) ?
    N2 C2 N1 C1 . . . . 177.7(3) ?
    S1 C2 N1 C1 . . . . -3.1(4) ?
    N1 C2 N2 N3 . . . . 1.2(4) ?
    S1 C2 N2 N3 . . . . -178.1(2) ?
    C5 C3 N3 N2 . . . . -1.8(4) ?
    C4 C3 N3 N2 . . . . 177.2(2) ?
    C2 N2 N3 C3 . . . . 155.7(3) ?
loop_
    _geom_hbond_atom_site_label_D
    _geom_hbond_atom_site_label_H
    _geom_hbond_atom_site_label_A
    _geom_hbond_site_symmetry_A
    _geom_hbond_distance_DH
    _geom_hbond_distance_HA
    _geom_hbond_distance_DA
    _geom_hbond_angle_DHA
    _geom_hbond_publ_flag
    N1 H1 S1 1_655 0.86 2.87 3.445(3) 125.8 yes
_shelx_space_group_comment
;
The symmetry employed for this shelxl refinement is uniquely defined
by the following loop, which should always be used as a source of
symmetry information in preference to the above space-group names.
They are only intended as comments.
;
_shelx_estimated_absorpt_T_min     0.964
_shelx_estimated_absorpt_T_max     0.975
_shelx_hkl_file
;
   1   0   0   14.10    2.20
   1   0   0   12.30    2.20
  -1   0   0   10.00    1.90
  -1   0   0   12.40    2.40
  -2   0   0  681.43   40.50
  -2   0   0  689.53   41.00
   2   0   0  712.73   41.00
  -2   0   0  724.53   40.80
   2   0   0  702.53   40.50
  -2   0   0  699.63   42.30
   3   0   0    1.40    3.50
   3   0   0    3.20    3.30
  -3   0   0    2.90    2.80
  -3   0   0    5.30    3.90
   3   0   0    0.70    2.90
  -3   0   0   -1.10    4.80
  -3   0   0    5.40    3.50
   4   0   0  682.13   43.60
  -4   0   0  655.03   45.80
  -4   0   0  693.83   42.20
   4   0   0  703.43   41.80
  -4   0   0  696.73   41.70
  -4   0   0  684.03   42.80
   5   0   0  405.26   32.40
   5   0   0  465.65   30.30
  -5   0   0  462.55   31.50
  -5   0   0  407.46   36.00
  -5   0   0  488.95   32.90
  -5   0   0  428.36   29.70
  -6   0   0   34.60   16.70
  -6   0   0   34.80    8.80
  -7   0   0  169.68   22.40
  -7   0   0  104.29   27.10
   1  -1   0 3588.14  200.88
  -1  -1   0 3600.54  200.78
  -1  -1   0 3469.15  200.68
   1  -1   0 3557.94  200.98
   1  -1   0 3710.53  202.08
  -1  -1   0 3561.64  200.88
   1   1   0 3681.83  201.18
  -1   1   0 3685.63  200.88
  -1   1   0 3609.74  200.98
  -1   1   0 3819.72  202.28
   1   1   0 3547.75  200.78
   1   1   0 3459.25  200.88
   1   1   0 3505.05  200.78
  -2  -1   0 1337.57   78.59
   2  -1   0 1377.06   77.59
  -2  -1   0 1365.56   77.89
  -2  -1   0 1310.97   77.49
   2  -1   0 1442.26   79.39
  -2  -1   0 1349.16   77.39
   2  -1   0 1346.57   77.79
   2   1   0 1402.36   78.29
  -2   1   0 1389.86   77.59
   2   1   0 1338.07   77.69
  -2   1   0 1386.56   77.89
   2   1   0 1322.97   77.39
  -2   1   0 1407.06   79.89
  -3  -1   0  135.59   11.60
   3  -1   0  124.99   12.70
  -3  -1   0  142.09   12.80
   3  -1   0  122.69   10.40
   3  -1   0  122.49   10.80
  -3  -1   0  132.99   10.70
  -3  -1   0  142.09   11.00
  -3   1   0  129.29   10.40
  -3   1   0  128.49   14.40
  -3   1   0  119.69   11.00
   3   1   0  128.49   10.10
  -3   1   0  112.49   11.30
   3   1   0  135.19   11.30
   3   1   0  134.19   10.80
   4  -1   0    7.70    6.60
  -4  -1   0   -6.20    5.40
   4  -1   0    6.20    4.70
  -4  -1   0    6.30    3.80
  -4  -1   0    2.20    4.90
  -4  -1   0   16.00    8.10
  -4   1   0   -3.30    3.50
  -4   1   0    0.50    6.70
  -4   1   0   -4.40    5.00
   4   1   0    3.00    5.20
  -4   1   0    4.80    5.50
   4   1   0    3.40    4.10
  -5  -1   0  249.58   22.30
   5  -1   0  259.37   20.00
   5  -1   0  212.78   22.90
  -5  -1   0  220.58   25.40
  -5  -1   0  240.48   18.50
  -5  -1   0  245.48   20.40
  -5   1   0  272.57   28.70
   5   1   0  215.08   20.30
  -5   1   0  206.48   21.10
  -5   1   0  237.68   18.60
  -5   1   0  175.98   22.10
   5   1   0  220.98   19.30
  -6  -1   0    5.10    7.70
  -6  -1   0    5.30   13.40
  -6   1   0  -12.60   15.50
  -6   1   0    1.70    7.80
  -7  -1   0   27.00   12.20
  -7  -1   0    1.80   21.00
  -7   1   0   16.30   29.80
  -7   1   0   19.30   11.60
   0  -2   0 3063.29  174.18
   0  -2   0 3119.79  174.18
   0  -2   0 3232.98  174.18
   0   2   0 3079.99  174.08
  -1  -2   0  250.07   16.00
   1  -2   0  284.97   16.30
  -1  -2   0  259.27   16.10
   1  -2   0  270.57   16.20
  -1  -2   0  269.87   16.10
  -1  -2   0  277.97   16.60
   1   2   0  248.48   16.00
  -1   2   0  301.57   16.40
  -1   2   0  280.27   16.30
   1   2   0  270.27   16.00
   1   2   0  255.47   16.00
   1   2   0  275.27   16.60
  -1   2   0  304.37   19.00
  -2  -2   0   92.99    7.80
   2  -2   0   83.09    7.60
  -2  -2   0   88.09    7.40
  -2  -2   0   91.19    7.00
  -2  -2   0   98.49    8.20
   2  -2   0   88.69   10.50
  -2   2   0   97.29   12.20
  -2   2   0   95.69    8.00
   2   2   0   95.49    7.10
   2   2   0   92.99    7.70
  -2   2   0   79.69    7.30
   2   2   0   94.99    7.90
   3  -2   0    3.90    3.30
  -3  -2   0    9.60    4.40
  -3  -2   0    7.10    3.60
  -3  -2   0    5.80    2.90
  -3  -2   0    3.60    4.20
   3  -2   0   13.30    7.00
  -3   2   0    8.20    6.90
  -3   2   0    4.70    3.00
  -3   2   0    6.20    4.10
   3   2   0    1.40    3.50
   3   2   0    5.00    3.00
   3   2   0    7.60    3.50
   4  -2   0   29.40    5.90
  -4  -2   0   30.20    7.70
   4  -2   0   22.70    7.60
  -4  -2   0   17.90    6.40
  -4  -2   0   29.60    6.20
  -4  -2   0   23.20    4.90
   4   2   0   20.10    5.00
  -4   2   0   38.70   12.10
  -4   2   0   28.00    6.90
   4   2   0   25.40    6.10
  -4   2   0   28.80    6.30
  -4   2   0   22.50    5.30
   5  -2   0   52.99    9.40
  -5  -2   0   77.69   11.90
  -5  -2   0   56.79   11.70
  -5  -2   0   51.29    9.70
  -5  -2   0   65.49    8.40
   5  -2   0   35.70   12.00
  -5   2   0   65.39   11.70
  -5   2   0   61.89    8.60
  -5   2   0   53.09   16.10
   5   2   0   36.50    9.50
  -6  -2   0   36.20   14.90
  -6   2   0  -12.10   19.30
  -6   2   0   20.00    8.60
  -7  -2   0  -19.80   19.40
  -7  -2   0    0.60   10.90
  -7   2   0   24.20   12.30
  -7   2   0   11.50   33.20
   0  -3   0    4.30    1.50
   0  -3   0    6.80    1.50
   0  -3   0    3.20    1.40
   0   3   0    3.50    1.40
  -1  -3   0  631.84   35.80
   1  -3   0  622.84   36.00
  -1  -3   0  647.94   36.50
   1  -3   0  636.04   38.90
  -1  -3   0  663.93   35.80
  -1  -3   0  593.14   35.60
   1   3   0  654.43   35.70
  -1   3   0  623.04   36.00
   1   3   0  610.74   35.50
   1   3   0  607.14   35.60
  -1   3   0  582.94   35.70
  -2  -3   0   78.09    7.00
   2  -3   0   76.89   10.80
  -2  -3   0   69.39    7.00
  -2  -3   0   77.69    7.50
  -2  -3   0   78.39    6.50
   2  -3   0   77.59    7.10
  -2   3   0   64.29    7.20
   2   3   0   73.39    6.80
   2   3   0   74.99    6.40
   2   3   0   81.59    7.30
  -2   3   0   79.19   11.10
  -2   3   0   74.99    6.90
  -3  -3   0    9.00    3.30
   3  -3   0    4.70    3.50
  -3  -3   0    3.20    4.30
  -3  -3   0   11.60    4.90
  -3  -3   0   13.90    4.00
   3  -3   0    2.70    6.70
   3   3   0   15.40    4.00
  -3   3   0   10.50    3.60
  -3   3   0    2.20    7.70
   3   3   0   11.60    4.70
   3   3   0    5.80    3.20
  -3   3   0    5.20    4.20
  -4  -3   0    7.80    6.40
   4  -3   0    2.00    5.20
  -4  -3   0    9.90    4.20
  -4  -3   0    2.20    7.00
   4  -3   0    4.50    7.30
  -4  -3   0   -5.40    5.20
  -4   3   0   -2.90    5.60
  -4   3   0    4.40    6.10
  -4   3   0    3.80    4.50
   4   3   0   -0.70    5.40
   4   3   0    3.40    4.10
  -4   3   0    6.20   12.00
  -5  -3   0   24.20    8.70
   5  -3   0   33.90    8.30
  -5  -3   0   32.20   10.60
  -5  -3   0   12.10    6.00
  -5   3   0   19.30   15.60
  -5   3   0   23.10   11.00
  -5   3   0   28.80    7.00
  -6  -3   0   -0.10   15.80
  -6  -3   0   -2.30    7.40
  -6   3   0  -15.60   23.10
  -6   3   0    6.40    8.10
  -7  -3   0    3.30   20.20
  -7  -3   0   -4.30   11.30
  -7   3   0   50.69   38.40
  -7   3   0   11.40   12.10
   0  -4   0 2060.09  115.69
   0  -4   0 2076.19  115.69
   0  -4   0 2079.99  115.69
   0   4   0 2032.10  115.49
   1  -4   0  126.29   13.50
  -1  -4   0  132.99    7.90
  -1  -4   0  132.69    8.30
  -1  -4   0  125.99    8.30
   1  -4   0  109.89    8.50
  -1   4   0  109.29    8.40
   1   4   0  129.39    8.10
  -1   4   0  101.49    8.20
  -1   4   0  104.09    8.10
   2  -4   0  886.91   57.99
  -2  -4   0  982.60   53.59
   2  -4   0  925.01   53.89
  -2  -4   0  937.61   53.59
  -2  -4   0  935.31   54.59
  -2  -4   0  964.00   53.59
   2   4   0  949.40   53.39
   2   4   0  931.01   53.29
  -2   4   0  890.31   53.79
  -2   4   0  916.31   58.19
  -2   4   0  878.91   53.79
   2   4   0  952.70   53.49
  -3  -4   0  156.48   12.90
  -3  -4   0  147.29   13.40
  -3  -4   0  164.38   11.80
   3  -4   0  149.39   12.70
  -3  -4   0  159.08   12.40
   3  -4   0  148.29   17.60
   3   4   0  156.58   13.10
  -3   4   0  147.09   13.10
  -3   4   0  133.79   18.80
   3   4   0  167.38   11.80
  -3   4   0  169.18   12.50
  -4  -4   0   98.69   10.70
  -4  -4   0   98.29   13.40
  -4  -4   0   92.49   13.50
  -4  -4   0  116.79   12.40
   4  -4   0  108.09   16.90
   4  -4   0  127.79   12.60
  -4   4   0  108.29   13.20
   4   4   0  103.79   12.90
   4   4   0  115.79   11.30
  -4   4   0  118.89   11.80
  -4   4   0  101.49   17.10
  -5  -4   0  165.58   18.30
  -5  -4   0  178.28   21.00
  -5  -4   0  188.98   16.20
  -5   4   0  154.98   16.50
  -5   4   0  172.88   26.20
  -6  -4   0   18.00   13.70
  -6  -4   0   32.30    9.30
  -6   4   0   19.80    9.20
  -6   4   0  -45.50   24.40
  -7  -4   0  110.69   16.50
  -7  -4   0   51.69   23.10
  -7   4   0   97.49   15.80
  -7   4   0  135.09   37.50
   0  -5   0    3.30    2.10
   0  -5   0   -1.70    1.90
   0  -5   0    0.00    1.90
  -1  -5   0  189.38   12.30
   1  -5   0  193.28   21.40
  -1  -5   0  183.98   12.20
   1  -5   0  182.78   12.60
  -1   5   0  202.08   12.40
   1   5   0  181.28   12.40
  -1   5   0  183.88   12.00
   1   5   0  196.68   12.20
   2  -5   0  356.46   25.40
  -2  -5   0  429.66   25.10
  -2  -5   0  449.36   26.60
   2  -5   0  362.76   30.50
  -2  -5   0  442.56   25.20
  -2  -5   0  408.96   25.10
  -2   5   0  362.86   25.40
   2   5   0  458.05   25.10
   2   5   0  435.06   24.80
   3  -5   0   17.00    4.80
  -3  -5   0    8.10    4.20
  -3  -5   0   12.70    3.90
   3  -5   0   24.20   10.10
  -3  -5   0   19.80    5.50
  -3  -5   0   19.10    5.30
  -3   5   0   25.70   11.00
  -3   5   0   19.80    5.30
  -3   5   0   12.50    4.20
   3   5   0   19.80    4.10
  -4  -5   0   27.30    7.60
  -4  -5   0   21.20    6.50
   4  -5   0   26.30   12.10
   4  -5   0   11.70    6.10
  -4  -5   0   12.70    7.70
  -4  -5   0   23.80    5.50
  -4   5   0    9.00    6.80
   4   5   0   26.50    5.70
   4   5   0   18.40    7.10
  -4   5   0   19.90   12.40
  -5  -5   0   62.49   12.50
  -5  -5   0   23.60   11.90
  -5  -5   0   42.80    8.50
   5  -5   0   60.59   12.90
  -5   5   0   50.29   19.80
  -5   5   0   57.39    9.20
  -6  -5   0    9.70   13.60
  -6  -5   0   -2.00    8.40
  -6   5   0  -46.00   26.20
  -6   5   0   17.10    9.40
  -7  -5   0   -1.60   12.80
  -7  -5   0  -28.60   19.00
  -7   5   0   -4.70   13.00
  -7   5   0   -7.90   31.70
   0  -6   0  134.99   10.30
   0  -6   0  153.08   10.50
   0  -6   0  155.28   10.50
   0   6   0  152.18   10.00
   1  -6   0   42.40    4.90
  -1  -6   0   41.60    4.70
  -1  -6   0   36.50    4.90
   1   6   0   38.80    4.90
  -1   6   0   38.30    5.30
  -1   6   0   39.30    5.10
   1   6   0   30.60    4.50
  -1   6   0   36.40    4.60
   2  -6   0   38.40   10.90
  -2  -6   0   61.19    6.70
  -2  -6   0   50.49    6.10
  -2  -6   0   56.79    6.90
  -2  -6   0   61.59    8.00
  -2   6   0   45.90    6.60
   2   6   0   58.59    6.00
  -2   6   0   43.60    5.90
   2   6   0   55.49    6.20
  -2   6   0   40.70    5.40
   3  -6   0  146.89   12.70
  -3  -6   0  119.99   10.90
   3  -6   0  147.69   19.30
  -3  -6   0  126.29   11.70
  -3  -6   0  122.09   12.20
  -3  -6   0  113.29   12.90
  -3   6   0  132.49   11.60
   3   6   0  135.49   11.00
  -3   6   0  134.29   12.30
  -4  -6   0   11.40    6.60
  -4  -6   0   11.70    7.40
   4  -6   0    2.50    6.30
  -4  -6   0    3.90    6.30
  -4  -6   0    6.60    5.00
   4  -6   0   11.40   14.90
  -4   6   0   12.40    7.40
   4   6   0    9.10    5.20
  -4   6   0   10.20    5.40
  -4   6   0    1.50   14.20
  -5  -6   0  -13.90    8.30
  -5  -6   0    6.70   11.30
  -5  -6   0   -0.90    6.60
  -5   6   0    0.60    6.90
  -5   6   0  -29.40   16.50
  -6  -6   0   -7.20   16.60
  -6  -6   0   -5.80    9.10
  -6   6   0   17.50   10.20
  -6   6   0   18.50   23.30
  -7  -6   0    4.70   13.10
  -7  -6   0   20.40   21.60
  -7   6   0    7.90   13.70
  -7   6   0   38.00   34.70
   0  -7   0    3.00    2.80
   0  -7   0   10.00    3.00
   0  -7   0    9.30    2.90
   0   7   0   10.20    2.80
  -1  -7   0   11.00    3.20
  -1  -7   0   15.80    3.50
   1  -7   0   14.10    3.40
   1  -7   0   10.40    3.50
   1   7   0   13.30    2.80
  -1   7   0    9.10    3.40
  -1   7   0   14.50    3.10
   1   7   0   12.50    3.20
  -1   7   0    7.60    2.50
  -2  -7   0   15.80    4.10
   2  -7   0   14.50   10.90
  -2  -7   0   19.00    5.60
  -2  -7   0   18.70    3.90
   2  -7   0   18.10    4.70
  -2  -7   0   20.70    4.10
  -2   7   0   19.70    4.30
  -2   7   0   18.80    4.10
  -2   7   0   19.20    4.30
   2   7   0   13.60    3.90
   2   7   0   13.80    3.40
  -3  -7   0  120.79   13.30
   3  -7   0  138.79   20.50
  -3  -7   0  131.09   11.30
  -3  -7   0  128.59   12.70
  -3  -7   0  128.79   11.90
   3  -7   0  104.39   12.70
  -3   7   0  136.99   12.50
  -3   7   0  134.59   11.90
   3   7   0  124.89   11.20
  -4  -7   0   64.69    8.90
  -4  -7   0   73.89   11.40
   4  -7   0   44.40    9.50
  -4  -7   0   68.79    8.20
  -4  -7   0   72.99   10.30
  -4   7   0   50.99    9.60
  -4   7   0   54.29    8.40
   4   7   0   50.19    9.10
  -5  -7   0   18.50    8.00
  -5  -7   0   -1.50    9.10
  -5  -7   0    0.80   11.90
  -5   7   0   -3.60    8.60
  -5   7   0  -24.70   18.00
  -6  -7   0  -13.10   14.20
  -6  -7   0   14.30   10.90
  -6   7   0   -8.60   26.40
  -6   7   0   31.70   11.00
   0  -8   0   -1.00    3.00
   0  -8   0   -1.70    3.20
   0  -8   0    1.30    2.80
   0   8   0    0.80    2.60
   1  -8   0  733.13   43.30
   1  -8   0  764.72   43.60
  -1  -8   0  715.73   43.10
  -1  -8   0  704.73   42.90
  -1   8   0  738.33   42.80
   1   8   0  728.23   42.90
   1   8   0  722.23   42.20
   2  -8   0   -4.80   11.90
  -2  -8   0    2.70    4.20
   2  -8   0    5.30    4.40
  -2  -8   0   11.30    5.40
  -2  -8   0    7.20    3.60
  -2   8   0    6.00    3.90
   2   8   0   12.80    4.00
  -2   8   0    9.00    3.90
   2   8   0    4.50    3.10
  -2   8   0    4.20    4.00
  -3  -8   0  238.48   18.40
  -3  -8   0  255.87   20.50
   3  -8   0  273.27   33.20
  -3  -8   0  247.58   17.90
   3  -8   0  252.07   19.50
  -3   8   0  232.38   17.60
   3   8   0  242.78   17.80
  -3   8   0  266.17   19.10
  -3   8   0  242.28   18.20
  -4  -8   0   85.29    9.70
  -4  -8   0   69.29    9.90
   4  -8   0   49.80   10.10
  -4  -8   0   65.59   11.10
  -4   8   0   49.10   10.00
  -4   8   0   61.59    8.90
  -5  -8   0   32.10   11.50
  -5  -8   0   57.39   10.30
  -5  -8   0   20.20   13.80
  -5   8   0   45.50   11.40
  -6  -8   0   64.59   18.50
  -6  -8   0   83.09   14.60
  -6   8   0   76.19   29.60
   0  -9   0    2.20    3.40
   0  -9   0    1.60    3.40
   0  -9   0   -0.60    3.90
   0   9   0   -0.30    2.80
   1  -9   0    1.50    4.20
   1  -9   0    9.80    4.00
  -1  -9   0   16.30    4.20
  -1  -9   0   15.10    4.10
  -1  -9   0    9.60    4.50
   1   9   0    7.40    3.20
  -1   9   0   10.40    3.50
   2  -9   0  222.48   16.30
  -2  -9   0  178.08   15.30
  -2  -9   0  188.28   14.70
  -2  -9   0  182.88   17.40
   2  -9   0  224.88   31.10
  -2   9   0  208.38   14.20
   2   9   0  183.98   13.20
   2   9   0  179.78   14.80
  -2   9   0  210.58   15.50
  -2   9   0  213.08   14.80
  -3  -9   0    7.40    5.20
  -3  -9   0   14.70    7.10
   3  -9   0   14.20    7.20
  -3  -9   0   16.20    6.50
   3   9   0    8.90    5.70
  -3   9   0   10.30    6.60
  -3   9   0    4.30    5.00
  -3   9   0    1.10    5.00
  -4  -9   0   22.00    7.20
   4  -9   0   33.60   10.10
  -4  -9   0   20.60    9.80
  -4  -9   0   28.90   10.90
  -4   9   0   15.40    6.60
  -4   9   0   32.40    7.10
  -4   9   0   19.70    9.50
  -5  -9   0   11.00    9.30
  -5  -9   0   25.90   13.90
  -5  -9   0   18.10   15.80
  -5   9   0   16.20    8.50
  -6  -9   0   29.90   17.60
  -6  -9   0   -0.80   11.40
  -6   9   0   10.80   10.50
   0 -10   0   76.79    9.00
   0 -10   0   76.19    9.60
   0 -10   0   78.69   10.10
   0  10   0   75.19    7.60
  -1 -10   0  371.36   24.70
   1 -10   0  395.36   25.10
  -1 -10   0  399.26   25.10
  -1 -10   0  382.46   25.10
  -1  10   0  378.96   24.00
   1  10   0  369.76   23.20
   2 -10   0   54.79    8.20
  -2 -10   0   41.00    7.50
   2 -10   0   57.39    7.60
  -2 -10   0   52.49    7.30
  -2 -10   0   55.09   10.10
  -2  10   0   50.39    6.40
   2  10   0   44.30    6.90
  -2  10   0   49.70    6.60
   2  10   0   56.09    6.70
  -3 -10   0   25.10    8.10
  -3 -10   0   30.00    8.40
   3 -10   0   30.40    8.60
  -3 -10   0   37.40    7.10
  -3  10   0   32.60    7.10
  -3  10   0   42.70    6.80
  -3  10   0   31.30    7.40
  -4 -10   0   28.70   10.90
  -4 -10   0   37.00   12.80
   4 -10   0   23.20   11.40
  -4 -10   0   33.90    7.80
  -4  10   0   28.70   10.30
  -4  10   0   26.00    8.00
  -4  10   0   15.10    8.60
  -5 -10   0   15.90   14.20
  -5 -10   0   33.10   11.00
  -5  10   0    3.00    8.10
  -5  10   0    3.30    8.00
  -6 -10   0   42.70   23.90
  -6 -10   0    7.40   13.90
  -6  10   0   -5.80   10.70
  -6  10   0  -17.60   10.90
   0 -11   0   -2.40    4.20
   0 -11   0    7.60    5.90
   0 -11   0   10.40    5.60
   0  11   0    3.50    3.40
   1 -11   0  110.59   11.60
   1 -11   0  127.29   13.30
  -1 -11   0   95.59   11.80
  -1 -11   0   92.09   11.00
  -1 -11   0   87.89   12.70
   1  11   0  110.29    9.10
  -1  11   0  129.19   10.00
   2 -11   0   47.40    7.70
  -2 -11   0   61.99   10.50
   2 -11   0   52.49    8.90
  -2 -11   0   62.09    8.00
  -2 -11   0   46.10    9.00
  -2 -11   0   54.59    7.90
  -2  11   0   37.90    6.50
  -3 -11   0   54.19    8.40
   3 -11   0   32.80   10.40
  -3 -11   0   54.79   12.40
  -3  11   0   56.39    8.90
  -3  11   0   47.70    8.80
  -3  11   0   48.30    7.60
  -4 -11   0   11.70   12.00
  -4 -11   0   39.80    8.80
  -4  11   0   20.70    7.50
  -4  11   0   24.70    8.80
  -5 -11   0   34.80   12.60
  -5 -11   0   48.20   17.70
  -5  11   0   43.20   10.40
  -5  11   0   31.50   11.20
   0 -12   0   14.50    8.30
   0 -12   0   20.60    6.30
   0  12   0   18.00    4.20
  -1 -12   0   16.00    8.30
  -1 -12   0   22.90    6.40
   1 -12   0   23.40    6.30
   1 -12   0   38.20    8.40
  -1 -12   0   16.10    6.90
  -1  12   0   30.20    5.50
   2 -12   0   53.89   10.30
   2 -12   0   53.69    9.00
  -2 -12   0   82.79   13.20
  -2 -12   0   57.99    8.50
  -2 -12   0   60.19    9.10
  -2  12   0   59.39    7.90
   3 -12   0   84.79   11.30
  -3 -12   0  101.09   14.70
   3 -12   0  105.39   14.40
  -3 -12   0   87.49   11.40
  -3  12   0  101.59   12.20
  -4 -12   0   60.79   11.10
  -4 -12   0   62.49   16.00
  -4  12   0   69.89   11.10
  -4  12   0   73.79   13.40
  -5 -12   0  109.19   23.00
  -5 -12   0   79.39   16.80
  -5  12   0   79.19   12.50
   0 -13   0    5.40    8.10
   0 -13   0   27.50    7.00
   0  13   0   28.10    4.90
   1 -13   0   10.50    6.40
   1 -13   0   13.30    9.30
  -1 -13   0   14.80    6.60
  -2 -13   0   12.20    7.00
  -2 -13   0   26.10   12.60
   2 -13   0   23.80    7.30
  -2  13   0   19.70    6.30
  -3 -13   0   -2.50   12.50
  -3 -13   0   -4.70    8.10
   3 -13   0   -5.50    7.80
  -3  13   0    0.40    6.40
   4 -13   0   17.50   10.10
  -4 -13   0   12.10   14.80
  -4 -13   0   14.20   11.20
  -4  13   0   18.70    8.70
   0 -14   0  156.78   16.10
  -1 -14   0   62.59    9.30
   1 -14   0   57.29    9.40
  -1  14   0   54.29    9.90
  -2 -14   0   -4.60   10.90
   2 -14   0    4.80    8.10
  -2 -14   0   -1.80    8.20
  -2  14   0  -14.90    6.60
   3 -14   0  -18.60    8.70
  -3 -14   0   -3.00    9.90
  -3 -14   0  -16.50   12.90
   0 -15   0   11.20    8.50
   1 -15   0   69.09   10.70
  -1 -15   0   63.39   10.60
  -2 -15   0   -8.30   14.60
  -2 -15   0    4.10    9.90
   2 -15   0   -2.90    8.50
  -7   0   1   11.60   11.10
  -7   0   1   12.30   22.20
  -6   0   1   -3.70    7.30
  -6   0   1  -16.50   13.80
  -5   0   1    7.30    5.70
  -5   0   1   -1.70   10.10
  -5   0   1    1.10    7.60
  -5   0   1    0.70    8.90
   5   0  -1    4.30    8.20
   5   0  -1    1.90    6.50
  -4   0   1    3.00    3.90
   4   0  -1   -8.40    4.00
   4   0  -1   -1.30    5.50
  -4   0   1    0.70    5.10
  -4   0   1    1.10    5.50
   4   0  -1   -1.70    4.10
  -4   0   1    4.00    6.80
  -3   0   1    2.60    3.40
  -3   0   1    2.50    4.40
   3   0  -1    6.60    4.10
  -3   0   1    1.40    2.70
  -3   0   1    2.70    3.70
   3   0  -1    1.70    2.90
   3   0  -1   -0.20    3.30
   2   0  -1    0.90    2.20
  -2   0   1    1.80    1.90
  -2   0   1   -0.80    2.30
   2   0  -1   -2.70    2.20
   2   0  -1   -0.50    1.90
  -2   0   1    0.00    2.10
  -2   0   1    0.40    3.20
  -1   0   1    1.60    1.60
   1   0  -1    2.20    1.60
   1   0  -1    4.10    1.90
  -1   0   1    1.30    1.30
  -1   0   1    0.30    1.40
   1   0  -1    3.30    1.40
   1   0  -1    1.20    1.50
  -1   0   1    3.60    2.00
  -1   0  -1    3.90    2.50
  -1   0  -1    2.10    1.60
  -1   0  -1    1.70    1.30
   1   0   1    1.20    1.30
  -2   0  -1   -1.10    2.80
   2   0   1   -4.30    2.90
  -2   0  -1   -1.40    1.80
  -2   0  -1    2.40    2.50
   2   0   1    1.20    1.90
  -3   0  -1    1.70    4.90
  -3   0  -1    6.40    4.00
   3   0   1    3.10    2.90
  -3   0  -1    2.70    3.50
  -3   0  -1   -1.20    2.70
   3   0   1    5.50    4.30
   4   0   1    2.50    4.50
   4   0   1    0.40    5.30
  -4   0  -1   -1.00    6.00
  -4   0  -1   -0.60    5.40
  -4   0  -1    7.50    4.10
  -4   0  -1   -7.10    5.10
   5   0   1   -5.50    9.10
  -5   0  -1    9.20    8.90
  -5   0  -1    4.50    8.60
   5   0   1   -1.70    6.40
  -5   0  -1    9.80    7.80
  -5   0  -1    1.90    5.50
  -6   0  -1  -10.10   16.90
  -6   0  -1  -13.70    7.40
  -7   0  -1   -1.40   23.40
  -7   0  -1   15.10   11.30
  -7  -1   1   40.30   23.20
  -7  -1   1   55.89   13.40
  -7   1   1   72.69   31.30
  -7   1   1   59.49   12.90
  -6  -1   1   -9.20   14.60
  -6  -1   1    9.30    8.00
  -6   1   1   24.60    8.50
  -6   1   1   22.60   17.10
  -5  -1   1    0.20    5.30
   5  -1  -1   14.90    9.90
  -5  -1   1    9.50    9.20
  -5  -1   1  -11.90    9.70
  -5  -1   1   12.40    7.90
   5  -1  -1   10.90    6.90
  -5   1   1    3.30    7.50
   5   1  -1    5.00    6.70
   5   1  -1    0.00    7.30
  -5   1   1    3.60    8.40
  -5   1   1  -15.60   11.90
  -5   1   1    6.80    5.70
  -4  -1   1  145.09   12.00
   4  -1  -1  141.19   15.20
   4  -1  -1  148.69   13.20
   4  -1  -1  151.58   12.90
  -4  -1   1  134.59   13.30
  -4  -1   1  145.19   14.30
   4   1  -1  131.89   12.90
  -4   1   1  152.58   18.20
   4   1  -1  134.39   12.50
  -4   1   1  139.59   12.40
  -4   1   1  145.19   13.50
  -4   1   1  149.88   14.30
   4   1  -1  134.59   13.90
  -3  -1   1    5.60    4.10
  -3  -1   1    4.90    3.70
   3  -1  -1    2.50    3.60
   3  -1  -1    3.10    4.30
  -3  -1   1    3.60    4.00
  -3  -1   1    4.50    2.90
   3  -1  -1   11.50    3.50
  -3   1   1    6.00    4.00
   3   1  -1    8.60    3.60
  -3   1   1    9.60    6.90
   3   1  -1    6.90    3.60
  -3   1   1    1.40    3.00
  -3   1   1    3.20    3.60
   3   1  -1    5.40    2.90
  -2  -1   1  391.16   23.70
   2  -1  -1  368.96   23.80
  -2  -1   1  412.16   24.80
  -2  -1   1  377.56   23.40
  -2  -1   1  387.26   23.90
   2  -1  -1  410.06   25.40
   2  -1  -1  403.56   23.70
  -2   1   1  376.46   24.00
   2   1  -1  407.56   23.60
   2   1  -1  427.56   24.40
  -2   1   1  396.66   23.70
   2   1  -1  380.46   23.90
  -2   1   1  380.96   23.80
  -2   1   1  396.06   26.00
   1  -1  -1  301.17   18.80
   1  -1  -1  306.27   18.60
   1  -1  -1  364.86   20.40
  -1  -1   1  299.87   18.70
  -1  -1   1  306.27   18.60
  -1  -1   1  323.77   18.60
   1   1  -1  304.77   18.80
  -1   1   1  309.37   18.70
  -1   1   1  354.46   20.40
  -1   1   1  290.77   18.80
   1   1  -1  308.57   18.70
   1   1  -1  360.86   19.00
   1   1  -1  328.97   18.60
   1  -1   1  860.21   45.60
  -1  -1  -1  702.03   43.80
   1  -1   1  783.92   44.10
  -1  -1  -1  705.43   44.00
  -1  -1  -1  797.12   44.50
   1   1   1  711.63   43.80
  -1   1  -1  735.43   44.10
  -1   1  -1  768.72   44.10
   1   1   1  850.81   44.50
  -1   1  -1  870.91   45.80
   2  -1   1   88.09    7.60
  -2  -1  -1  102.39    8.00
  -2  -1  -1  103.49    8.40
   2  -1   1  121.09   10.30
  -2  -1  -1   98.29    7.60
  -2   1  -1  111.79   11.10
   2   1   1  111.79    7.70
  -2   1  -1   99.29    8.30
   2   1   1  116.99    8.70
  -2   1  -1   87.79    7.70
   3  -1   1  617.84   36.60
  -3  -1  -1  597.24   36.30
   3  -1   1  639.04   38.80
  -3  -1  -1  618.34   36.70
  -3  -1  -1  579.14   38.60
  -3  -1  -1  634.34   37.30
  -3   1  -1  615.44   37.20
  -3   1  -1  591.04   40.10
   3   1   1  618.24   37.60
   3   1   1  624.54   36.40
  -3   1  -1  594.04   36.50
  -4  -1  -1    5.70    6.00
  -4  -1  -1   -4.10    5.70
   4  -1   1   -5.40    5.80
  -4  -1  -1    5.80    5.20
  -4  -1  -1    0.90    3.90
   4  -1   1   -1.20    4.30
  -4   1  -1    0.10    5.30
  -4   1  -1    4.80    4.10
  -4   1  -1   -0.90    6.90
   4   1   1    1.00    4.00
   4   1   1    3.50    5.40
  -4   1  -1   12.00    5.80
  -5  -1  -1   19.40    6.10
  -5  -1  -1   13.50    9.50
  -5  -1  -1   38.50    9.30
   5  -1   1   24.70    7.60
  -5  -1  -1   27.30    9.70
   5  -1   1   28.40   10.30
  -5   1  -1   20.20    8.30
   5   1   1    7.90    6.30
  -5   1  -1    5.10    8.90
  -5   1  -1   27.50    6.80
   5   1   1    8.20    7.50
  -5   1  -1   30.60   15.00
  -6  -1  -1    7.60   13.80
  -6  -1  -1   25.70    8.50
  -6   1  -1   -4.50   16.20
  -7  -1  -1   33.50   21.50
  -7  -1  -1   14.80   11.40
  -7   1  -1   31.90   11.90
  -7   1  -1    0.50   31.80
  -7  -2   1   52.59   22.70
  -7  -2   1   75.19   13.80
  -7   2   1   90.09   33.70
  -7   2   1   70.69   14.20
  -6  -2   1    7.10    8.00
  -6  -2   1   31.60   16.10
  -6   2   1   16.00    7.90
  -6   2   1   26.40   20.40
  -5  -2   1  371.96   32.20
  -5  -2   1  379.46   28.60
  -5  -2   1  400.86   26.90
  -5  -2   1  390.16   30.60
   5  -2  -1  422.06   28.50
  -5   2   1  431.16   27.50
  -5   2   1  399.36   29.50
  -5   2   1  407.26   37.60
  -5   2   1  371.66   28.60
   5   2  -1  334.17   28.80
  -4  -2   1    1.90    4.90
  -4  -2   1    4.70    6.00
  -4  -2   1   -3.20    5.80
  -4  -2   1    7.60    4.10
   4  -2  -1   13.10    7.70
   4  -2  -1    0.10    4.70
  -4   2   1   -2.20    5.70
  -4   2   1   -6.70    5.20
   4   2  -1   -0.10    4.30
  -4   2   1    2.90    4.10
  -4   2   1   -4.40    8.90
   4   2  -1    4.00    5.10
   4   2  -1    0.00    4.50
  -3  -2   1  330.57   22.60
   3  -2  -1  378.06   23.20
  -3  -2   1  331.17   24.00
  -3  -2   1  355.96   23.30
   3  -2  -1  373.06   22.80
   3  -2  -1  402.26   26.20
  -3  -2   1  335.17   22.30
   3   2  -1  354.06   23.50
   3   2  -1  340.57   22.30
  -3   2   1  376.36   22.80
   3   2  -1  337.27   22.90
  -3   2   1  377.36   23.20
  -3   2   1  359.66   27.10
  -3   2   1  364.96   23.40
  -2  -2   1   65.29    6.60
  -2  -2   1   68.29    6.20
   2  -2  -1   80.19    7.10
   2  -2  -1   79.09    6.60
  -2  -2   1   70.29    7.20
  -2  -2   1   68.39    6.90
   2  -2  -1   76.39    9.70
  -2   2   1   83.29    6.90
   2   2  -1   74.99    6.90
  -2   2   1   89.69    7.40
   2   2  -1   70.99    6.80
   2   2  -1   65.59    6.50
  -2   2   1   86.39   11.30
   2   2  -1   78.39    6.30
  -1  -2   1 1324.17   76.29
  -1  -2   1 1245.98   75.89
  -1  -2   1 1273.47   75.89
   1  -2  -1 1512.55   78.39
   1  -2  -1 1433.26   76.09
  -1  -2   1 1280.37   75.89
   1  -2  -1 1409.26   76.09
   1   2  -1 1272.37   75.89
   1   2  -1 1233.18   75.89
  -1   2   1 1349.86   76.09
  -1   2   1 1441.16   76.09
  -1   2   1 1481.25   78.29
   1   2  -1 1326.47   75.99
   0  -2   1 1403.76   74.29
   0  -2  -1 1258.97   74.09
   0  -2  -1 1265.07   74.09
   0  -2  -1 1289.77   74.09
   0  -2   1 1407.86   74.39
   0   2   1 1261.27   73.99
   0   2  -1 1338.17   74.29
   0   2  -1 1380.96   74.29
  -1  -2  -1   50.29    4.70
  -1  -2  -1   48.10    4.00
  -1  -2  -1   44.50    4.30
  -1  -2  -1   49.80    4.20
   1   2   1   60.89    4.90
   1   2   1   51.49    3.90
  -2  -2  -1  549.65   31.10
   2  -2   1  489.35   31.10
  -2  -2  -1  531.55   32.10
  -2  -2  -1  545.05   31.30
  -2  -2  -1  533.95   30.90
  -2   2  -1  503.35   31.40
  -2   2  -1  487.55   31.10
  -2   2  -1  508.95   34.60
   2   2   1  553.94   30.90
   2   2   1  573.94   31.80
  -3  -2  -1    7.40    4.20
   3  -2   1   10.10    6.60
  -3  -2  -1    3.10    4.50
  -3  -2  -1    7.00    3.70
   3  -2   1    2.80    3.20
  -3  -2  -1   11.20    3.20
  -3   2  -1    0.30    3.70
  -3   2  -1   -0.30    6.20
  -3   2  -1    2.60    3.00
   3   2   1    4.00    3.60
  -4  -2  -1  185.78   15.50
  -4  -2  -1  182.28   16.20
   4  -2   1  186.08   14.90
   4  -2   1  180.78   18.50
  -4  -2  -1  173.38   13.90
  -4   2  -1  206.58   21.80
  -4   2  -1  179.28   14.40
   4   2   1  166.58   14.20
  -4   2  -1  205.58   16.40
   4   2   1  164.08   15.70
  -5  -2  -1    1.70    9.70
   5  -2   1    3.10    7.20
  -5  -2  -1   15.80    9.50
  -5  -2  -1   25.80    8.60
   5  -2   1   13.00   10.90
  -5  -2  -1    2.40    5.40
   5   2   1   -0.60    9.60
  -5   2  -1    6.80    6.00
  -5   2  -1    5.00   13.80
  -5   2  -1   -7.00    9.80
   5   2   1   -4.40    8.20
  -5   2  -1   23.10    9.70
  -6  -2  -1   -0.30   14.70
  -6  -2  -1   11.50    8.20
  -6   2  -1   11.90   19.70
  -6   2  -1   -3.20    7.90
  -7  -2  -1   19.30   25.40
  -7  -2  -1   -6.10   11.20
  -7   2  -1   68.49   33.30
  -7   2  -1   11.60   12.00
  -7  -3   1   34.90   23.50
  -7  -3   1   39.00   12.40
  -7   3   1   47.00   38.70
  -7   3   1   32.20   12.60
  -6  -3   1   34.00   15.90
  -6  -3   1   38.90    9.40
  -6   3   1   18.60   23.30
  -6   3   1   18.60    8.80
  -5  -3   1  104.79   14.20
  -5  -3   1   84.79   11.80
  -5  -3   1   98.29   12.30
   5  -3  -1  125.49   15.30
  -5  -3   1   99.99   16.00
  -5   3   1  115.69   13.00
  -5   3   1   91.49   19.70
  -5   3   1   81.09   13.60
  -4  -3   1   35.10    6.80
  -4  -3   1   49.80    8.80
   4  -3  -1   46.40    9.70
   4  -3  -1   48.60    7.20
  -4  -3   1   63.49    8.30
  -4  -3   1   41.70    8.40
  -4   3   1   60.39    8.60
  -4   3   1   45.30   12.40
  -4   3   1   57.69    7.10
   4   3  -1   44.50    7.60
   4   3  -1   49.30    6.40
   4   3  -1   48.20    7.30
  -4   3   1   54.99    7.90
  -3  -3   1  151.68   11.10
   3  -3  -1  137.39   11.70
  -3  -3   1  142.19   12.20
   3  -3  -1  139.29   11.40
  -3  -3   1  137.39   11.60
  -3  -3   1  146.09   12.80
   3  -3  -1  156.08   16.00
   3   3  -1  146.09   11.90
  -3   3   1  120.59   11.90
   3   3  -1  145.79   11.60
   3   3  -1  152.78   11.00
  -3   3   1  136.49   11.20
  -3   3   1  126.29   17.50
   2  -3  -1   71.19    7.20
   2  -3  -1   57.69    8.80
  -2  -3   1   78.79    7.30
  -2  -3   1   77.99    6.70
  -2  -3   1   75.99    7.20
  -2  -3   1   69.99    6.40
   2  -3  -1   62.49    6.70
  -2   3   1   65.19    6.70
   2   3  -1   74.69    6.80
  -2   3   1   65.89   10.20
  -2   3   1   72.79    7.20
   2   3  -1   69.69    7.00
   2   3  -1   75.39    6.60
   2   3  -1   76.49    6.40
  -1  -3   1 1387.96   80.19
   1  -3  -1 1432.56   82.89
   1  -3  -1 1461.85   80.09
   1  -3  -1 1463.15   80.29
  -1  -3   1 1409.96   80.09
  -1  -3   1 1404.76   79.99
   1   3  -1 1363.56   79.89
  -1   3   1 1444.76   80.09
  -1   3   1 1462.35   80.29
   1   3  -1 1426.46   80.19
   1   3  -1 1395.36   80.09
   0  -3   1 1023.50   53.89
   0  -3   1  985.50   53.89
   0  -3  -1  886.11   53.49
   0  -3  -1  866.31   53.49
   0  -3   1 1033.00   53.79
   0  -3  -1  858.01   53.49
   0   3  -1 1022.70   53.79
   0   3  -1 1006.70   53.69
   0   3   1  880.71   53.39
  -1  -3  -1  157.68   10.10
  -1  -3  -1  163.68   10.20
  -1  -3  -1  157.78   10.10
  -1  -3  -1  181.08   11.20
   1   3   1  171.28   10.10
   1   3   1  145.79    9.90
   2  -3   1  204.28   18.30
  -2  -3  -1  255.37   15.20
  -2  -3  -1  242.88   14.50
  -2  -3  -1  242.48   14.80
   2  -3   1  199.68   14.80
  -2   3  -1  203.68   15.00
  -2   3  -1  202.38   14.90
   2   3   1  253.17   15.60
  -2   3  -1  211.68   19.30
   2   3   1  252.57   14.50
   3  -3   1  509.55   31.80
  -3  -3  -1  519.05   31.70
  -3  -3  -1  496.95   33.30
  -3  -3  -1  542.75   32.40
   3  -3   1  534.95   35.80
  -3  -3  -1  530.05   31.40
  -3   3  -1  470.65   37.10
  -3   3  -1  521.05   32.50
   3   3   1  539.85   32.60
   3   3   1  562.04   31.50
  -3   3  -1  494.85   31.80
   4  -3   1    9.90    5.10
  -4  -3  -1   17.00    5.80
  -4  -3  -1    9.90    4.30
   4  -3   1   -0.80    8.00
  -4  -3  -1   14.10    6.50
  -4  -3  -1    4.20    5.80
   4   3   1   13.90    4.60
  -4   3  -1    4.30    4.40
  -4   3  -1    7.40    6.30
   4   3   1   18.00    6.50
  -4   3  -1   -7.80   10.90
  -5  -3  -1   95.59   12.80
   5  -3   1  117.29   15.90
  -5  -3  -1  136.29   19.80
  -5  -3  -1  137.09   13.50
  -5  -3  -1  155.28   19.40
  -5   3  -1  123.29   22.50
  -5   3  -1  121.39   13.90
  -6  -3  -1    6.30   13.50
  -6  -3  -1   17.30    8.40
  -6   3  -1   16.00   23.40
  -6   3  -1    7.60    8.50
  -7  -3  -1   27.90   22.30
  -7  -3  -1   35.20   12.40
  -7   3  -1    0.40   37.10
  -7   3  -1   22.10   12.50
  -7  -4   1    5.80   20.40
  -7  -4   1   25.50   12.70
  -7   4   1   16.70   12.00
  -7   4   1   37.50   36.90
  -6  -4   1   18.20    9.00
  -6  -4   1   -5.00   15.80
  -6   4   1   14.50    8.50
  -6   4   1   25.90   23.60
   5  -4  -1   33.20    8.80
  -5  -4   1   51.79   11.50
  -5  -4   1   17.20    6.80
  -5  -4   1   31.90   12.50
  -5   4   1   35.70   19.00
  -5   4   1   36.90    8.10
   4  -4  -1    1.40    5.20
  -4  -4   1    9.90    4.60
  -4  -4   1   17.50    6.90
  -4  -4   1   12.10    5.70
   4  -4  -1    6.30   10.50
  -4  -4   1    4.30    5.10
  -4   4   1    5.80    5.80
  -4   4   1   -4.10   11.70
  -4   4   1   -3.90    4.40
   4   4  -1    1.20    6.00
  -4   4   1   10.10    6.10
   4   4  -1    5.50    4.60
   3  -4  -1    5.80    3.70
  -3  -4   1    2.70    3.90
  -3  -4   1    5.70    4.50
  -3  -4   1    6.60    4.60
   3  -4  -1   -1.30    8.10
  -3  -4   1    3.90    3.00
   3   4  -1    7.20    4.70
  -3   4   1    2.70    4.30
   3   4  -1    4.10    3.50
   3   4  -1   12.30    3.70
  -3   4   1    4.90    3.50
  -3   4   1    7.30    7.80
   2  -4  -1   31.00    8.70
  -2  -4   1   18.50    3.60
  -2  -4   1   18.20    3.30
  -2  -4   1   22.30    3.80
  -2  -4   1   16.80    3.90
  -2   4   1   35.80    9.40
   2   4  -1   13.60    3.10
   2   4  -1   20.00    3.50
   2   4  -1   19.90    3.20
  -1  -4   1   37.80    3.90
  -1  -4   1   35.50    4.30
  -1  -4   1   28.60    3.80
   1   4  -1   34.50    4.00
   1   4  -1   27.70    3.50
   1   4  -1   33.10    4.10
   0  -4  -1   98.39    6.50
   0  -4   1   73.19    6.50
   0  -4  -1  101.79    6.50
   0   4   1   93.09    6.20
  -1  -4  -1  248.08   15.10
  -1  -4  -1  248.68   14.80
  -1  -4  -1  240.78   15.10
   1  -4   1  249.78   19.90
   1  -4   1  262.27   15.70
   1   4   1  253.77   15.10
   1   4   1  238.48   14.80
  -1   4  -1  244.18   15.10
  -1   4  -1  252.37   15.50
  -2  -4  -1 1626.24   87.09
  -2  -4  -1 1628.34   88.19
   2  -4   1 1519.15   91.49
  -2  -4  -1 1603.54   86.89
  -2  -4  -1 1619.64   86.89
   2  -4   1 1494.25   87.29
  -2   4  -1 1449.65   87.09
  -2   4  -1 1458.05   87.19
  -2   4  -1 1440.66   91.29
   2   4   1 1473.45   87.29
  -3  -4  -1   13.50    4.80
  -3  -4  -1   26.20    4.80
   3  -4   1   16.00    4.40
   3  -4   1   11.30    8.20
  -3  -4  -1   22.90    4.00
  -3   4  -1   18.60    9.00
   3   4   1   18.10    4.90
  -3   4  -1   20.30    4.40
   3   4   1   20.70    4.00
  -3   4  -1   13.60    4.90
  -4  -4  -1    2.70    6.60
  -4  -4  -1    9.50    5.60
   4  -4   1    3.20    5.30
  -4  -4  -1    6.30    6.60
  -4  -4  -1    4.30    4.30
   4  -4   1    0.10    9.70
  -4   4  -1    7.70    6.50
   4   4   1   -0.50    4.50
  -4   4  -1   10.10    5.10
   4   4   1    1.40    5.80
  -4   4  -1   -6.10   10.90
   5  -4   1   -2.20    8.50
  -5  -4  -1   13.60    8.60
  -5  -4  -1   12.90   10.40
  -5  -4  -1   17.10   10.80
  -5  -4  -1   26.00    6.70
  -5   4  -1    9.40    6.40
  -5   4  -1    2.70   16.20
  -6  -4  -1  -13.00   13.20
  -6  -4  -1    0.70    8.30
  -6   4  -1   40.40   28.70
  -6   4  -1    5.10    8.80
  -7  -4  -1   44.60   28.00
  -7  -4  -1   38.50   13.30
  -7   4  -1   79.29   36.20
  -7   4  -1   69.39   14.40
  -7  -5   1   55.29   25.60
  -7  -5   1   59.29   13.90
  -7   5   1   37.60   30.80
  -7   5   1   19.30   13.70
  -6  -5   1  124.29   17.10
  -6  -5   1   88.39   19.30
  -6   5   1  114.79   31.80
  -6   5   1  107.49   14.10
  -5  -5   1    7.60   11.60
   5  -5  -1   -7.80    8.40
  -5  -5   1   12.30    6.80
  -5  -5   1    6.40   10.70
  -5   5   1    2.60    6.50
  -5   5   1    0.10   15.80
  -4  -5   1   20.10    5.40
  -4  -5   1   17.00    6.60
  -4  -5   1   20.50    7.40
  -4  -5   1   14.30    6.60
   4  -5  -1   28.80    6.60
   4  -5  -1   21.70   10.40
   4   5  -1    5.80    6.40
  -4   5   1   28.40   13.30
  -4   5   1   23.80    7.20
  -4   5   1   13.80    5.70
  -4   5   1   21.20    7.20
   4   5  -1   13.60    5.40
  -3  -5   1   74.59    9.50
  -3  -5   1   72.79    7.80
   3  -5  -1   61.09    8.70
  -3  -5   1   71.69    8.90
  -3  -5   1   74.29    9.40
  -3   5   1   65.09    9.20
   3   5  -1   69.79    7.60
  -3   5   1   60.09   13.10
   3   5  -1   64.99    8.10
  -3   5   1   68.49    8.50
   2  -5  -1 1481.75   87.19
   2  -5  -1 1513.45   82.39
  -2  -5   1 1382.66   82.89
  -2  -5   1 1400.26   81.79
  -2  -5   1 1441.56   81.79
  -2   5   1 1448.85   81.99
  -2   5   1 1450.55   82.19
   2   5  -1 1433.36   81.49
   2   5  -1 1415.66   81.79
   2   5  -1 1412.36   81.59
   1  -5  -1   21.50    3.60
  -1  -5   1   28.90    3.60
  -1  -5   1   33.00    3.90
   1   5  -1   36.00    4.40
  -1   5   1   23.00    3.20
  -1   5   1   28.90    3.80
  -1   5   1   22.30    3.30
   1   5  -1   36.00    4.40
   0  -5   1    5.20    2.20
   0  -5  -1    5.10    2.10
   0  -5   1    9.90    2.40
   0  -5  -1    9.40    2.20
   0  -5   1    9.80    2.50
   0  -5  -1    9.20    2.20
   0   5  -1    8.20    2.20
   0   5   1    5.90    1.90
   1  -5   1   11.80    3.00
  -1  -5  -1   12.00    2.60
  -1  -5  -1   15.70    2.60
   1  -5   1   18.90    7.70
  -1   5  -1   14.40    3.20
   1   5   1   13.40    2.20
  -1   5  -1   14.00    2.90
   1   5   1   14.60    2.60
  -1   5  -1    8.40    2.40
  -2  -5  -1  679.53   37.60
  -2  -5  -1  629.44   37.40
   2  -5   1  572.64   37.90
  -2  -5  -1  682.53   37.60
   2  -5   1  633.14   43.40
  -2  -5  -1  651.43   38.90
  -2   5  -1  600.04   37.80
   2   5   1  691.93   37.50
  -2   5  -1  616.14   38.00
   3  -5   1    0.70    4.10
  -3  -5  -1    1.00    4.40
  -3  -5  -1    3.30    3.30
  -3  -5  -1    3.10    4.60
   3  -5   1    2.20    7.90
  -3  -5  -1   -0.20    3.90
  -3   5  -1    3.70    3.80
  -3   5  -1   -2.20    8.80
  -3   5  -1    5.90    4.90
   3   5   1   -2.10    3.30
  -4  -5  -1  553.54   33.80
   4  -5   1  494.95   39.30
  -4  -5  -1  523.35   35.70
  -4  -5  -1  506.85   32.80
  -4  -5  -1  528.65   32.30
   4  -5   1  478.95   33.10
  -4   5  -1  493.55   32.80
  -4   5  -1  491.05   33.90
   4   5   1  536.05   32.20
  -4   5  -1  456.75   40.70
   4   5   1  529.05   34.30
  -5  -5  -1    2.30   11.10
  -5  -5  -1   11.80    6.80
  -5  -5  -1    4.60   12.20
  -5   5  -1    3.80    6.70
  -5   5  -1  -14.50   16.20
  -6  -5  -1  134.69   21.40
  -6  -5  -1  138.69   17.50
  -6   5  -1  120.39   30.20
  -6   5  -1  118.09   14.90
  -7  -5  -1   22.80   12.70
  -7  -5  -1   -4.30   23.00
  -7   5  -1    5.00   12.70
  -7   5  -1  -78.99   31.20
  -7  -6   1  162.68   19.10
  -7  -6   1  101.39   24.90
  -7   6   1  127.89   18.30
  -7   6   1   87.19   38.10
  -6  -6   1  -16.20   12.80
  -6  -6   1   10.40    9.20
  -6   6   1   -6.40   23.60
  -6   6   1   -9.30    9.10
  -5  -6   1   45.70   12.10
  -5  -6   1   18.10    7.50
  -5  -6   1   23.80   12.40
  -5   6   1   30.50   19.50
  -5   6   1   24.20    8.10
  -4  -6   1    2.90    6.50
  -4  -6   1    2.70    5.00
   4  -6  -1   29.60   13.80
  -4  -6   1    4.10    6.80
   4  -6  -1    5.50    6.50
  -4  -6   1   -3.70    7.10
  -4   6   1    7.60    5.50
   4   6  -1    3.40    4.80
  -4   6   1    6.00   13.90
  -4   6   1   -1.10    7.10
   3  -6  -1  211.98   25.00
  -3  -6   1  261.47   17.40
   3  -6  -1  230.88   18.10
  -3  -6   1  254.87   19.30
  -3  -6   1  259.57   18.30
  -3  -6   1  252.17   17.70
  -3   6   1  265.77   18.30
  -3   6   1  251.27   17.80
   3   6  -1  253.07   17.30
  -2  -6   1  514.15   32.80
   2  -6  -1  542.05   38.80
  -2  -6   1  523.65   31.70
   2  -6  -1  509.55   32.00
  -2  -6   1  538.95   31.30
  -2  -6   1  529.85   31.50
  -2   6   1  522.55   31.60
   2   6  -1  532.15   31.50
  -2   6   1  520.75   31.80
   2   6  -1  519.05   31.10
  -2   6   1  532.35   31.60
  -1  -6   1    1.90    2.40
   1  -6  -1    8.30    2.80
  -1  -6   1    7.20    2.80
   1   6  -1    1.20    2.30
  -1   6   1    2.50    2.10
  -1   6   1    3.40    2.30
  -1   6   1    4.40    2.50
   1   6  -1    3.20    2.50
   0  -6  -1  376.26   21.40
   0  -6   1  342.37   21.50
   0  -6   1  341.17   21.50
   0  -6   1  336.97   21.40
   0  -6  -1  358.36   21.30
   0  -6  -1  354.56   21.30
   0   6  -1  337.17   21.20
   0   6   1  362.86   21.80
   1  -6   1   54.79    6.70
  -1  -6  -1   71.39    6.00
  -1  -6  -1   73.59    6.40
   1   6   1   66.59    5.50
  -1   6  -1   51.19    6.20
   1   6   1   81.19    6.30
  -1   6  -1   61.19    5.80
  -2  -6  -1    8.30    5.40
  -2  -6  -1    1.30    2.70
  -2  -6  -1    2.60    3.70
  -2  -6  -1    6.90    3.30
  -2   6  -1    5.50    3.10
  -2   6  -1    3.20    3.40
  -2   6  -1    4.70    2.90
   2   6   1    4.20    2.80
  -3  -6  -1  187.68   13.50
  -3  -6  -1  190.48   15.90
   3  -6   1  156.88   21.60
   3  -6   1  168.38   14.70
  -3  -6  -1  189.48   14.80
  -3  -6  -1  202.88   14.30
   3   6   1  196.68   13.50
  -3   6  -1  172.88   22.90
  -3   6  -1  175.98   14.20
  -3   6  -1  149.99   14.60
   4  -6   1  132.09   14.50
  -4  -6  -1  125.79   14.00
   4  -6   1   96.89   17.10
  -4  -6  -1  142.29   15.90
  -4  -6  -1  122.59   12.40
  -4   6  -1  145.69   13.20
  -4   6  -1  133.39   15.00
  -4   6  -1  120.69   20.30
   4   6   1  127.59   12.60
  -5  -6  -1   20.70    7.40
  -5  -6  -1   23.00   11.10
  -5  -6  -1   44.30   12.30
  -5   6  -1   13.90   18.20
  -5   6  -1   25.00    7.80
  -6  -6  -1   13.40   13.90
  -6  -6  -1    2.50    9.10
  -6   6  -1   13.80   25.60
  -6   6  -1    4.70    9.70
  -7  -6  -1    6.20   23.70
  -7  -6  -1   -8.60   13.40
  -7   6  -1   48.40   34.50
  -7   6  -1   18.90   13.60
  -7  -7   1   27.80   14.70
  -7  -7   1   32.30   22.80
  -7   7   1   49.20   37.60
  -6  -7   1   74.29   12.50
  -6  -7   1   34.00   18.60
  -6   7   1   55.19   11.60
  -6   7   1   28.30   28.50
  -5  -7   1   27.70    8.30
  -5  -7   1   41.10   12.50
  -5  -7   1   21.40   12.70
  -5   7   1   14.60    8.00
  -5   7   1   32.20   20.20
  -4  -7   1   20.90    7.70
  -4  -7   1   40.50    7.00
   4  -7  -1   16.80    7.60
  -4  -7   1   28.70    8.90
  -4  -7   1   19.20    7.60
  -4   7   1   26.30    6.40
  -4   7   1   15.80    8.20
  -3  -7   1   85.59   10.80
  -3  -7   1   79.39   11.20
   3  -7  -1   55.89    8.30
  -3  -7   1   88.99   10.40
  -3  -7   1   86.89    9.10
  -3   7   1   65.19    9.40
   3   7  -1   80.29    8.90
  -3   7   1   66.99    8.60
   2  -7  -1  220.28   16.00
  -2  -7   1  223.28   14.90
  -2  -7   1  227.38   15.40
  -2  -7   1  217.18   17.00
   2  -7  -1  223.58   25.20
  -2  -7   1  236.98   15.70
  -2   7   1  213.78   15.60
   2   7  -1  223.48   14.80
  -2   7   1  216.68   15.40
  -2   7   1  217.08   15.30
   2   7  -1  234.48   15.40
  -1  -7   1  185.78   12.10
   1  -7  -1  165.18   12.30
  -1  -7   1  158.98   12.10
  -1   7   1  164.28   12.20
   1   7  -1  187.98   11.70
  -1   7   1  152.38   11.40
   1   7  -1  170.08   12.00
   0  -7  -1   66.29    6.40
   0  -7   1   63.69    6.70
   0  -7   1   61.29    6.70
   0  -7   1   63.79    6.70
   0  -7  -1   56.29    6.30
   0   7   1   62.99    5.80
   0   7  -1   65.49    6.10
  -1  -7  -1   98.39    8.40
   1  -7   1  112.19    9.40
   1  -7   1  105.89    8.90
  -1   7  -1  116.49    8.80
   1   7   1   98.99    8.50
  -1   7  -1  113.29    7.90
  -2  -7  -1   82.59   10.10
  -2  -7  -1   89.39    8.30
   2  -7   1   98.79    9.80
  -2  -7  -1   80.29    8.70
  -2  -7  -1   79.99    8.10
   2  -7   1   85.29   15.00
  -2   7  -1   96.09    9.00
   2   7   1   81.89    8.20
  -2   7  -1  106.49    9.00
  -2   7  -1  103.59    9.30
  -3  -7  -1  -11.20    4.60
  -3  -7  -1    0.00    5.10
  -3  -7  -1   -1.40    3.70
   3  -7   1    5.90    5.50
  -3  -7  -1   -0.30    5.00
   3  -7   1    5.60   10.80
  -3   7  -1    1.30    4.20
   3   7   1    3.70    4.00
  -3   7  -1    9.90    5.50
  -4  -7  -1   72.79    8.50
  -4  -7  -1   69.89   10.30
  -4  -7  -1   61.19   11.90
  -4  -7  -1   55.29    9.30
   4  -7   1   66.89   10.10
  -4   7  -1   58.39    8.50
  -4   7  -1   49.50    9.40
  -4   7  -1   25.80   15.80
  -5  -7  -1   26.90   12.80
  -5  -7  -1    3.90   11.10
  -5  -7  -1   11.40    7.80
  -5   7  -1   17.50    7.80
  -5   7  -1   62.09   21.50
  -6  -7  -1   44.60   11.20
  -6  -7  -1   47.90   19.80
  -6   7  -1   31.10   10.10
  -6   7  -1    7.20   26.40
  -6  -8   1  -21.80   18.10
  -6  -8   1   13.60   11.30
  -6   8   1    4.80   10.40
  -5  -8   1   -8.10    7.80
  -5  -8   1   -7.30   13.60
  -5  -8   1    7.70   11.20
  -5   8   1    8.30    7.60
   4  -8  -1   20.00    8.30
  -4  -8   1    5.50    8.80
  -4  -8   1   -0.60    5.60
  -4  -8   1    5.80    8.10
  -4   8   1   -0.80    5.40
  -4   8   1   -2.50    8.10
  -3  -8   1    2.80    5.50
   3  -8  -1    6.20   14.30
   3  -8  -1   12.70    6.10
  -3  -8   1    3.10    6.60
  -3  -8   1   -4.20    4.20
  -3   8   1    0.60    4.40
  -3   8   1    7.30    5.70
   3   8  -1    5.70    4.80
  -2  -8   1   -3.10    4.40
  -2  -8   1    4.20    4.20
  -2  -8   1    3.10    3.50
   2  -8  -1   -2.50    4.10
   2  -8  -1  -15.00   11.80
  -2   8   1    7.50    3.80
  -2   8   1    4.90    3.60
   2   8  -1   -0.70    3.80
  -2   8   1    6.00    3.80
   2   8  -1    0.20    3.10
  -1  -8   1   55.39    6.90
   1  -8  -1   70.79    8.10
  -1  -8   1   53.09    6.70
   1  -8  -1   71.99    7.40
   1   8  -1   55.29    7.30
  -1   8   1   72.29    6.70
   1   8  -1   57.99    6.50
   0  -8   1   25.10    4.50
   0  -8  -1   16.40    3.90
   0  -8   1   18.90    4.10
   0  -8  -1   20.60    4.20
   0  -8  -1   22.20    4.00
   0  -8   1   22.30    4.40
   0   8   1   20.80    3.50
   0   8  -1   23.20    3.90
   1  -8   1   41.80    5.60
   1  -8   1   46.00    5.90
  -1  -8  -1   33.80    5.10
  -1  -8  -1   39.00    5.00
  -1  -8  -1   32.30    4.90
   1   8   1   38.90    5.00
  -1   8  -1   36.90    5.00
   2  -8   1  228.78   16.60
  -2  -8  -1  199.98   17.10
  -2  -8  -1  205.48   15.40
   2  -8   1  210.88   27.70
  -2  -8  -1  203.28   15.00
  -2   8  -1  222.88   15.50
  -2   8  -1  234.48   16.20
   2   8   1  200.78   15.00
  -2   8  -1  238.68   15.30
  -3  -8  -1   11.80    4.80
  -3  -8  -1   10.10    5.70
   3  -8   1    5.50    6.30
  -3  -8  -1   11.50    6.80
   3  -8   1    6.30   15.60
  -3   8  -1   13.10    4.70
   3   8   1    8.70    4.90
  -3   8  -1   10.10    5.70
  -3   8  -1   11.90    5.10
  -4  -8  -1    9.20    7.70
  -4  -8  -1    8.80    6.30
   4  -8   1   11.70    8.10
  -4  -8  -1    6.80    8.90
  -4   8  -1    2.80    5.90
  -4   8  -1    6.90    8.20
  -5  -8  -1   26.60   13.80
  -5  -8  -1   -3.30   12.70
  -5  -8  -1    5.30    8.00
  -5   8  -1   -1.30    9.90
  -6  -8  -1   12.40   11.80
  -6  -8  -1   19.50   18.70
  -6   8  -1  -29.90   28.40
  -6   8  -1   16.30   10.30
  -6  -9   1  -13.60   19.60
  -6  -9   1  -13.60   12.60
  -6   9   1   -9.80    9.90
  -5  -9   1  -15.10    9.20
  -5  -9   1    8.10   15.80
  -5  -9   1  -10.60   11.10
  -5   9   1   -3.30    9.30
  -4  -9   1   20.50    7.10
  -4  -9   1    4.10    8.00
  -4  -9   1    4.30    9.20
   4  -9  -1   38.50    9.90
  -4   9   1   17.10    6.70
  -4   9   1   30.90    9.20
  -4   9   1   23.40    6.50
  -3  -9   1  186.48   17.30
   3  -9  -1  234.48   18.50
  -3  -9   1  221.18   16.80
  -3  -9   1  196.48   16.40
  -3  -9   1  216.28   19.20
  -3   9   1  205.28   16.80
  -3   9   1  210.18   16.90
   3   9  -1  154.38   21.70
  -3   9   1  221.68   16.30
  -2  -9   1  640.84   42.10
   2  -9  -1  776.92   53.19
  -2  -9   1  598.44   40.10
  -2  -9   1  647.34   39.90
   2  -9  -1  680.93   40.70
  -2   9   1  698.23   39.70
  -2   9   1  691.33   40.30
   2   9  -1  617.04   39.80
  -2   9   1  674.83   39.20
   2   9  -1  626.64   38.80
  -1  -9   1   15.20    5.00
  -1  -9   1   22.50    4.90
  -1  -9   1   20.70    4.80
   1   9  -1   21.50    4.00
   0  -9   1   21.20    5.10
   0  -9  -1   22.00    4.60
   0  -9  -1   29.40    4.90
   0  -9   1   35.50    5.80
   0  -9  -1   32.10    5.20
   0  -9   1   33.60    5.30
   0   9   1   26.70    3.90
   0   9  -1   27.00    4.40
  -1  -9  -1   43.20    6.00
  -1  -9  -1   42.60    5.90
  -1  -9  -1   53.39    6.60
   1  -9   1   62.29    7.10
   1   9   1   50.59    6.60
  -1   9  -1   58.99    6.70
   2  -9   1  753.02   45.30
   2  -9   1  785.92   56.59
  -2  -9  -1  672.33   43.90
  -2  -9  -1  670.53   44.20
  -2  -9  -1  699.03   46.40
  -2   9  -1  827.52   44.00
   2   9   1  685.23   43.90
  -2   9  -1  779.82   45.10
  -2   9  -1  809.72   44.60
  -3  -9  -1   13.80    6.10
  -3  -9  -1    7.60    6.90
   3  -9   1   14.70    7.40
  -3  -9  -1    6.40    5.10
  -3  -9  -1   20.50    6.20
   3   9   1    1.30    5.60
  -3   9  -1    2.80    6.60
  -3   9  -1   11.00    5.30
  -3   9  -1   17.50    5.60
  -4  -9  -1    7.00    7.60
  -4  -9  -1   -3.70    9.30
  -4  -9  -1  -15.50    9.40
  -4  -9  -1   10.50   10.40
   4  -9   1   16.70    9.10
  -4   9  -1    8.60    6.60
  -4   9  -1    3.80    6.00
  -4   9  -1   12.20    9.40
  -5  -9  -1   22.10   15.40
  -5  -9  -1   18.20   14.20
  -5  -9  -1   41.10   10.10
  -5   9  -1   14.00    8.80
  -6  -9  -1   70.99   23.50
  -6  -9  -1   30.20   13.40
  -6   9  -1   49.20   12.20
  -6 -10   1   -0.50   14.60
  -6 -10   1   27.80   19.30
  -6  10   1    6.00   11.60
  -6  10   1   29.60   11.60
  -5 -10   1   -2.80   10.10
  -5 -10   1   19.80   15.30
  -5  10   1   18.00    8.50
  -5  10   1    5.10    8.40
   4 -10  -1  113.29   15.00
  -4 -10   1  113.09   14.20
  -4 -10   1   87.39   13.80
  -4 -10   1  135.69   14.80
  -4  10   1  109.69   13.80
  -4  10   1   91.99   13.40
  -4  10   1  116.29   14.10
  -3 -10   1   90.59   11.60
  -3 -10   1   61.39    9.90
  -3 -10   1   80.19   11.10
   3 -10  -1   86.39   11.30
  -3 -10   1   83.09   10.80
  -3  10   1   79.39    9.00
  -3  10   1   63.39    9.00
  -3  10   1   90.79   11.90
   2 -10  -1   13.00    6.00
  -2 -10   1   -4.10    5.70
  -2 -10   1    1.40    6.70
   2 -10  -1    3.30    4.70
  -2 -10   1   12.20    5.10
   2  10  -1    1.90    5.20
  -2  10   1   14.20    5.20
  -2  10   1    6.40    4.40
  -2  10   1    6.60    4.20
   2  10  -1    5.80    3.80
  -1 -10   1    4.30    4.70
  -1 -10   1    6.80    5.50
   1 -10  -1   20.00    5.10
  -1 -10   1   10.00    4.60
   1 -10  -1   20.20    5.70
   1  10  -1   13.10    3.80
  -1  10   1   21.00    4.10
   0 -10  -1  231.48   15.00
   0 -10  -1  225.98   15.80
   0 -10   1  173.18   15.20
   0  10  -1  169.98   13.80
   1 -10   1  262.37   19.20
  -1 -10  -1  258.07   17.90
  -1 -10  -1  260.87   18.60
  -1 -10  -1  239.58   18.00
   1 -10   1  262.47   18.50
  -1  10  -1  255.97   17.50
  -2 -10  -1   13.60    7.70
   2 -10   1   31.10    6.90
   2 -10   1   18.00    5.20
  -2 -10  -1    3.10    5.50
  -2 -10  -1   13.70    5.00
  -2  10  -1   15.40    5.20
   2  10   1   19.70    5.70
  -2  10  -1   21.60    5.00
  -3 -10  -1    2.90    7.50
   3 -10   1   -0.10    7.90
  -3 -10  -1   -5.10    5.20
  -3 -10  -1   16.50    7.40
  -3  10  -1    4.20    5.70
  -3  10  -1   -0.90    5.20
  -3  10  -1   -6.80    6.60
  -4 -10  -1   85.39   14.50
  -4 -10  -1   53.09   11.80
   4 -10   1   22.40   13.20
  -4 -10  -1   53.79    8.80
  -4  10  -1   56.49   12.00
  -4  10  -1   72.69   10.40
  -4  10  -1   48.40   10.30
  -5 -10  -1  104.39   16.90
  -5  10  -1  102.99   13.10
  -5  10  -1   86.79   12.10
  -6 -10  -1   -3.90   13.90
  -6 -10  -1    6.90   18.70
  -6  10  -1    8.00   11.20
  -5 -11   1   19.80   12.10
  -5 -11   1    9.70   14.50
  -5  11   1   22.80   10.10
  -5  11   1   13.50    9.10
  -4 -11   1   23.60   13.30
  -4 -11   1    5.50    8.30
   4 -11  -1   -6.80   13.10
  -4  11   1   -8.70    7.40
  -3 -11   1   34.70    7.80
   3 -11  -1   30.80    9.90
  -3 -11   1   38.80   10.80
  -3  11   1   18.60    6.10
  -3  11   1   23.10    8.00
  -3  11   1   23.20    6.90
   2 -11  -1  106.29   12.30
  -2 -11   1   91.49   12.10
  -2 -11   1  117.59   15.80
   2 -11  -1   98.79   11.80
  -2 -11   1  118.59   14.40
  -2  11   1   96.49   10.40
   2  11  -1  121.19    9.70
   1 -11  -1    7.20    4.70
   1 -11  -1    3.50    5.90
  -1 -11   1   11.50    5.10
  -1 -11   1   19.80    6.50
  -1 -11   1   10.20    5.90
  -1  11   1    2.10    3.60
   1  11  -1   10.60    3.90
   0 -11  -1    7.90    4.70
   0 -11   1   16.30    4.90
   0 -11   1   17.40    7.20
   0 -11   1    6.60    6.30
   0 -11  -1    9.70    5.30
   0  11   1   11.30    3.30
   0  11  -1    7.80    4.00
  -1 -11  -1   20.20    6.70
  -1 -11  -1   26.50    5.70
  -1 -11  -1   26.00    5.80
   1 -11   1   36.20    6.70
   1 -11   1   33.50    7.70
  -1  11  -1   37.50    5.80
  -2 -11  -1  160.28   18.00
  -2 -11  -1  151.28   14.40
  -2 -11  -1  137.99   15.90
   2 -11   1  198.88   15.50
  -2 -11  -1  150.48   14.00
   2 -11   1  174.68   16.90
  -3 -11  -1    0.20    9.30
  -3 -11  -1    2.70    6.10
   3 -11   1  -15.40    9.00
  -3  11  -1    7.70    6.80
  -3  11  -1   -1.50    7.50
  -3  11  -1    3.90    5.60
  -4 -11  -1  -11.10    7.30
  -4 -11  -1   13.00   10.70
  -4  11  -1   -3.00    7.90
  -4  11  -1   -1.50    6.90
  -5 -11  -1   45.30   12.20
  -5 -11  -1    1.10   16.00
  -5  11  -1   21.20   10.40
  -5  11  -1   16.00    9.90
  -5 -12   1   -8.50   12.80
  -5 -12   1   -7.70   16.40
  -5  12   1   13.70   12.30
  -5  12   1  -10.80    9.40
  -4 -12   1   -0.50    9.00
  -4 -12   1   -7.70   12.20
  -4  12   1   -9.60    8.00
  -4  12   1   13.10    8.30
   3 -12  -1   -0.60   11.10
   3 -12  -1   26.70    7.80
  -3 -12   1   25.30    8.10
  -3 -12   1   20.70   10.70
  -2 -12   1    1.60    8.70
  -2 -12   1    8.10    6.30
   2 -12  -1    9.30    8.20
   2 -12  -1   -3.10    5.60
  -2  12   1    5.10    5.10
  -1 -12   1   15.00    5.90
   1 -12  -1   13.60    5.50
   1 -12  -1    4.90    7.10
  -1  12   1    9.50    4.20
   1  12  -1    5.30    4.10
   0 -12   1   -2.50    5.20
   0 -12  -1    0.70    7.20
   0 -12   1   16.80    7.30
   0 -12  -1    3.90    6.30
   0  12  -1   -3.80    3.80
   1 -12   1  106.89   11.80
   1 -12   1   98.39   11.60
  -1 -12  -1   86.29   10.10
  -1 -12  -1   78.69   10.40
  -1  12  -1   89.99   10.10
   2 -12   1    7.50    8.50
  -2 -12  -1   -2.50    6.60
  -2 -12  -1    3.30    9.60
  -2 -12  -1   -6.20    5.50
   2 -12   1   11.50    6.30
  -2  12  -1   -4.50    4.70
  -3 -12  -1   42.80    8.40
  -3 -12  -1   61.19   13.50
   3 -12   1   44.50    8.90
   3 -12   1   60.69   13.20
  -3  12  -1   45.80    8.00
  -4 -12  -1   -9.40   15.30
  -4 -12  -1    6.20    8.80
  -4  12  -1    6.60   10.10
  -4  12  -1   12.50    8.20
  -5 -12  -1  -19.60   18.20
  -5  12  -1   -6.90    9.90
  -5  12  -1   -1.10   11.00
  -4 -13   1    4.20   13.80
  -4 -13   1   -5.20   10.50
   4 -13  -1   10.70    9.30
  -4  13   1  -13.40    8.30
  -4  13   1   10.30   10.80
  -3 -13   1   -1.10    8.50
  -3 -13   1   -4.40   11.50
   3 -13  -1    1.90    7.60
  -3  13   1    3.90    6.20
  -2 -13   1   11.50    7.40
   2 -13  -1   -6.30    6.40
  -2 -13   1    2.40   10.20
  -2  13   1    5.30    5.50
   1 -13  -1    3.40    6.00
  -1 -13   1    9.10    8.60
   1 -13  -1    5.30    8.90
  -1 -13   1    4.00    6.30
  -1  13   1   13.80    4.40
   0 -13   1   98.89   11.20
   0 -13  -1   76.89   15.30
   0 -13  -1   98.19   12.10
   0 -13   1   91.99   12.20
   0  13  -1  107.49   10.30
   1 -13   1   15.70    6.70
   1 -13   1   15.60    9.70
  -1 -13  -1   15.30    6.40
  -1  13  -1   18.10    5.50
  -2 -13  -1  -10.30   10.80
   2 -13   1    6.70    6.80
  -2 -13  -1    5.80    6.50
  -2  13  -1   -3.60    5.60
  -3 -13  -1  111.99   17.90
   3 -13   1  112.19   13.60
  -3 -13  -1  102.79   12.60
  -3  13  -1   92.89   11.10
  -4 -13  -1    7.40   10.20
  -4 -13  -1   -1.80   17.50
   4 -13   1   -6.30    9.40
  -4  13  -1    5.20    8.70
  -3 -14   1   -4.70   13.70
  -3 -14   1    2.70   10.30
   3 -14  -1    6.30    8.90
  -2 -14   1    6.40   11.20
  -2 -14   1    4.30    8.00
   2 -14  -1    9.10    7.80
  -1 -14   1   80.49   10.70
   1 -14  -1   87.59   10.80
   0 -14   1    7.70    6.80
   0 -14  -1   11.50    6.80
   1 -14   1    1.90    7.00
  -1 -14  -1   11.20    7.10
  -1  14  -1   -7.20    5.60
  -2 -14  -1   56.99    9.80
  -2 -14  -1   52.49   14.00
   2 -14   1   36.70    9.70
  -2  14  -1   34.70    7.60
  -3 -14  -1   46.10   15.60
  -3 -14  -1   47.40   10.80
   3 -14   1   17.40   10.50
   2 -15  -1   29.60    9.70
  -2 -15   1   17.40    9.70
  -2 -15   1   21.70   14.10
   1 -15  -1    1.20    7.80
  -1 -15   1   -1.10    8.50
   0 -15  -1   75.19   10.90
   0 -15   1   83.29   11.80
   1 -15   1    1.70    8.20
  -1 -15  -1   13.40    8.50
  -2 -15  -1   15.70   15.20
   2 -15   1   -9.30    8.70
  -2 -15  -1   -9.60    9.30
  -7   0   2  -34.00   21.40
  -7   0   2   16.30   11.90
  -6   0   2  141.99   16.50
  -6   0   2  109.49   19.90
  -5   0   2   53.39   13.40
   5   0  -2   58.79    9.10
  -5   0   2   76.89    9.10
  -5   0   2   60.69    9.80
   5   0  -2   72.29   12.20
  -5   0   2   61.59   11.40
  -4   0   2  145.99   17.80
   4   0  -2  150.88   15.50
  -4   0   2  165.58   13.40
   4   0  -2  175.68   14.50
  -4   0   2  177.38   15.00
   4   0  -2  178.68   13.90
  -4   0   2  168.08   15.40
  -3   0   2    4.20    3.90
  -3   0   2    9.30    5.00
   3   0  -2    6.50    4.80
  -3   0   2    7.00    3.10
   3   0  -2    9.40    3.40
  -3   0   2    4.40    3.50
   3   0  -2    8.30    3.70
  -2   0   2  222.78   14.10
   2   0  -2  224.28   14.10
  -2   0   2  215.78   14.60
  -2   0   2  221.88   15.80
   2   0  -2  216.78   14.50
  -2   0   2  212.58   14.30
   2   0  -2  237.28   15.20
   1   0  -2  855.31   49.99
   1   0  -2  874.21   49.90
   1   0  -2  869.71   49.80
  -1   0   2  879.21   49.80
   1   0  -2  887.01   50.19
  -1   0   2  906.41   50.29
  -1   0   2  897.01   49.90
  -1   0  -2 9999.00  553.14
   1   0   2 9881.31  553.14
   2   0   2  450.85   27.70
  -2   0  -2  433.96   28.40
  -2   0  -2  449.56   26.50
   2   0   2  450.35   26.50
  -2   0  -2  451.85   26.90
   3   0   2   59.09    6.90
   3   0   2   57.19    8.60
  -3   0  -2   58.69    9.70
  -3   0  -2   53.09    6.70
  -3   0  -2   63.19    8.30
  -4   0  -2  364.16   26.20
   4   0   2  384.56   24.90
   4   0   2  399.96   27.30
  -4   0  -2  386.66   25.60
  -4   0  -2  356.26   24.50
  -4   0  -2  401.66   29.80
  -5   0  -2   -1.30   10.70
   5   0   2    5.00    7.10
  -5   0  -2    2.90    7.90
  -5   0  -2   -1.90    8.80
  -5   0  -2    5.40    5.70
   5   0   2    2.90    8.80
  -6   0  -2   -3.80    7.20
  -6   0  -2   -6.20   15.30
  -7   0  -2   63.09   28.80
  -7   0  -2   84.89   14.20
  -7  -1   2   32.20   24.00
  -7  -1   2   67.59   13.50
  -7   1   2  -33.30   30.20
  -6  -1   2   24.30    8.30
  -6  -1   2   34.20   16.70
  -6   1   2    3.30   15.90
  -5  -1   2   -1.90    5.40
  -5  -1   2    5.20    9.80
   5  -1  -2   10.70    9.10
  -5  -1   2    8.80    7.80
  -5  -1   2   28.30    9.60
   5  -1  -2    4.10    7.10
   5   1  -2   12.00    6.90
  -5   1   2   12.80    8.00
   5   1  -2   18.00    8.20
  -5   1   2   16.50    9.30
  -5   1   2   16.80   13.80
  -5   1   2   14.90    6.10
  -4  -1   2  288.07   20.20
  -4  -1   2  258.87   22.80
   4  -1  -2  292.07   20.40
   4  -1  -2  292.57   22.10
   4  -1  -2  290.77   19.80
  -4  -1   2  272.47   19.30
  -4  -1   2  267.67   21.00
  -4   1   2  287.17   20.30
   4   1  -2  263.47   20.70
  -4   1   2  301.07   19.60
   4   1  -2  265.87   20.10
  -4   1   2  297.27   20.90
   4   1  -2  262.17   19.40
   3  -1  -2  374.36   23.90
  -3  -1   2  373.66   24.00
  -3  -1   2  381.26   25.90
   3  -1  -2  390.26   26.00
  -3  -1   2  378.66   23.80
  -3  -1   2  382.96   24.60
   3  -1  -2  392.06   24.50
  -3   1   2  367.06   24.60
  -3   1   2  394.66   24.20
  -3   1   2  396.76   27.60
   3   1  -2  371.66   23.70
  -3   1   2  389.46   23.90
   3   1  -2  376.16   24.20
   3   1  -2  367.46   24.70
  -2  -1   2  486.25   30.60
   2  -1  -2  556.54   31.20
  -2  -1   2  492.05   31.10
   2  -1  -2  583.34   31.00
  -2  -1   2  491.25   31.60
  -2  -1   2  487.45   30.70
  -2   1   2  573.94   33.30
   2   1  -2  477.95   31.10
   2   1  -2  495.55   30.60
   2   1  -2  474.15   31.00
  -2   1   2  576.84   30.90
   2   1  -2  484.35   30.80
  -2   1   2  589.54   31.10
  -2   1   2  571.54   31.40
  -1  -1   2   92.59    6.00
  -1  -1   2   91.09    5.80
   1  -1  -2   77.89    7.70
  -1  -1   2   82.39    5.90
   1  -1  -2   67.59    6.00
  -1  -1   2   84.59    6.10
   1  -1  -2   67.29    5.50
  -1   1   2   65.89    5.60
  -1   1   2   65.29    5.70
   1   1  -2   82.29    5.80
  -1   1   2   75.29    7.80
  -1   1   2   70.39    6.00
   1   1  -2   82.39    6.10
   1   1  -2   90.89    5.90
   1   1  -2   89.49    5.60
   0  -1  -2  322.17   17.80
   0  -1   2  314.17   17.90
   0  -1   2  306.17   17.90
   0   1  -2  313.87   17.80
   0   1  -2  316.17   17.90
   0   1  -2  305.47   17.80
  -1  -1  -2  260.57   17.90
   1  -1   2  328.87   17.70
   1   1   2  270.67   17.80
  -1   1  -2  333.97   17.70
  -2  -1  -2 2192.18  124.39
   2  -1   2 2084.09  124.59
  -2  -1  -2 2342.87  124.99
   2  -1   2 2126.29  126.19
  -2  -1  -2 2237.18  125.89
   2   1   2 2321.17  125.49
   2   1   2 2427.36  124.59
  -2   1  -2 2084.79  124.59
  -2   1  -2 2113.79  124.89
  -3  -1  -2  256.07   19.50
  -3  -1  -2  253.17   16.80
  -3  -1  -2  253.17   17.80
  -3  -1  -2  260.67   17.40
   3   1   2  255.87   16.90
   3   1   2  262.57   18.30
  -4  -1  -2   21.60    8.70
  -4  -1  -2   50.89    8.20
   4  -1   2   37.20    7.50
  -4  -1  -2   40.80    6.90
   4  -1   2   34.70    6.20
  -4  -1  -2   40.00    5.90
   4   1   2   41.80    6.20
  -4   1  -2   57.69    8.10
  -4   1  -2   25.70    5.60
   4   1   2   27.60    6.10
  -4   1  -2   43.20   11.20
  -5  -1  -2   34.90    7.40
  -5  -1  -2   43.00   10.80
  -5  -1  -2   30.60   13.10
   5  -1   2   27.60    8.00
  -5  -1  -2   48.00    9.70
  -5   1  -2   54.79    7.80
  -5   1  -2   11.30    9.50
  -5   1  -2   34.10    8.90
  -5   1  -2    9.60   12.50
  -6  -1  -2  188.38   26.30
  -6  -1  -2  184.68   18.10
  -6   1  -2  154.58   18.10
  -7  -1  -2   37.90   26.70
  -7  -1  -2   82.39   14.00
  -7   1  -2   53.49   13.50
  -7   1  -2   95.99   36.70
  -7  -2   2   20.70   21.20
  -7  -2   2   38.30   12.30
  -7   2   2   28.60   11.90
  -7   2   2   11.10   31.10
  -6  -2   2   18.20    8.30
  -6  -2   2    2.40   16.70
  -6   2   2   -2.70   19.00
  -6   2   2   17.50    8.20
   5  -2  -2    9.00   10.30
  -5  -2   2    4.30    8.00
  -5  -2   2   15.10   10.10
   5  -2  -2   -1.50    7.20
  -5  -2   2   14.80   10.20
  -5  -2   2   12.90    5.80
  -5   2   2   12.80   14.90
  -5   2   2   13.60    6.50
  -5   2   2   30.30    9.70
   5   2  -2    2.70    6.60
  -4  -2   2   59.59    8.10
   4  -2  -2   38.50    6.60
  -4  -2   2   55.29   10.50
   4  -2  -2   44.40   10.10
   4  -2  -2   40.00    6.80
  -4  -2   2   60.99    7.40
  -4  -2   2   33.10    7.60
   4   2  -2   38.40    6.80
  -4   2   2   45.50    6.60
  -4   2   2   28.80   10.80
   4   2  -2   47.60    6.70
   4   2  -2   46.60    7.60
  -4   2   2   43.00    7.70
  -4   2   2   48.30    7.30
   3  -2  -2    1.20    3.20
  -3  -2   2    7.50    4.40
   3  -2  -2    8.50    3.90
  -3  -2   2    9.70    4.20
  -3  -2   2    7.80    3.80
   3  -2  -2   10.10    5.80
  -3  -2   2    3.60    2.80
  -3   2   2    1.50    3.80
   3   2  -2   12.60    3.90
  -3   2   2    7.20    3.70
  -3   2   2    4.70    3.20
   3   2  -2    9.60    3.10
  -3   2   2    3.50    6.40
   3   2  -2    6.80    4.30
   2  -2  -2   88.49    8.20
   2  -2  -2   91.89    7.80
  -2  -2   2  119.59    7.90
  -2  -2   2  101.29    8.50
  -2  -2   2  116.69    8.80
   2  -2  -2   77.89   10.30
  -2  -2   2  117.59    8.20
  -2   2   2   86.19    8.30
   2   2  -2  113.29    8.40
  -2   2   2   84.89    7.70
   2   2  -2  104.99    8.30
   2   2  -2  102.09    8.00
  -2   2   2   84.29   12.10
  -1  -2   2 1754.52   94.79
  -1  -2   2 1608.24   94.39
   1  -2  -2 1837.82   96.59
   1  -2  -2 1655.83   94.49
   1  -2  -2 1712.83   94.49
  -1  -2   2 1682.43   94.49
  -1  -2   2 1611.44   94.39
   1   2  -2 1669.03   94.39
  -1   2   2 1755.42   96.49
  -1   2   2 1716.93   94.49
   1   2  -2 1686.93   94.49
   1   2  -2 1596.04   94.39
  -1   2   2 1587.14   94.49
   0  -2  -2  492.15   31.10
   0  -2   2  590.84   31.60
   0  -2  -2  528.75   31.00
   0  -2  -2  532.15   31.10
   0  -2   2  570.74   31.60
   0   2  -2  593.54   31.60
   0   2   2  549.95   31.10
   0   2  -2  572.64   31.50
   1  -2   2  459.95   26.10
  -1  -2  -2  438.86   25.60
   1  -2   2  458.05   28.50
  -1  -2  -2  426.16   25.60
  -1  -2  -2  439.06   26.30
  -1   2  -2  459.45   28.70
   1   2   2  441.56   25.60
  -1   2  -2  454.45   26.10
   1   2   2  459.75   26.30
  -2  -2  -2    3.20    2.70
   2  -2   2   10.90    4.80
  -2  -2  -2    6.90    2.20
   2  -2   2    5.40    2.50
  -2  -2  -2    8.30    2.60
  -2  -2  -2   12.70    3.70
  -2   2  -2    8.10    2.70
  -2   2  -2    4.90    2.90
   2   2   2    4.40    2.10
  -2   2  -2    3.70    5.60
  -3  -2  -2    2.10    3.70
  -3  -2  -2    4.20    3.60
  -3  -2  -2    3.50    4.30
  -3  -2  -2    6.40    3.00
   3  -2   2    6.90    5.70
   3  -2   2    8.10    3.40
  -3   2  -2   10.30    4.10
   3   2   2    1.20    4.30
  -3   2  -2    5.00    6.80
  -3   2  -2    6.20    3.20
   3   2   2    5.80    3.20
  -4  -2  -2   12.00    5.70
   4  -2   2   13.20    5.10
  -4  -2  -2   10.20    6.70
   4  -2   2   10.80    7.40
  -4  -2  -2    6.80    4.10
  -4  -2  -2    7.70    6.40
  -4   2  -2   10.10    4.40
  -4   2  -2   10.10    6.30
  -4   2  -2    6.80    9.80
   4   2   2    1.90    5.00
   4   2   2    7.00    4.60
  -5  -2  -2   -4.10    5.30
  -5  -2  -2   -5.40    8.50
  -5  -2  -2    5.50    9.60
   5  -2   2   -6.20    7.20
  -5  -2  -2   13.00    8.30
  -5   2  -2  -13.30   10.00
  -5   2  -2   11.40   11.20
   5   2   2    6.30    8.20
  -5   2  -2   15.40   15.20
  -5   2  -2   -1.60    5.70
  -6  -2  -2   -1.40   15.00
  -6  -2  -2    7.90    7.60
  -6   2  -2   17.00   20.50
  -6   2  -2   -2.60    7.60
  -7  -2  -2   -4.40   19.40
  -7  -2  -2   23.80   11.60
  -7   2  -2  -13.70   30.80
  -7   2  -2   23.10   12.10
  -7  -3   2   15.00   25.40
  -7  -3   2   17.20   11.60
  -7   3   2   51.09   35.90
  -7   3   2   30.40   12.70
  -6  -3   2   57.39   10.00
  -6   3   2   59.69   24.40
  -6   3   2   50.49   10.00
  -5  -3   2  156.18   21.40
  -5  -3   2  165.78   15.70
  -5  -3   2  186.68   20.40
  -5  -3   2  155.18   18.10
   5  -3  -2  198.18   18.20
  -5   3   2  191.38   16.20
  -5   3   2  206.38   24.20
   5   3  -2  124.29   19.60
  -5   3   2  183.88   27.00
  -4  -3   2   15.50    5.80
   4  -3  -2   11.80    5.50
  -4  -3   2   12.00    4.70
   4  -3  -2   20.20    5.70
   4  -3  -2   27.50    9.80
  -4  -3   2   24.10    7.30
  -4  -3   2   24.00    7.20
  -4   3   2   10.60    6.20
  -4   3   2   19.60   12.40
   4   3  -2   20.80    5.50
  -4   3   2   22.50    5.40
   4   3  -2   14.50    5.90
   4   3  -2    8.00    4.70
  -4   3   2   14.30    6.00
  -3  -3   2  498.45   31.60
  -3  -3   2  507.05   30.30
  -3  -3   2  486.05   30.10
  -3  -3   2  483.85   30.80
   3  -3  -2  463.05   33.90
   3  -3  -2  502.55   30.90
   3  -3  -2  490.65   30.40
  -3   3   2  500.85   35.80
  -3   3   2  500.75   30.30
   3   3  -2  496.15   30.90
  -3   3   2  490.95   30.90
   3   3  -2  483.35   30.00
  -3   3   2  513.35   30.60
   3   3  -2  496.55   30.50
   2  -3  -2  601.14   36.80
  -2  -3   2  562.44   33.30
  -2  -3   2  545.55   33.40
  -2  -3   2  540.95   34.00
  -2  -3   2  534.25   33.20
   2  -3  -2  578.94   33.40
   2  -3  -2  600.14   33.60
   2   3  -2  567.04   33.20
   2   3  -2  534.85   33.20
  -2   3   2  584.14   37.40
  -2   3   2  574.44   33.60
   2   3  -2  573.24   33.90
   2   3  -2  519.95   33.20
  -2   3   2  609.94   33.50
  -1  -3   2   59.69    5.10
   1  -3  -2   60.19    5.10
  -1  -3   2   58.49    5.20
  -1  -3   2   63.49    5.00
   1  -3  -2   65.79    8.20
   1  -3  -2   54.99    5.10
  -1   3   2   57.19    5.10
   1   3  -2   62.99    4.90
   1   3  -2   53.49    5.10
   1   3  -2   54.19    4.90
  -1   3   2   58.39    5.10
   0  -3   2  335.97   18.70
   0  -3  -2  314.17   18.20
   0  -3  -2  297.87   18.20
   0  -3  -2  330.47   18.20
   0   3   2  307.77   17.90
   0   3  -2  301.57   18.60
   0   3  -2  319.77   18.60
  -1  -3  -2 1800.72  101.29
  -1  -3  -2 1743.33  100.39
   1  -3   2 1871.21  103.79
   1  -3   2 1827.52  100.99
  -1  -3  -2 1700.83  100.39
   1   3   2 1819.92  100.39
  -2  -3  -2  823.22   47.30
   2  -3   2  836.32   46.80
  -2  -3  -2  792.52   46.50
   2  -3   2  735.53   50.89
  -2  -3  -2  776.52   46.00
  -2  -3  -2  810.12   46.20
   2   3   2  824.42   47.60
  -2   3  -2  790.22   50.49
  -2   3  -2  804.12   46.70
   2   3   2  807.82   46.00
  -2   3  -2  810.82   46.70
  -3  -3  -2   19.50    4.90
  -3  -3  -2   17.50    4.30
   3  -3   2   12.50    6.80
  -3  -3  -2   16.10    4.70
  -3  -3  -2   11.30    3.50
   3  -3   2   11.20    4.10
  -3   3  -2   21.00    9.30
   3   3   2   22.90    3.80
   3   3   2   14.90    4.70
  -3   3  -2   17.30    4.20
  -3   3  -2   16.10    4.60
   4  -3   2    2.70    5.20
  -4  -3  -2   14.70    6.80
   4  -3   2    4.40    9.30
  -4  -3  -2   10.60    6.00
  -4  -3  -2   11.30    4.50
  -4  -3  -2    2.80    5.50
   4   3   2   17.90    5.00
  -4   3  -2   12.00    5.10
  -4   3  -2    8.90   12.30
  -4   3  -2   19.60    6.70
   4   3   2    6.40    5.60
  -5  -3  -2  109.99   14.10
  -5  -3  -2   90.19   13.90
  -5  -3  -2  128.19   16.10
  -5  -3  -2   99.49   12.20
   5  -3   2   72.89   11.60
  -5   3  -2   85.59   19.80
  -5   3  -2  101.19   13.20
  -6  -3  -2  -13.50   16.90
  -6  -3  -2    4.40    8.20
  -6   3  -2  -14.50   23.10
  -6   3  -2    9.60    8.70
  -7  -3  -2    6.70   11.80
  -7  -3  -2  -27.10   22.90
  -7   3  -2   28.30   38.70
  -7   3  -2   -2.10   12.00
  -7  -4   2   18.20   12.20
  -7  -4   2   33.60   24.40
  -7   4   2  -14.90   37.50
  -7   4   2   19.30   12.10
  -6  -4   2    4.20   13.00
  -6  -4   2   13.80    8.30
  -6   4   2   17.70   23.90
  -6   4   2   13.10    8.90
  -5  -4   2   52.79   11.40
   5  -4  -2   63.09   10.40
  -5  -4   2   75.39   12.70
  -5  -4   2   88.99   11.60
  -5  -4   2   62.99   13.90
  -5   4   2   23.90   17.20
  -5   4   2   63.19    9.10
   4  -4  -2  149.29   19.30
   4  -4  -2  129.39   13.50
  -4  -4   2  136.69   14.00
  -4  -4   2  156.68   12.70
  -4  -4   2  150.08   15.20
  -4  -4   2  140.49   15.10
   4   4  -2  160.58   12.80
   4   4  -2  141.39   13.10
   4   4  -2  116.89   13.90
  -4   4   2  145.59   14.70
  -4   4   2  142.39   12.90
  -4   4   2  102.09   17.70
   3  -4  -2  150.28   11.80
  -3  -4   2  154.88   12.50
   3  -4  -2  135.69   16.90
  -3  -4   2  117.89   11.50
   3  -4  -2  161.68   12.10
  -3  -4   2  129.79   12.60
  -3  -4   2  129.39   11.00
  -3   4   2  147.69   18.40
   3   4  -2  140.49   11.50
   3   4  -2  138.29   12.40
   3   4  -2  127.69   11.10
   3   4  -2  133.69   11.10
  -3   4   2  162.38   11.80
  -3   4   2  161.48   12.50
   2  -4  -2   -1.90    6.00
  -2  -4   2    5.80    2.90
  -2  -4   2    2.30    2.30
  -2  -4   2   10.00    3.40
   2  -4  -2    0.50    2.60
  -2  -4   2    4.00    3.30
   2  -4  -2   -0.20    2.50
   2   4  -2    4.50    2.70
   2   4  -2    2.90    2.80
  -2   4   2    2.70    6.20
   2   4  -2    4.40    2.30
  -2   4   2   -1.10    2.90
  -2   4   2    5.60    2.80
  -1  -4   2    6.00    2.20
  -1  -4   2    3.20    1.90
   1  -4  -2   -3.50    4.80
  -1  -4   2    5.30    2.20
   1  -4  -2    1.30    2.00
   1  -4  -2    5.40    2.10
  -1   4   2    5.80    2.10
   1   4  -2    3.90    2.00
   1   4  -2    2.30    1.90
  -1   4   2    5.30    2.00
   1   4  -2    4.00    1.80
   0  -4  -2  122.49    8.50
   0  -4  -2  127.09    8.40
   0  -4  -2  119.69    8.40
   0  -4   2  149.69    9.10
   0   4  -2  147.79    8.90
  -1  -4  -2   74.79    5.80
  -1  -4  -2   77.49    5.70
  -1  -4  -2   67.69    5.60
   1   4   2   82.39    5.70
   2  -4   2  983.10   57.69
  -2  -4  -2  826.32   52.29
   2  -4   2  968.90   53.09
  -2  -4  -2  819.82   52.49
  -2  -4  -2  837.32   52.19
  -2   4  -2  970.90   53.09
  -2   4  -2  967.60   57.79
  -2   4  -2  964.40   52.99
  -3  -4  -2   57.19    7.50
  -3  -4  -2   78.69    7.50
  -3  -4  -2   68.09    8.50
   3  -4   2   60.09   10.40
  -3  -4  -2   66.39    9.20
  -3   4  -2   85.69    8.60
  -3   4  -2   94.09    9.50
   3   4   2   68.39    8.90
   3   4   2   66.29    7.40
  -4  -4  -2    4.10    4.30
  -4  -4  -2   10.40    5.80
   4  -4   2    5.70    5.30
   4  -4   2   -2.50    9.10
  -4  -4  -2    7.50    6.50
  -4  -4  -2    2.00    6.60
  -4   4  -2    0.80    4.50
   4   4   2    6.50    4.60
  -4   4  -2  -10.50   11.70
  -4   4  -2    4.20    6.50
   4   4   2    6.80    5.70
  -5  -4  -2  134.09   14.70
  -5  -4  -2  147.69   20.20
  -5  -4  -2  128.39   17.70
  -5  -4  -2  146.79   20.50
  -5   4  -2  149.29   23.20
  -5   4  -2  168.08   16.00
  -6  -4  -2  119.79   16.30
  -6  -4  -2   66.59   16.50
  -6   4  -2   59.99   29.70
  -6   4  -2   87.69   13.20
  -7  -4  -2   11.20   20.60
  -7  -4  -2   14.10   12.30
  -7   4  -2   32.30   35.00
  -7   4  -2   25.50   13.00
  -7  -5   2   -1.30   22.80
  -7  -5   2    2.10   12.90
  -7   5   2  -19.00   31.50
  -7   5   2    7.40   13.00
  -6  -5   2   52.99   10.70
  -6  -5   2   38.70   15.00
  -6   5   2   66.09   24.20
  -6   5   2   62.69   11.40
   5  -5  -2   37.40   10.10
  -5  -5   2   63.79   12.60
  -5  -5   2   65.39    9.20
  -5   5   2   49.20    8.70
  -5   5   2   49.80   18.90
  -4  -5   2   54.69    9.10
   4  -5  -2   55.79   12.70
  -4  -5   2   72.59    9.60
  -4  -5   2   57.29    8.50
   4  -5  -2   46.50    8.10
  -4  -5   2   68.39   10.60
  -4   5   2   55.39    9.40
  -4   5   2   32.40   13.10
   4   5  -2   58.89    9.10
  -4   5   2   54.99    8.50
   4   5  -2   64.19    7.80
   4   5  -2   84.79   10.30
  -4   5   2   56.99    8.00
  -3  -5   2   68.39    9.10
   3  -5  -2   34.90    9.90
  -3  -5   2   63.69    7.50
  -3  -5   2   57.99    8.30
  -3  -5   2   61.29    8.40
   3  -5  -2   52.99    6.80
   3   5  -2   58.49    7.10
  -3   5   2   52.09    7.20
  -3   5   2   49.70   12.30
   3   5  -2   60.19    7.80
   3   5  -2   46.40    6.10
  -3   5   2   64.09    8.30
   2  -5  -2 1199.88   63.89
  -2  -5   2 1061.69   63.39
   2  -5  -2 1232.28   63.69
  -2  -5   2 1012.40   63.39
  -2  -5   2 1058.79   63.59
   2  -5  -2 1240.08   69.49
  -2  -5   2 1047.40   64.39
  -2   5   2 1169.28   63.79
   2   5  -2  998.60   62.99
   2   5  -2 1063.79   63.39
  -2   5   2 1195.58   63.89
   2   5  -2 1022.00   63.19
  -1  -5   2   54.19    5.30
  -1  -5   2   62.39    5.90
   1  -5  -2   67.89    5.50
   1  -5  -2   71.29    6.30
  -1  -5   2   66.69    6.20
   1   5  -2   60.89    6.00
   1   5  -2   70.79    5.30
  -1   5   2   74.39    5.70
  -1   5   2   59.49    5.90
  -1   5   2   58.39    5.60
   0  -5  -2   63.19    5.10
   0  -5   2   58.49    5.70
   0  -5   2   51.79    5.50
   0  -5  -2   60.29    5.10
   0  -5  -2   64.79    5.20
   0  -5   2   50.79    5.50
   0   5   2   61.29    4.70
   0   5  -2   54.59    5.40
  -1  -5  -2  169.68   11.30
  -1  -5  -2  174.78   11.20
   1  -5   2  176.58   17.40
   1  -5   2  183.18   12.10
  -1   5  -2  186.88   12.00
   1   5   2  161.68   11.10
  -1   5  -2  175.68   11.30
  -1   5  -2  182.58   11.80
   1   5   2  162.08   10.50
  -2  -5  -2   50.29    6.40
  -2  -5  -2   47.40    5.50
   2  -5   2   61.39   12.40
  -2  -5  -2   51.59    7.00
  -2  -5  -2   51.19    6.20
   2   5   2   51.59    5.50
  -2   5  -2   46.20    6.20
  -2   5  -2   52.69    6.70
   3  -5   2    9.50    4.50
  -3  -5  -2    6.80    4.70
  -3  -5  -2    4.10    4.00
  -3  -5  -2   12.10    4.90
  -3  -5  -2    8.80    3.50
   3  -5   2   16.30    8.20
  -3   5  -2   11.80   10.70
  -3   5  -2   11.10    5.00
  -3   5  -2   12.40    4.20
   3   5   2   13.30    3.60
   4  -5   2   15.10   10.70
  -4  -5  -2   26.40    8.90
  -4  -5  -2   13.90    5.90
  -4  -5  -2    9.10    7.20
  -4  -5  -2   14.90    5.30
   4  -5   2   13.60    6.30
  -4   5  -2   -0.70   11.60
   4   5   2   19.40    5.50
  -4   5  -2   26.00    7.60
  -4   5  -2   12.70    5.30
   4   5   2   19.50    8.00
  -5  -5  -2  197.38   23.00
  -5  -5  -2  139.29   19.30
  -5  -5  -2  186.68   16.50
  -5   5  -2  186.48   17.40
  -6  -5  -2   -3.60   12.70
  -6  -5  -2   23.80    9.30
  -6   5  -2   11.10    9.60
  -6   5  -2   26.60   26.10
  -7  -5  -2   31.20   22.30
  -7  -5  -2   -2.70   12.90
  -7   5  -2   -7.30   13.00
  -7   5  -2  -61.39   32.20
  -7  -6   2   30.90   24.40
  -7  -6   2   21.70   14.00
  -7   6   2    0.10   13.10
  -7   6   2   72.29   34.70
  -6  -6   2  -14.60   15.30
  -6  -6   2   -0.70    9.70
  -6   6   2   10.10    9.60
  -6   6   2  -41.70   23.50
   5  -6  -2    5.30    9.50
  -5  -6   2   -8.40    8.60
  -5  -6   2   30.90   12.30
  -5  -6   2    7.80    6.80
  -5   6   2  -14.50   19.00
  -5   6   2    4.90    7.20
   4  -6  -2    8.70   12.30
  -4  -6   2    5.30    6.40
   4  -6  -2    3.50    6.00
  -4  -6   2    5.30    5.00
  -4  -6   2   14.80    7.80
  -4  -6   2    4.10    7.60
  -4   6   2    3.50    6.80
  -4   6   2    7.00    5.50
  -4   6   2   -8.10   12.40
  -4   6   2   13.50    7.10
   4   6  -2   -3.30    4.90
  -3  -6   2  273.27   19.80
   3  -6  -2  323.57   20.20
   3  -6  -2  325.57   27.80
  -3  -6   2  261.37   19.30
  -3  -6   2  276.67   20.80
  -3  -6   2  270.17   19.10
   3   6  -2  245.88   18.80
   3   6  -2  264.37   18.70
  -3   6   2  327.97   20.20
   3   6  -2  254.57   18.60
  -3   6   2  318.27   19.80
  -2  -6   2  180.88   13.70
  -2  -6   2  182.78   12.30
   2  -6  -2  140.49   19.90
   2  -6  -2  155.68   12.70
  -2  -6   2  177.98   12.00
  -2  -6   2  180.68   12.60
  -2   6   2  148.19   11.90
  -2   6   2  154.68   12.30
   2   6  -2  164.48   11.90
  -2   6   2  154.78   12.20
   2   6  -2  172.88   12.20
   2   6  -2  183.78   11.70
  -1  -6   2  462.35   27.20
   1  -6  -2  459.45   27.20
  -1   6   2  453.25   26.60
   1   6  -2  443.36   27.10
  -1   6   2  447.86   26.40
  -1   6   2  445.06   27.30
   1   6  -2  447.26   26.90
   0  -6  -2  170.28   10.70
   0  -6  -2  166.98   10.60
   0  -6   2  123.19   10.80
   0  -6  -2  161.48   10.60
   0   6   2  157.48   10.00
  -1  -6  -2   82.69    6.50
  -1  -6  -2   82.99    6.70
   1  -6   2   70.99   11.80
   1  -6   2   59.29    7.30
  -1   6  -2   74.99    7.30
  -1   6  -2   71.09    7.00
   1   6   2   91.99    6.70
   1   6   2   75.49    5.70
  -2  -6  -2  253.87   17.80
   2  -6   2  298.87   19.10
  -2  -6  -2  267.67   18.10
  -2  -6  -2  271.87   19.60
  -2  -6  -2  273.77   18.00
   2  -6   2  273.67   26.00
  -2   6  -2  318.87   18.80
  -2   6  -2  297.87   18.90
   2   6   2  273.67   17.80
  -2   6  -2  306.87   18.70
   3  -6   2  221.78   23.40
   3  -6   2  234.58   16.30
  -3  -6  -2  194.68   16.60
  -3  -6  -2  175.48   15.00
  -3  -6  -2  205.48   15.70
  -3  -6  -2  178.58   14.30
  -3   6  -2  223.38   16.40
  -3   6  -2  234.98   15.80
   3   6   2  192.78   14.30
  -3   6  -2  177.38   23.70
   4  -6   2    5.00   14.40
  -4  -6  -2    5.20    6.30
  -4  -6  -2   -4.60    7.50
  -4  -6  -2    5.50    6.30
  -4  -6  -2   12.10    4.90
   4  -6   2    6.70    6.90
   4   6   2   -0.60    5.50
  -4   6  -2   16.60    7.60
  -4   6  -2   -1.30    4.90
  -4   6  -2   12.00   13.90
  -5  -6  -2   16.60   11.60
  -5  -6  -2   18.40   12.40
  -5  -6  -2   10.90    7.20
  -5   6  -2    9.30   18.40
  -5   6  -2   -5.30    6.70
  -6  -6  -2    7.90    9.20
  -6  -6  -2   13.10   16.50
  -6   6  -2   10.80   27.10
  -6   6  -2    3.70    9.40
  -7  -6  -2   35.50   21.60
  -7  -6  -2  -12.10   13.40
  -7   6  -2   11.70   12.20
  -7   6  -2  -31.10   32.10
  -7  -7   2  118.49   30.30
  -7  -7   2   73.29   17.00
  -7   7   2   50.89   14.70
  -7   7   2   93.69   40.90
  -6  -7   2   31.20   15.70
  -6  -7   2   13.30   10.70
  -6   7   2    9.20   26.30
  -6   7   2   33.90   10.60
  -5  -7   2   21.60   12.70
  -5  -7   2    9.00   10.00
  -5  -7   2   33.20    8.40
  -5   7   2   14.80    7.70
  -5   7   2   11.60   19.70
  -4  -7   2   22.80    8.60
  -4  -7   2   18.70    7.40
   4  -7  -2   26.00    7.70
  -4  -7   2   21.90    9.00
  -4  -7   2   35.50    6.70
  -4   7   2   27.40    8.40
  -4   7   2   36.00    8.50
   3  -7  -2   12.40    5.80
   3  -7  -2   12.20   14.00
  -3  -7   2   13.90    4.50
  -3  -7   2   15.80    6.10
  -3  -7   2    5.30    5.10
  -3  -7   2   14.50    6.50
  -3   7   2   13.90    4.50
   3   7  -2    8.40    4.20
   3   7  -2    4.20    4.30
  -3   7   2   17.20    5.50
  -2  -7   2    0.20    3.60
   2  -7  -2    1.20    3.80
  -2  -7   2    7.70    4.10
  -2  -7   2    4.40    3.70
   2  -7  -2  -10.60   10.10
  -2  -7   2   10.60    3.60
  -2   7   2   -0.20    3.40
   2   7  -2    1.50    3.40
   2   7  -2    4.50    3.20
  -2   7   2    8.80    3.50
  -2   7   2    4.50    3.20
   1  -7  -2  140.89   11.70
  -1  -7   2  172.78   11.80
  -1  -7   2  186.98   12.30
   1   7  -2  181.58   12.00
  -1   7   2  143.49   11.50
  -1   7   2  143.29   11.00
   1   7  -2  177.68   11.50
   0  -7  -2    5.10    2.70
   0  -7   2   12.10    3.30
   0  -7   2   13.10    3.40
   0  -7  -2    8.20    2.80
   0  -7  -2    8.50    2.90
   0  -7   2    8.60    3.10
   0   7  -2   10.70    3.00
   1  -7   2  249.48   16.30
  -1  -7  -2  232.78   15.70
  -1  -7  -2  219.08   15.30
   1  -7   2  247.28   16.50
  -1   7  -2  256.17   16.10
  -1   7  -2  252.87   15.10
   1   7   2  237.08   15.50
   2  -7   2  162.08   22.30
  -2  -7  -2  139.59   10.90
  -2  -7  -2  136.09   10.60
  -2  -7  -2  136.09   10.40
   2  -7   2  141.49   12.20
  -2  -7  -2  141.99   12.80
  -2   7  -2  137.19   11.30
  -2   7  -2  152.28   11.70
   2   7   2  128.19   10.50
  -2   7  -2  141.89   11.50
  -3  -7  -2  134.19   11.90
   3  -7   2  102.39   18.20
   3  -7   2  122.79   13.20
  -3  -7  -2  120.09   13.40
  -3  -7  -2  136.09   12.50
  -3  -7  -2  134.29   11.10
  -3   7  -2  118.19   12.70
  -3   7  -2  133.09   12.30
   3   7   2  118.39   10.70
  -4  -7  -2   -2.30    8.50
  -4  -7  -2    9.10    7.00
  -4  -7  -2    1.10    7.80
   4  -7   2   -0.80    7.20
  -4  -7  -2   13.20    5.70
  -4   7  -2    3.60   14.50
   4   7   2  -11.60    5.30
  -4   7  -2   -5.70    7.50
  -4   7  -2    6.80    5.60
  -5  -7  -2   32.20   13.30
  -5  -7  -2   24.30    7.90
  -5  -7  -2   14.30   12.70
  -5   7  -2  -14.00   19.30
  -5   7  -2    5.70    9.40
  -6  -7  -2   68.79   12.70
  -6   7  -2   53.19   11.80
  -6   7  -2   76.39   30.60
  -6  -8   2   64.49   17.70
  -6  -8   2   33.80   12.00
  -6   8   2   25.50   11.00
  -5  -8   2   16.50    8.60
  -5  -8   2   23.10   14.00
  -5  -8   2  -14.00   10.60
  -5   8   2   -4.10    7.20
  -4  -8   2   -1.30    7.80
  -4  -8   2    3.50    9.30
  -4  -8   2   -3.20    8.50
   4  -8  -2    5.90    7.70
  -4  -8   2   -5.30    5.30
  -4   8   2   17.10    8.40
  -4   8   2    2.80    5.50
  -4   8   2    0.60    7.90
   3  -8  -2   -9.50    5.50
   3  -8  -2    4.80   15.20
  -3  -8   2   -3.00    4.40
  -3  -8   2    5.80    5.50
  -3  -8   2   -2.00    5.40
  -3   8   2   -0.20    4.50
   3   8  -2    4.70    4.20
  -3   8   2    7.60    5.40
   3   8  -2    1.30    4.80
  -3   8   2    3.70    4.10
   2  -8  -2   14.70   13.20
  -2  -8   2    2.90    3.70
  -2  -8   2    3.00    4.70
  -2  -8   2    4.60    4.30
  -2   8   2    7.70    3.90
   2   8  -2    2.50    3.30
  -2   8   2   10.70    4.00
   2   8  -2   -0.30    3.70
  -2   8   2    4.20    3.40
  -1  -8   2  337.07   21.40
   1  -8  -2  324.97   21.60
   1  -8  -2  314.87   21.20
  -1  -8   2  362.36   21.80
   1   8  -2  345.57   21.50
   1   8  -2  335.97   20.90
  -1   8   2  318.87   20.40
   0  -8  -2   -2.80    2.60
   0  -8   2   -7.40    3.20
   0  -8  -2    3.90    3.10
   0  -8   2   -0.90    3.00
   0  -8  -2   -1.60    2.80
   0  -8   2   -2.70    3.00
   0   8   2    2.30    2.40
   0   8  -2   -1.30    2.70
   1  -8   2  171.78   13.40
  -1  -8  -2  196.58   13.10
  -1  -8  -2  181.78   12.60
  -1  -8  -2  190.38   12.70
   1  -8   2  173.48   14.60
  -1   8  -2  165.38   12.80
  -2  -8  -2  103.49   11.70
   2  -8   2   87.99   17.00
   2  -8   2   93.99   10.90
  -2  -8  -2  100.69    9.60
  -2  -8  -2   94.59    9.10
  -2   8  -2  114.59    9.80
  -2   8  -2   93.99    9.90
   2   8   2  103.49    9.10
  -2   8  -2   93.99    9.60
  -3  -8  -2  210.78   17.40
   3  -8   2  251.87   19.20
  -3  -8  -2  224.68   16.40
  -3   8  -2  221.08   17.00
  -3   8  -2  236.78   17.50
  -3   8  -2  242.68   17.90
   3   8   2  210.58   16.30
   4  -8   2   20.60    9.00
  -4  -8  -2    8.40    6.00
  -4  -8  -2    8.10    8.40
  -4   8  -2   10.30    8.50
  -4   8  -2    6.60    5.90
  -5  -8  -2    0.90    7.70
  -5  -8  -2   14.70   12.90
  -5  -8  -2   44.90   13.50
  -5   8  -2   17.90    7.80
  -6  -8  -2   46.10   12.20
  -6  -8  -2   27.70   18.30
  -6   8  -2   67.79   31.80
  -6   8  -2   32.50   11.00
  -6  -9   2    9.30   17.70
  -6  -9   2   29.30   14.70
  -6   9   2   31.10   10.90
  -5  -9   2   26.20   10.40
  -5  -9   2   33.00   16.20
  -5  -9   2    9.20   14.60
  -5   9   2   33.60   13.70
  -4  -9   2   36.30    8.30
  -4  -9   2   50.09   10.50
  -4  -9   2   31.00   10.30
   4  -9  -2   40.00   10.30
  -4   9   2   21.80    9.70
  -4   9   2   48.70    7.70
  -4   9   2   47.20    8.40
  -4   9   2   40.90   10.10
  -3  -9   2   17.40    8.30
  -3  -9   2   17.30    5.60
  -3  -9   2   17.50    6.70
  -3  -9   2    3.00    6.10
   3  -9  -2   -5.30    6.60
  -3   9   2    9.20    4.80
  -3   9   2   -0.30    4.80
  -3   9   2    2.00    6.10
   3   9  -2    7.50    4.40
   2  -9  -2   82.49   11.00
  -2  -9   2   82.39   10.70
  -2  -9   2   89.99   12.50
   2  -9  -2  107.89   21.10
  -2  -9   2   96.69   10.40
  -2   9   2   92.59   10.20
   2   9  -2  111.29    9.30
  -2   9   2   95.09    9.30
  -2   9   2  110.89    9.70
   2   9  -2   88.59   10.70
  -1  -9   2   14.80    4.20
  -1  -9   2   12.10    5.00
   1  -9  -2   21.20    5.10
   1  -9  -2   24.30    4.50
  -1  -9   2   20.40    4.90
  -1   9   2   21.40    3.80
   1   9  -2   14.40    4.00
   0  -9   2   19.80    4.90
   0  -9  -2   26.10    4.80
   0  -9  -2   33.60    5.20
   0  -9  -2   30.40    5.20
   0  -9   2   30.70    5.70
   0  -9   2   38.00    5.90
   0   9  -2   37.20    5.00
   0   9   2   35.40    4.70
  -1  -9  -2    6.50    3.80
  -1  -9  -2    9.40    4.30
   1  -9   2    6.30    3.80
  -1  -9  -2    5.70    3.40
   1  -9   2   -3.40    4.30
  -1   9  -2    7.20    3.50
   2  -9   2    6.70    5.40
  -2  -9  -2    2.60    3.80
  -2  -9  -2    1.30    4.70
   2  -9   2   20.40   15.80
  -2  -9  -2    9.40    5.70
  -2   9  -2    5.20    4.30
  -2   9  -2    9.00    4.80
   2   9   2    0.20    4.10
  -2   9  -2    3.80    4.50
  -3  -9  -2  321.27   24.30
  -3  -9  -2  357.46   23.90
  -3  -9  -2  364.26   27.30
   3  -9   2  357.66   26.50
  -3  -9  -2  354.36   24.30
  -3   9  -2  361.26   24.50
   3   9   2  355.46   23.80
  -3   9  -2  383.86   25.30
  -3   9  -2  367.86   25.00
  -4  -9  -2    0.10    9.60
  -4  -9  -2    9.50    9.90
  -4  -9  -2   -5.60    8.60
   4  -9   2    5.80    9.90
  -4   9  -2    5.90    6.30
  -4   9  -2   -0.90    6.00
  -4   9  -2   -5.70    9.10
  -5  -9  -2   97.99   12.50
  -5  -9  -2   85.39   15.20
  -5  -9  -2   57.69   17.40
  -5   9  -2   74.39   11.80
  -6  -9  -2   27.50   13.00
  -6  -9  -2   19.90   18.00
  -6   9  -2   33.10   11.70
  -6 -10   2  -11.60   21.90
  -6 -10   2  -11.20   14.90
  -6  10   2    6.40   12.00
  -6  10   2  -21.40   10.40
  -5 -10   2   -9.00   10.00
  -5 -10   2   -5.20   12.70
  -5  10   2   -0.30    8.40
  -5  10   2    0.90    7.80
  -4 -10   2   -6.60    7.50
   4 -10  -2   -4.50   10.50
  -4 -10   2    6.60   10.50
  -4 -10   2    8.90   10.00
  -4  10   2   13.00    7.40
  -4  10   2   11.10    9.80
  -4  10   2   -3.50    6.20
  -3 -10   2   32.80    8.30
  -3 -10   2   59.19   10.70
  -3 -10   2   31.30    7.00
   3 -10  -2   39.20    9.10
  -3 -10   2   29.80    8.40
  -3  10   2   33.60    6.30
   3  10  -2   34.30    5.80
  -3  10   2   41.20    7.60
  -3  10   2   35.00    7.60
  -2 -10   2   17.50    7.60
   2 -10  -2   -1.80    5.50
  -2 -10   2    7.90    6.30
   2 -10  -2    8.80    4.50
   2  10  -2    7.00    3.90
  -2  10   2    8.40    4.30
  -2  10   2    0.00    4.40
  -2  10   2    2.30    4.70
   1 -10  -2   21.20    5.50
  -1 -10   2   13.80    5.20
   1 -10  -2   19.60    5.00
  -1 -10   2   21.70    6.30
  -1 -10   2   18.40    5.30
  -1  10   2   18.00    3.90
   1  10  -2   23.00    4.40
   0 -10  -2  367.46   23.90
   0 -10   2  352.96   24.10
   0 -10   2  378.16   24.80
   0 -10  -2  354.46   23.70
   0 -10  -2  371.56   24.20
   0  10  -2  376.16   23.40
   0  10   2  376.36   22.10
  -1 -10  -2   51.09    6.90
  -1 -10  -2   55.49    6.90
   1 -10   2   87.09   10.60
  -1 -10  -2   67.89    7.90
   1 -10   2   79.39    9.30
  -1  10  -2   60.39    8.10
   2 -10   2  216.38   16.60
  -2 -10  -2  186.98   16.20
  -2 -10  -2  206.28   15.50
   2 -10   2  175.98   17.40
  -2 -10  -2  228.78   19.40
   2  10   2  217.78   16.00
  -2  10  -2  210.68   15.30
  -2  10  -2  205.38   15.80
  -3 -10  -2   -1.30    6.80
  -3 -10  -2   13.60    7.90
   3 -10   2   12.80    8.40
  -3 -10  -2    6.80    5.60
  -3  10  -2   11.90    5.80
  -3  10  -2   12.70    6.10
  -3  10  -2    2.40    6.80
  -4 -10  -2   17.20   10.50
  -4 -10  -2   -1.00   10.00
  -4 -10  -2   11.90    7.40
  -4  10  -2    0.00    7.10
  -4  10  -2    5.20    7.10
  -4  10  -2   -4.70   10.20
  -5 -10  -2   -8.20    9.50
  -5 -10  -2    3.70   13.80
  -5  10  -2   14.60    8.90
  -5  10  -2    8.10    8.70
  -5 -11   2   13.60   11.60
  -5 -11   2   28.40   20.10
  -5  11   2    7.40    8.90
  -5  11   2   -6.90    9.10
   4 -11  -2   11.50   12.80
  -4 -11   2    0.40   10.70
  -4 -11   2   -7.30    8.00
  -4  11   2   -4.20    7.50
  -4  11   2    4.80    6.80
  -3 -11   2   81.89   10.00
   3 -11  -2   80.19   12.20
  -3 -11   2   57.79   11.40
  -3  11   2   64.79   10.50
  -3  11   2   66.89    8.40
  -3  11   2   95.39   13.20
  -3  11   2   63.69    9.20
  -2 -11   2   50.89    9.60
  -2 -11   2   13.20    7.90
  -2 -11   2   46.20   10.10
   2 -11  -2   31.70    6.90
   2 -11  -2   25.20    7.60
   2  11  -2   29.90    5.30
  -2  11   2   32.90    5.40
  -1 -11   2   64.39    9.20
  -1 -11   2   78.19   10.40
   1 -11  -2   72.29    9.40
   1 -11  -2   77.19    9.80
   1  11  -2   76.29    8.70
  -1  11   2   77.59    7.80
   0 -11   2    6.10    5.70
   0 -11  -2   -0.60    4.90
   0 -11  -2    2.50    4.40
   0 -11   2   10.70    6.30
   0 -11   2   -3.70    4.40
   0 -11  -2   -3.10    5.40
   0  11  -2    2.70    4.00
   1 -11   2   98.49   12.80
   1 -11   2   92.29   11.00
  -1 -11  -2   93.79   12.20
  -1 -11  -2  100.49   10.20
  -1 -11  -2   95.99   10.60
  -1  11  -2   73.89    9.50
   2 -11   2  240.38   18.90
  -2 -11  -2  224.18   19.30
  -2 -11  -2  237.88   17.70
  -2 -11  -2  228.48   21.60
   2 -11   2  246.58   20.70
  -2 -11  -2  239.68   17.50
  -2  11  -2  233.88   17.80
  -3 -11  -2   10.80    8.50
  -3 -11  -2    6.10    6.30
  -3 -11  -2   27.00   10.00
   3 -11   2    6.80   10.40
  -3  11  -2   28.80    7.60
  -3  11  -2   15.30    6.40
  -3  11  -2   18.70    7.70
  -4 -11  -2   -6.00   10.20
  -4 -11  -2   19.80    8.90
  -4  11  -2    7.30    7.30
  -4  11  -2    2.60    8.20
  -5 -11  -2   15.40   12.10
  -5 -11  -2   -8.10   13.90
  -5  11  -2   -6.00    9.30
  -5  11  -2   10.30   10.40
  -5 -12   2   -0.80   12.80
  -5 -12   2   -0.70   21.00
  -5  12   2   17.40    9.90
  -5  12   2   -3.60   10.90
  -4 -12   2    7.70   15.30
  -4 -12   2  -11.70    8.90
  -3 -12   2   -7.30    9.40
   3 -12  -2   -2.20    6.80
  -3 -12   2    7.60    7.40
   3 -12  -2   -0.50   10.70
  -3  12   2   -2.70    9.90
  -3  12   2    3.10    7.20
  -3  12   2    7.50    6.00
  -2 -12   2   -9.40    6.90
  -2 -12   2    0.90    7.90
   2 -12  -2    2.30    8.50
  -2 -12   2   -4.30    6.30
   2 -12  -2    5.20    5.90
  -2  12   2    9.40    4.70
   2  12  -2   -3.60    4.40
   1 -12  -2   74.49   10.40
   1 -12  -2  100.49   11.20
  -1 -12   2  101.79   11.80
  -1 -12   2   88.39   10.50
  -1  12   2   72.79    8.70
   1  12  -2  101.69    9.70
   0 -12  -2    3.70    7.20
   0 -12   2   18.20    5.90
   0 -12  -2    2.60    7.70
   0 -12   2    6.80    6.80
   0 -12  -2    9.90    6.40
   0  12  -2   15.40    4.80
   1 -12   2   83.99   11.80
   1 -12   2  103.49   12.10
  -1 -12  -2   94.59   12.30
  -1 -12  -2   82.59   10.50
  -1 -12  -2  103.69   12.70
  -1  12  -2   88.39   10.30
  -2 -12  -2   36.60    7.10
  -2 -12  -2   21.10   10.30
  -2 -12  -2   16.40    7.10
   2 -12   2   32.00    9.30
  -2 -12  -2   23.90    9.40
  -2  12  -2   19.50    6.20
   3 -12   2   23.10   12.70
   3 -12   2   37.40    8.60
  -3 -12  -2   28.00    7.60
  -3 -12  -2   17.10   11.70
  -3  12  -2   42.30    7.90
  -4 -12  -2   -7.80    9.40
  -4 -12  -2   13.20   14.60
  -4  12  -2    6.20    9.50
  -4  12  -2    0.30    8.30
  -5  12  -2   20.10   10.20
  -4 -13   2   34.70   17.70
  -4 -13   2    4.00   10.80
  -4  13   2   28.30    8.50
   3 -13  -2   33.50    8.80
  -3 -13   2    8.80    9.00
  -3 -13   2   15.70   11.60
  -3  13   2   13.90    6.50
  -2 -13   2   63.99   12.20
  -2 -13   2   36.90    9.00
   2 -13  -2   55.29    9.10
  -2  13   2   53.79    7.10
   1 -13  -2    5.40    9.40
  -1 -13   2    7.40    6.60
  -1 -13   2    9.20    8.70
   1 -13  -2    7.30    5.70
   1  13  -2    5.10    4.90
  -1  13   2    9.10    4.00
   0 -13   2  172.18   19.20
   0 -13  -2  194.68   18.60
   0 -13   2  188.58   17.30
   0 -13  -2  181.88   15.90
   0  13  -2  199.98   14.90
   1 -13   2    8.20    9.80
   1 -13   2   18.60    6.90
  -1 -13  -2   31.30    6.70
  -1  13  -2   20.80    5.90
   2 -13   2   38.40   15.70
   2 -13   2   28.50    8.20
  -2 -13  -2   25.40   12.00
  -2 -13  -2   22.20    7.20
  -2  13  -2   32.10    6.90
   3 -13   2   17.60    9.00
  -3 -13  -2   32.20    9.00
  -3 -13  -2   13.10   12.50
  -4 -13  -2   49.80   19.20
  -4 -13  -2   32.40   12.00
   4 -13   2   30.50   10.30
  -4  13  -2   16.40    9.70
  -3 -14   2   15.50   10.70
   3 -14  -2    0.20    8.90
  -3 -14   2   28.80   15.50
  -2 -14   2    8.30    8.40
  -2 -14   2    9.90   13.70
   1 -14  -2   13.20    6.90
  -1 -14   2   18.80    7.90
   0 -14   2   70.19    9.80
   0 -14  -2   60.79    9.30
   0  14  -2   49.60    7.80
   1 -14   2   28.60    8.30
  -1 -14  -2   41.00    8.20
  -1  14  -2   36.10    7.30
  -2 -14  -2   -4.60   12.30
  -2 -14  -2   13.60    8.20
   2 -14   2    8.10    8.20
  -2  14  -2    1.20    6.60
  -3 -14  -2   19.50    9.90
  -3 -14  -2    9.30   14.70
   3 -14   2    3.10    9.80
  -3  14  -2   -3.70    7.80
  -2 -15   2   18.80   10.00
  -2 -15   2   -5.70   13.80
   2 -15  -2    1.20    8.70
  -1 -15   2    1.20    8.80
   1 -15  -2    3.00    7.90
   0 -15   2   -1.40    8.80
   0 -15  -2   37.80    9.00
  -1 -15  -2   -7.30    8.50
   1 -15   2   -5.30    8.00
  -2 -15  -2   82.29   12.00
  -2 -15  -2   66.79   16.50
   2 -15   2   72.99   12.10
  -7   0   3   11.20   11.70
  -7   0   3  -18.70   22.00
  -6   0   3  -21.20   16.40
  -6   0   3    4.60    7.80
  -5   0   3    7.00    9.20
   5   0  -3   10.70    6.30
  -5   0   3   13.90    7.50
   5   0  -3    8.00    6.80
  -5   0   3    2.50    9.10
  -5   0   3    8.70    5.80
   5   0  -3    2.80    8.90
  -4   0   3    3.50    4.80
   4   0  -3    1.10    4.60
  -4   0   3    3.30    7.80
   4   0  -3    4.30    4.30
  -4   0   3    6.40    6.10
  -4   0   3   -2.70    3.70
   4   0  -3    2.60    5.90
  -3   0   3    2.90    3.50
   3   0  -3    2.00    4.00
  -3   0   3    1.20    4.40
  -3   0   3    2.50    2.60
  -3   0   3    2.70    4.00
   3   0  -3   -0.10    2.80
   3   0  -3    4.00    3.50
  -2   0   3   -1.10    2.90
  -2   0   3    2.20    2.60
   2   0  -3   -1.50    1.90
   2   0  -3    0.10    2.50
  -2   0   3    2.50    2.00
   2   0  -3   -3.70    2.20
  -2   0   3   -1.80    2.10
   2   0  -3   -0.60    2.30
   1   0  -3   -0.70    1.50
  -1   0   3    0.90    1.40
   1   0  -3    1.60    1.40
   1   0  -3    1.20    1.80
   1   0  -3    0.20    1.60
  -1   0   3   -0.40    1.80
  -1   0   3   -0.30    1.80
  -1   0   3    0.30    1.30
   0   0  -3   -1.30    0.70
   0   0   3    0.10    0.40
   0   0   3    0.10    0.70
   0   0  -3   -0.50    0.50
   0   0  -3   -0.90    0.50
  -1   0  -3   -0.60    2.10
  -1   0  -3   -1.80    1.20
   1   0   3   -0.60    1.30
   2   0   3    1.10    2.00
   2   0   3    0.70    2.90
  -2   0  -3    0.90    2.50
  -2   0  -3    0.30    2.00
  -2   0  -3   -1.10    3.10
  -3   0  -3    0.10    2.80
  -3   0  -3   -2.30    4.60
   3   0   3   -0.30    4.70
   3   0   3   -0.80    2.80
  -3   0  -3    5.50    3.90
   4   0   3    2.70    4.40
  -4   0  -3   -0.90    3.80
  -4   0  -3   -2.90    6.30
   4   0   3    7.20    5.70
  -4   0  -3    3.80    6.00
  -5   0  -3   14.20    9.20
  -5   0  -3   -4.80    5.30
   5   0   3   -9.70    9.90
   5   0   3    7.40    6.80
  -5   0  -3   -6.90    8.20
  -5   0  -3   10.30    8.60
  -6   0  -3   -0.30    7.70
  -6   0  -3  -10.60   14.30
  -7   0  -3   -0.90   10.80
  -7   0  -3  -11.70   25.50
  -7  -1   3   -6.60   20.50
  -7  -1   3    1.10   10.70
  -7   1   3  -15.30   10.70
  -7   1   3   -1.40   31.60
  -6  -1   3    5.50   15.50
  -6  -1   3    8.80    7.70
  -6   1   3    7.50    8.30
  -6   1   3   28.80   18.50
  -5  -1   3   16.70   10.40
   5  -1  -3   15.00    6.60
   5  -1  -3   21.00    7.60
  -5  -1   3   42.10   10.20
  -5  -1   3   12.00    5.80
   5  -1  -3   17.40   10.00
  -5  -1   3    7.40    7.80
  -5   1   3   19.00    6.50
  -5   1   3    3.40   12.30
  -5   1   3   31.50    8.50
  -5   1   3   41.10   10.00
   5   1  -3   11.60    7.20
   5   1  -3   15.00    6.80
   5   1  -3   14.70    6.90
  -4  -1   3    6.40    5.90
  -4  -1   3   -3.60    5.80
   4  -1  -3   -1.00    4.40
  -4  -1   3    5.00    3.90
   4  -1  -3    7.60    4.70
  -4  -1   3   13.10    5.30
   4  -1  -3   -3.80    5.70
  -4   1   3    3.10    4.00
   4   1  -3   -2.70    4.50
  -4   1   3   -1.90    4.90
  -4   1   3   17.00    9.30
   4   1  -3    5.00    4.60
  -4   1   3    8.40    6.20
   4   1  -3   -3.30    4.50
  -3  -1   3    0.70    4.40
  -3  -1   3    0.40    3.90
   3  -1  -3   -4.20    4.10
   3  -1  -3   -2.90    3.30
   3  -1  -3   -0.80    2.80
  -3  -1   3    4.60    3.00
  -3  -1   3   -0.10    3.40
  -3   1   3    8.80    6.00
  -3   1   3   -2.10    2.70
   3   1  -3   -2.30    3.20
   3   1  -3   -1.20    2.90
  -3   1   3    0.00    3.80
  -3   1   3    5.40    3.60
   3   1  -3    2.10    3.60
   2  -1  -3   87.69    8.40
  -2  -1   3   76.99    7.50
   2  -1  -3   71.59    7.30
  -2  -1   3   78.79    6.60
  -2  -1   3   73.49    7.40
   2  -1  -3   73.59    6.60
  -2  -1   3   79.99    6.90
   2   1  -3   84.69    7.00
  -2   1   3   73.49    7.30
   2   1  -3   76.59    6.50
   2   1  -3   80.39    6.90
  -2   1   3   75.09    6.50
  -2   1   3   76.79    9.30
  -2   1   3   75.59    6.90
   2   1  -3   74.19    7.20
  -1  -1   3    6.90    1.80
   1  -1  -3    3.40    1.50
  -1  -1   3    6.60    1.70
   1  -1  -3   11.00    3.40
   1  -1  -3    3.70    1.80
  -1  -1   3    7.00    2.30
   1  -1  -3    5.00    2.20
   1   1  -3    7.30    1.70
  -1   1   3    3.60    1.70
  -1   1   3   10.00    3.60
   1   1  -3    4.90    1.80
  -1   1   3    4.90    2.10
  -1   1   3    3.50    1.60
   1   1  -3    9.00    1.80
   1   1  -3    5.60    2.10
   0  -1   3  197.48   11.90
   0  -1  -3  208.68   11.90
   0  -1   3  191.98   11.80
   0   1   3  207.88   11.80
   0   1  -3  201.18   11.90
   0   1  -3  204.88   11.90
   0   1  -3  202.78   11.90
   1  -1   3  647.44   37.80
  -1  -1  -3  655.33   38.20
  -1  -1  -3  612.94   37.40
   1  -1   3  702.33   39.30
  -1   1  -3  692.93   39.50
  -1   1  -3  612.44   37.70
   1   1   3  727.23   38.10
   1   1   3  652.03   37.40
   2  -1   3    1.20    3.80
  -2  -1  -3    4.90    2.80
  -2  -1  -3    6.00    2.20
   2  -1   3    2.50    2.20
  -2  -1  -3    5.00    3.10
   2   1   3    5.40    2.70
  -2   1  -3   15.20    4.80
  -2   1  -3    3.50    2.30
  -2   1  -3    1.70    2.70
   2   1   3    3.10    2.10
  -3  -1  -3   98.99   11.20
  -3  -1  -3   97.29   10.00
  -3  -1  -3   97.89    8.50
   3  -1   3   94.19    8.80
   3  -1   3   87.39   11.10
   3   1   3   95.39   10.00
  -3   1  -3  103.29    8.80
   3   1   3   97.09    8.60
  -3   1  -3  106.39   10.10
  -3   1  -3   96.29   12.90
  -4  -1  -3    8.30    5.40
   4  -1   3    8.40    4.80
  -4  -1  -3   12.80    6.00
  -4  -1  -3   -1.10    7.60
  -4  -1  -3    0.20    3.80
   4  -1   3    6.50    6.60
   4   1   3    2.00    4.80
  -4   1  -3    6.60    4.00
  -4   1  -3    6.10    5.70
   4   1   3    1.40    4.30
  -4   1  -3   15.70    7.50
  -5  -1  -3   46.00    9.50
  -5  -1  -3    7.40    9.70
   5  -1   3   17.00    8.00
  -5  -1  -3   32.60   10.40
  -5  -1  -3   28.70    7.00
  -5   1  -3   29.70    6.90
  -5   1  -3   18.20   12.80
  -5   1  -3    9.30    8.70
  -6  -1  -3   10.20    8.20
  -6  -1  -3    1.40   13.20
  -6   1  -3   21.70   19.50
  -6   1  -3   19.00    8.40
  -7  -1  -3   -6.10   11.20
  -7  -1  -3    9.30   21.40
  -7   1  -3    8.20   29.00
  -7   1  -3    3.10   12.20
  -7  -2   3   53.99   12.40
  -7  -2   3   32.90   21.70
  -7   2   3   49.90   12.60
  -7   2   3   41.30   32.60
  -6  -2   3    9.30   16.60
  -6  -2   3   -5.00    7.20
  -6   2   3    2.20    8.00
  -6   2   3  -11.70   20.60
  -5  -2   3  268.57   27.30
   5  -2  -3  318.17   22.90
   5  -2  -3  284.77   22.70
  -5  -2   3  294.47   21.50
  -5  -2   3  291.67   23.60
   5  -2  -3  273.27   25.90
  -5  -2   3  284.37   26.00
   5   2  -3  291.57   22.60
  -5   2   3  304.37   24.00
  -5   2   3  319.07   22.00
   5   2  -3  270.47   22.00
  -5   2   3  231.78   24.40
  -5   2   3  283.87   31.80
  -4  -2   3  129.69   14.90
  -4  -2   3  144.29   12.90
  -4  -2   3  142.29   13.80
   4  -2  -3  115.99   12.00
   4  -2  -3  129.89   15.50
  -4  -2   3  119.19   11.40
   4  -2  -3  105.59   12.40
   4   2  -3  106.49   12.70
   4   2  -3  126.19   11.60
  -4   2   3  133.29   13.80
  -4   2   3  113.29   11.30
   4   2  -3  112.09   12.20
  -4   2   3  121.19   12.70
  -4   2   3  120.09   17.00
   3  -2  -3  104.69   12.90
  -3  -2   3  129.09   11.40
  -3  -2   3  126.19   11.70
  -3  -2   3  140.09   10.80
  -3  -2   3  126.79   10.00
   3  -2  -3  109.29   10.60
   3  -2  -3  112.59   10.20
   3   2  -3  140.89   10.90
   3   2  -3  132.09   10.20
  -3   2   3  103.99   14.60
   3   2  -3  147.49   10.90
  -3   2   3  114.29   11.30
  -3   2   3  103.09   10.50
   3   2  -3  138.79   11.10
  -3   2   3  114.29   10.10
  -2  -2   3  504.05   30.00
   2  -2  -3  491.15   32.30
  -2  -2   3  516.25   30.10
  -2  -2   3  520.75   30.70
  -2  -2   3  532.15   30.40
   2  -2  -3  481.45   30.00
   2  -2  -3  490.25   30.40
   2   2  -3  512.05   30.40
   2   2  -3  505.45   30.10
  -2   2   3  507.85   30.50
  -2   2   3  502.65   30.00
   2   2  -3  522.85   30.00
  -2   2   3  497.75   30.10
  -2   2   3  505.95   33.30
   2   2  -3  521.75   30.40
  -1  -2   3  133.39    9.90
  -1  -2   3  148.69    9.90
   1  -2  -3  175.68    9.70
  -1  -2   3  156.28   10.00
  -1  -2   3  139.19    9.80
   1   2  -3  135.29    9.90
   1   2  -3  139.69    9.60
  -1   2   3  168.88    9.80
  -1   2   3  171.88   10.20
   0  -2  -3  992.20   60.19
   0  -2   3 1098.99   60.79
   0  -2  -3 1043.00   60.49
   0  -2   3 1120.29   60.79
   0   2   3 1044.60   60.39
   0   2  -3 1094.99   60.79
   0   2  -3 1135.49   60.59
   0   2  -3 1100.09   60.79
  -1  -2  -3  153.68   10.90
   1  -2   3  193.28   13.80
   1  -2   3  184.58   10.90
  -1  -2  -3  153.18   10.00
  -1   2  -3  164.48   14.80
  -1   2  -3  173.88   10.70
   1   2   3  168.48   10.90
   1   2   3  161.18   10.00
  -2  -2  -3  155.18   10.80
  -2  -2  -3  143.09   10.00
   2  -2   3  112.39    9.40
  -2  -2  -3  141.99    9.00
  -2   2  -3  110.99   13.50
  -2   2  -3  108.59    9.60
   3  -2   3  616.64   36.00
  -3  -2  -3  616.84   36.50
   3  -2   3  624.54   39.10
  -3  -2  -3  557.04   35.70
  -3  -2  -3  563.34   35.40
  -3   2  -3  582.94   40.30
  -3   2  -3  591.34   35.90
   3   2   3  585.14   36.80
   3   2   3  595.34   35.50
  -3   2  -3  653.33   36.80
  -4  -2  -3  324.27   23.50
   4  -2   3  347.37   26.70
  -4  -2  -3  320.97   26.40
   4  -2   3  373.26   23.70
  -4  -2  -3  349.17   24.40
  -4  -2  -3  335.07   22.50
  -4   2  -3  343.17   30.00
   4   2   3  333.57   22.80
  -4   2  -3  386.06   23.40
  -4   2  -3  372.16   24.80
   4   2   3  291.97   23.90
   5  -2   3  541.85   39.20
  -5  -2  -3  610.74   37.40
  -5  -2  -3  520.95   42.90
  -5  -2  -3  639.04   39.30
  -5  -2  -3  606.04   40.30
  -5   2  -3  610.04   37.60
  -5   2  -3  534.55   47.30
  -6  -2  -3   29.10   16.30
  -6  -2  -3   10.50    8.30
  -6   2  -3   10.00    8.30
  -6   2  -3    1.70   21.40
  -7  -2  -3   38.10   24.10
  -7   2  -3  115.79   35.10
  -7   2  -3   97.99   15.20
  -7  -3   3   17.70   26.40
  -7  -3   3    9.30   11.70
  -7   3   3   46.00   12.80
  -7   3   3  -35.90   32.90
  -6  -3   3   13.10    8.30
  -6  -3   3   28.50   14.40
  -6   3   3   34.10    9.30
  -6   3   3   18.90   26.20
   5  -3  -3  176.78   16.80
  -5  -3   3  105.39   15.30
  -5  -3   3  150.58   14.50
   5  -3  -3  156.58   20.10
  -5   3   3  155.58   15.10
  -5   3   3  162.38   23.20
   5   3  -3  120.39   15.60
  -5   3   3  141.69   18.80
  -5   3   3  151.88   19.60
  -4  -3   3   10.40    6.10
   4  -3  -3    9.90    5.10
   4  -3  -3    6.30    8.30
  -4  -3   3   20.90    5.00
  -4  -3   3   17.80    6.70
   4  -3  -3   12.70    5.50
  -4  -3   3   23.10    5.80
  -4   3   3   19.00    5.80
  -4   3   3   11.40    4.80
   4   3  -3   26.60    6.00
   4   3  -3   19.20    4.90
   4   3  -3   11.10    5.70
  -4   3   3    3.00   10.60
  -4   3   3   -3.70    6.00
  -3  -3   3  165.58   13.00
  -3  -3   3  161.88   11.50
  -3  -3   3  153.88   11.80
   3  -3  -3  115.09   15.40
  -3   3   3  111.89   11.50
   3   3  -3  148.49   12.00
   3   3  -3  145.09   11.90
   3   3  -3  161.88   11.30
   3   3  -3  141.89   11.50
   2  -3  -3  311.17   17.10
  -2  -3   3  240.38   16.70
  -2  -3   3  243.58   16.30
  -2  -3   3  254.37   17.10
  -2  -3   3  239.88   16.40
   2  -3  -3  316.17   20.70
   2   3  -3  241.28   16.20
   2   3  -3  236.78   16.60
  -2   3   3  317.17   21.40
   2   3  -3  243.18   16.90
   2   3  -3  243.38   16.40
  -1  -3   3   31.10    4.50
  -1  -3   3   31.30    4.30
  -1  -3   3   38.10    4.10
   1  -3  -3   49.70    7.10
   1  -3  -3   43.30    4.20
   1  -3  -3   41.10    4.40
   1   3  -3   27.80    4.10
  -1   3   3   45.30    4.60
  -1   3   3   44.00    4.20
   1   3  -3   36.30    4.00
   0  -3   3 3786.82  240.48
   0  -3   3 4409.46  240.08
   0  -3  -3 4403.26  239.48
   0  -3  -3 4485.45  239.48
   0  -3  -3 4362.26  239.48
   0  -3  -3 4345.27  239.38
   0   3  -3 4256.67  240.08
   0   3  -3 4277.67  240.08
   0   3  -3 4364.76  239.58
   1   3   3 1438.86   80.69
  -2  -3  -3   33.20    4.20
   2  -3   3   17.70    3.40
  -2  -3  -3   26.30    4.20
  -2  -3  -3   28.90    4.20
  -2  -3  -3   25.80    3.50
  -2   3  -3   16.80    3.50
  -2   3  -3   15.00    3.60
  -2   3  -3   10.10    6.50
   2   3   3   40.80    7.20
  -3  -3  -3  389.76   26.40
   3  -3   3  452.15   27.50
  -3  -3  -3  403.56   28.60
  -3  -3  -3  422.16   27.40
  -3  -3  -3  429.96   27.00
   3  -3   3  464.75   31.50
  -3   3  -3  451.55   33.40
  -3   3  -3  460.55   27.90
   3   3   3  446.86   26.60
   3   3   3  446.16   28.10
  -3   3  -3  445.46   27.40
  -4  -3  -3   50.79    8.90
   4  -3   3   46.90    7.50
  -4  -3  -3   57.19    7.90
  -4  -3  -3   61.89    8.30
  -4   3  -3   66.19   15.50
  -4   3  -3   50.29    8.60
  -4   3  -3   51.39    7.30
   4   3   3   63.39    9.10
   4   3   3   57.19    7.10
  -5  -3  -3   16.70    8.50
  -5  -3  -3   14.10    6.20
  -5  -3  -3    5.90    8.50
  -5  -3  -3    6.70    9.80
  -5   3  -3   15.80    6.70
  -5   3  -3   26.00   17.00
  -6  -3  -3   -7.80    7.80
  -6  -3  -3  -11.70   14.20
  -6   3  -3    5.20   23.00
  -6   3  -3    6.20    8.40
  -7  -3  -3   31.60   21.70
  -7  -3  -3    3.60   12.10
  -7   3  -3   27.50   38.00
  -7  -4   3   -1.80   24.10
  -7  -4   3   29.40   12.30
  -7   4   3   32.00   34.40
  -7   4   3    8.00   12.70
  -6  -4   3   31.60    9.20
  -6  -4   3   34.30   14.10
  -6   4   3   18.90   26.20
  -6   4   3   22.40    8.90
  -5  -4   3    5.80    6.20
   5  -4  -3    7.20    8.10
  -5  -4   3    1.10    8.40
  -5  -4   3   18.20   10.10
  -5   4   3    8.00    6.40
  -5   4   3   -5.40   17.40
  -4  -4   3   14.30    6.00
   4  -4  -3   19.30    6.20
  -4  -4   3   25.60    6.60
  -4  -4   3   17.30    6.90
   4  -4  -3   22.60    6.30
  -4  -4   3   16.40    4.90
   4  -4  -3   18.50   10.60
   4   4  -3   21.90    5.80
  -4   4   3   23.40    5.40
   4   4  -3    7.10    6.50
  -4   4   3   19.70    7.00
  -4   4   3    7.60   11.80
   4   4  -3   17.20    5.30
  -4   4   3   26.70    6.50
   3  -4  -3   15.40    4.70
   3  -4  -3   23.70    9.40
  -3  -4   3   28.20    4.50
  -3  -4   3   17.20    5.00
  -3  -4   3   23.00    5.20
   3  -4  -3   16.00    4.40
  -3  -4   3   22.20    4.70
  -3   4   3    8.80    8.50
   3   4  -3   22.60    4.50
  -3   4   3   12.90    4.40
   3   4  -3   24.10    4.60
   3   4  -3   29.20    6.10
  -3   4   3   19.30    4.40
   3   4  -3   24.10    4.50
  -2  -4   3   31.80    4.60
  -2  -4   3   30.20    4.10
   2  -4  -3   19.80    8.40
   2  -4  -3   30.00    4.10
  -2  -4   3   31.50    4.90
  -2  -4   3   20.50    5.80
   2  -4  -3   21.70    4.10
   2   4  -3   32.40    4.10
   2   4  -3   22.20    3.90
  -2   4   3   17.60    4.00
  -2   4   3   16.90    7.20
  -2   4   3   22.00    4.00
   2   4  -3   24.30    3.80
  -1  -4   3   81.39    6.10
  -1  -4   3   68.89    5.80
  -1  -4   3   69.59    5.80
   1  -4  -3   60.79    5.70
   1  -4  -3   57.59    5.70
   1  -4  -3   68.59    9.20
   1   4  -3   75.89    5.90
  -1   4   3   60.49    5.70
  -1   4   3   60.19    5.60
   1   4  -3   71.39    6.00
  -1   4   3   63.19    5.30
   1   4  -3   66.99    5.50
   0  -4   3  108.79    8.20
   0  -4   3  109.69    8.10
   0  -4  -3  126.59    7.50
   0  -4  -3  115.19    7.40
   0  -4   3  116.59    8.20
   0  -4  -3  123.39    7.40
   0   4  -3  107.59    8.10
   0   4  -3  109.39    7.30
   0   4  -3  109.59    8.00
   1  -4   3   16.90    3.10
  -1  -4  -3   20.70    2.40
  -1  -4  -3   18.90    2.50
   1  -4   3   13.80    6.20
  -1  -4  -3   24.30    2.70
  -1   4  -3   14.70    3.00
   1   4   3   18.80    2.40
  -1   4  -3   21.00    3.30
   2  -4   3   46.90    6.40
  -2  -4  -3   55.99    5.50
  -2  -4  -3   62.69    6.80
  -2  -4  -3   69.09    7.20
  -2   4  -3   51.69    6.40
  -2   4  -3   44.20    9.70
  -2   4  -3   47.90    6.70
  -3  -4  -3  344.27   21.10
   3  -4   3  303.57   21.60
  -3  -4  -3  336.97   21.80
   3  -4   3  306.97   26.20
  -3  -4  -3  331.97   22.90
  -3  -4  -3  337.17   20.70
  -3   4  -3  273.37   27.40
   3   4   3  342.67   20.70
  -3   4  -3  307.77   21.30
   3   4   3  342.07   22.30
  -3   4  -3  317.97   21.90
   4  -4   3   81.49   14.90
  -4  -4  -3   62.49    8.20
  -4  -4  -3   56.49   10.40
  -4  -4  -3   57.89    9.40
  -4  -4  -3   63.99    8.70
   4  -4   3   86.69   11.20
   4   4   3   62.39    9.60
   4   4   3   66.49    9.40
  -4   4  -3   64.09    9.60
  -4   4  -3   73.49    8.60
  -4   4  -3   79.09   16.60
  -5  -4  -3   33.60   11.20
  -5  -4  -3   39.40    7.60
  -5  -4  -3   41.30   11.40
  -5  -4  -3   48.20    9.90
  -5   4  -3   33.70    8.00
  -5   4  -3   35.00   18.20
  -6  -4  -3    2.00    8.30
  -6  -4  -3   20.00   17.50
  -6   4  -3    8.00   26.80
  -6   4  -3    4.70    9.20
  -7  -4  -3   29.80   13.60
  -7  -4  -3   72.59   29.70
  -7   4  -3    9.70   12.80
  -7   4  -3  -20.10   34.40
  -7  -5   3   57.89   14.20
  -7  -5   3   34.60   22.50
  -7   5   3   35.90   32.40
  -7   5   3   64.59   14.80
  -6  -5   3   89.09   12.10
  -6  -5   3   60.89   16.10
  -6   5   3   66.89   25.80
  -6   5   3   72.89   11.90
  -5  -5   3   21.20   11.70
  -5  -5   3   36.20   11.60
  -5  -5   3   22.60    8.20
   5  -5  -3   46.80    9.60
  -5   5   3    4.10   16.10
  -5   5   3   28.50    7.70
  -4  -5   3   60.69    8.80
  -4  -5   3   94.49   13.00
  -4  -5   3  111.19   14.00
  -4  -5   3   85.29   10.00
   4  -5  -3   89.29   11.50
  -4   5   3   81.09   10.60
   4   5  -3   65.09    9.80
   4   5  -3   88.99   10.70
   4   5  -3   80.19   10.60
  -4   5   3   74.69    9.30
  -4   5   3   61.29   14.20
  -4   5   3   68.49    9.90
  -3  -5   3   14.00    5.40
  -3  -5   3    7.20    4.30
   3  -5  -3   15.10    4.80
   3  -5  -3   18.70    8.30
   3  -5  -3   20.10    4.60
  -3  -5   3   13.30    5.20
  -3  -5   3    8.00    3.90
   3   5  -3    5.50    3.90
   3   5  -3    6.30    3.70
  -3   5   3   15.70    4.40
  -3   5   3   14.30    5.10
   3   5  -3   16.20    4.10
  -3   5   3   28.00   11.00
  -3   5   3   15.60    4.60
  -2  -5   3  458.55   27.70
  -2  -5   3  428.66   27.60
   2  -5  -3  477.55   33.40
  -2  -5   3  446.56   27.50
   2  -5  -3  480.05   27.90
   2  -5  -3  453.45   27.70
  -2   5   3  477.85   27.80
   2   5  -3  454.25   27.50
  -2   5   3  438.76   27.70
   2   5  -3  461.75   27.60
   2   5  -3  444.76   27.30
   1  -5  -3  307.47   17.60
  -1  -5   3  278.17   17.40
  -1  -5   3  285.47   18.20
  -1  -5   3  289.77   18.20
   1  -5  -3  303.57   18.10
   1   5  -3  254.37   17.30
  -1   5   3  322.27   18.10
  -1   5   3  318.87   17.70
   1   5  -3  280.17   18.20
   1   5  -3  281.37   18.00
  -1   5   3  287.07   17.60
   0  -5  -3  301.97   17.30
   0  -5  -3  307.37   17.20
   0  -5   3  272.97   17.90
   0  -5  -3  300.87   17.30
   0  -5   3  268.57   17.80
   0  -5   3  269.27   17.90
   0   5  -3  278.17   17.70
   0   5   3  298.07   16.60
  -1  -5  -3  339.87   21.30
  -1  -5  -3  348.27   21.70
   1  -5   3  396.66   22.80
  -1  -5  -3  352.96   21.60
   1  -5   3  422.96   28.20
  -1   5  -3  384.96   22.60
  -1   5  -3  386.26   22.50
   1   5   3  343.57   21.60
  -2  -5  -3   71.49    6.50
   2  -5   3   65.59    7.80
   2  -5   3   64.39   11.80
  -2  -5  -3   68.09    8.10
  -2  -5  -3   75.69    7.30
  -2  -5  -3   75.79    7.10
  -2   5  -3   73.99    7.50
   2   5   3   76.49    6.50
  -2   5  -3   73.49    7.70
   3  -5   3    4.00    4.40
   3  -5   3    5.40    8.30
  -3  -5  -3    0.50    4.30
  -3  -5  -3    5.00    4.00
  -3  -5  -3    6.60    3.30
  -3  -5  -3    5.60    4.90
  -3   5  -3    4.40    3.70
  -3   5  -3    1.40    9.60
   3   5   3    0.00    3.20
  -4  -5  -3  249.78   20.00
  -4  -5  -3  243.18   21.60
   4  -5   3  189.58   26.30
   4  -5   3  256.77   19.80
  -4  -5  -3  256.77   19.00
  -4  -5  -3  241.68   17.70
   4   5   3  263.57   20.80
   4   5   3  244.38   17.80
  -4   5  -3  230.98   28.70
  -4   5  -3  232.38   18.60
  -4   5  -3  256.97   20.60
  -5  -5  -3  276.07   19.90
  -5  -5  -3  194.28   21.80
  -5  -5  -3  225.88   24.80
  -5   5  -3  272.77   21.10
  -6  -5  -3   23.30    9.30
  -6  -5  -3   24.60   16.80
  -6   5  -3    6.80    9.20
  -6   5  -3   15.00   25.80
  -7  -5  -3   -5.80   24.30
  -7  -5  -3    2.20   13.10
  -7   5  -3   11.10   13.10
  -7   5  -3   11.10   35.10
  -7  -6   3    8.90   13.80
  -7  -6   3  -10.60   25.10
  -7   6   3    6.10   34.60
  -7   6   3   29.70   14.00
  -6  -6   3   23.60   10.30
  -6  -6   3   53.49   18.80
  -6   6   3   10.70   24.20
  -5  -6   3  176.38   22.10
   5  -6  -3  157.68   19.90
  -5  -6   3  193.58   23.50
  -5  -6   3  176.88   17.10
  -5   6   3  158.08   17.40
   4  -6  -3  111.89   18.40
  -4  -6   3  105.69   13.60
  -4  -6   3  156.08   16.10
  -4  -6   3  110.99   12.00
  -4  -6   3  116.39   15.00
   4  -6  -3  117.49   14.20
  -4   6   3  110.89   19.10
   4   6  -3  111.99   12.10
   4   6  -3  135.79   12.90
  -4   6   3   99.69   14.20
  -4   6   3  124.59   14.90
  -4   6   3  123.39   12.90
  -3  -6   3  364.16   25.00
  -3  -6   3  370.46   24.00
  -3  -6   3  340.67   23.10
   3  -6  -3  349.67   30.60
   3  -6  -3  377.46   23.90
  -3  -6   3  340.97   23.50
  -3   6   3  357.46   23.80
   3   6  -3  331.07   22.90
  -3   6   3  371.56   23.70
   3   6  -3  338.47   22.90
   3   6  -3  371.26   23.10
  -3   6   3  360.86   23.90
  -2  -6   3   41.60    5.50
  -2  -6   3   54.09    6.40
   2  -6  -3   41.50    5.20
  -2  -6   3   57.59    7.60
   2  -6  -3   51.79   11.50
  -2  -6   3   46.20    6.60
   2  -6  -3   41.90    5.40
  -2   6   3   39.20    5.30
   2   6  -3   42.20    5.80
   2   6  -3   43.40    6.10
  -2   6   3   37.70    5.30
  -2   6   3   42.80    5.90
   2   6  -3   47.90    6.40
   1  -6  -3  330.97   20.80
  -1  -6   3  352.96   21.10
  -1  -6   3  332.57   20.90
   1   6  -3  341.87   21.00
  -1   6   3  323.57   20.10
  -1   6   3  341.67   20.80
  -1   6   3  340.17   20.20
   1   6  -3  336.97   20.80
   0  -6   3  476.65   29.00
   0  -6   3  477.05   29.10
   0  -6  -3  501.35   28.50
   0  -6  -3  488.45   28.40
   0  -6   3  485.45   29.00
   0  -6  -3  476.65   28.40
   0   6  -3  495.85   28.90
   0   6   3  474.95   27.70
   1  -6   3  225.18   21.20
   1  -6   3  244.78   15.40
  -1  -6  -3  199.68   14.00
   1  -6   3  238.98   15.20
  -1  -6  -3  208.38   13.90
   1   6   3  207.68   13.90
  -1   6  -3  221.28   14.10
  -1   6  -3  237.08   14.90
  -1   6  -3  239.68   15.30
  -2  -6  -3  305.37   19.90
  -2  -6  -3  313.07   19.90
   2  -6   3  326.07   21.20
  -2  -6  -3  319.07   21.70
   2  -6   3  330.77   27.90
  -2  -6  -3  300.27   19.70
  -2   6  -3  330.67   20.60
  -2   6  -3  343.37   20.60
  -2   6  -3  320.67   20.60
   2   6   3  306.97   19.60
  -3  -6  -3  371.06   24.50
   3  -6   3  387.06   25.70
  -3  -6  -3  367.06   23.90
  -3  -6  -3  363.46   26.20
   3  -6   3  364.96   32.00
  -3  -6  -3  395.06   24.90
   3   6   3  376.76   23.80
  -3   6  -3  377.16   24.90
  -3   6  -3  395.66   33.50
  -3   6  -3  411.66   25.60
   4  -6   3   29.90    7.80
  -4  -6  -3   34.20    7.40
  -4  -6  -3   37.80    6.50
  -4  -6  -3   22.80    7.80
  -4  -6  -3   42.80    9.20
  -4   6  -3   41.00    7.20
  -4   6  -3   37.30    8.60
   4   6   3   20.60    6.20
  -4   6  -3   17.60   15.20
  -5  -6  -3   16.70    7.70
  -5  -6  -3   14.10   11.90
  -5  -6  -3   15.00   12.60
  -5   6  -3   11.90    7.20
  -5   6  -3   18.40   18.60
  -6  -6  -3  219.08   32.70
  -6  -6  -3  197.78   20.80
  -6   6  -3  210.98   35.50
  -6   6  -3  191.58   21.00
  -7  -6  -3   49.90   21.60
  -7   6  -3   -8.60   33.60
  -7   6  -3   21.10   13.60
  -7  -7   3  -13.30   22.40
  -7  -7   3   31.90   14.70
  -7   7   3   24.90   14.30
  -7   7   3   30.60   37.30
  -6  -7   3   -1.70   15.10
  -6  -7   3   12.00   10.70
  -6   7   3    2.50    9.80
  -6   7   3   29.70   28.70
   5  -7  -3    9.80   13.90
  -5  -7   3   16.30    8.20
  -5  -7   3   18.80   12.60
  -5  -7   3   -0.80   11.60
  -5   7   3   12.70    8.10
  -5   7   3   35.80   19.60
  -4  -7   3   12.70    8.40
   4  -7  -3   14.30    7.10
  -4  -7   3   13.50    5.80
  -4  -7   3   17.00    7.40
  -4  -7   3    9.50    7.60
  -4   7   3   10.20    6.00
  -4   7   3   15.60    7.50
  -4   7   3   15.80    7.80
  -3  -7   3   13.70    6.40
  -3  -7   3   12.40    5.40
  -3  -7   3    9.30    4.50
   3  -7  -3   10.00    5.20
  -3  -7   3    8.90    5.70
   3  -7  -3   20.50   11.90
  -3   7   3   15.70    4.80
   3   7  -3   10.00    4.30
   3   7  -3    2.10    4.20
   3   7  -3   13.90    4.60
  -3   7   3   17.40    5.80
  -3   7   3   20.70    5.40
  -2  -7   3   28.50    4.80
  -2  -7   3   26.70    5.70
  -2  -7   3   25.70    4.70
   2  -7  -3   34.40    5.30
  -2  -7   3   25.20    5.00
   2  -7  -3   30.90   12.40
   2   7  -3   16.50    4.20
   2   7  -3   25.30    3.90
  -2   7   3   36.20    4.90
  -2   7   3   29.90    5.00
   2   7  -3   22.50    4.80
  -2   7   3   38.90    5.30
  -1  -7   3    3.50    3.40
   1  -7  -3    5.70    3.00
  -1  -7   3    4.80    2.90
  -1   7   3    2.30    2.20
   1   7  -3    4.00    3.10
   1   7  -3    6.40    2.90
  -1   7   3    4.10    3.10
   0  -7   3   32.20    4.70
   0  -7   3   29.40    4.50
   0  -7  -3   36.00    5.00
   0  -7   3   27.60    4.60
   0  -7  -3   39.70    5.20
   0  -7  -3   35.70    4.20
   0   7   3   30.90    3.60
   0   7  -3   24.60    4.00
  -1  -7  -3   22.60    3.40
   1  -7   3   35.00    5.00
   1  -7   3   12.40   10.10
  -1  -7  -3   17.80    3.60
   1  -7   3   24.40    4.40
  -1   7  -3   29.10    4.40
  -1   7  -3   26.20    3.50
   1   7   3   22.30    3.60
  -2  -7  -3   45.60    6.00
   2  -7   3   29.30    5.80
   2  -7   3   29.80   12.40
  -2  -7  -3   33.40    6.20
  -2  -7  -3   35.80    4.90
  -2  -7  -3   36.80    5.30
  -2   7  -3   35.00    5.80
   2   7   3   39.50    4.80
  -2   7  -3   30.10    5.10
  -2   7  -3   34.10    5.70
   3  -7   3    3.30   12.80
  -3  -7  -3    5.90    5.40
  -3  -7  -3   -0.40    3.70
  -3  -7  -3    7.00    4.80
   3  -7   3   13.60    6.00
  -3  -7  -3    4.70    5.20
  -3   7  -3    2.10    5.50
  -3   7  -3   -1.10    4.20
   3   7   3   -0.50    3.70
  -4  -7  -3   38.20    9.30
  -4  -7  -3   26.60    7.40
  -4  -7  -3   34.40    6.60
  -4  -7  -3   37.20    9.60
   4  -7   3   34.30    8.90
  -4   7  -3   24.20    6.90
  -4   7  -3   32.00    9.20
  -4   7  -3   39.10   17.70
  -5  -7  -3   58.49   13.90
  -5  -7  -3   39.50   14.10
  -5  -7  -3   47.80    8.90
  -5   7  -3   39.20   10.10
  -5   7  -3   15.70   20.90
  -6  -7  -3    0.80   10.30
  -6  -7  -3    7.30   14.10
  -6   7  -3  -11.70   29.10
  -6   7  -3   17.40    9.90
  -6  -8   3    7.40   16.50
  -6  -8   3   16.40   11.60
  -6   8   3   -0.90    9.70
  -5  -8   3   17.60    8.70
  -5  -8   3    1.80   12.30
  -5  -8   3   22.00   14.20
  -5   8   3    5.20    7.20
  -4  -8   3   18.50    8.90
  -4  -8   3   20.20   10.50
  -4  -8   3   19.60    6.80
   4  -8  -3   17.40    8.30
  -4  -8   3   10.50   10.40
  -4   8   3   14.40    6.20
  -4   8   3   20.20    8.30
  -4   8   3   20.10    8.50
  -3  -8   3   15.20    6.20
  -3  -8   3   17.60    6.40
   3  -8  -3   23.10    6.60
   3  -8  -3   34.80   17.50
  -3  -8   3   12.30    6.70
  -3  -8   3   12.70    5.40
   3   8  -3   18.40    5.70
  -3   8   3   23.80    5.10
  -3   8   3   28.20    5.70
  -3   8   3    7.90    5.80
  -3   8   3   24.60    6.50
   3   8  -3   18.60    5.20
   2  -8  -3   25.30   13.30
  -2  -8   3   23.30    5.60
   2  -8  -3   41.70    6.60
  -2  -8   3   35.50    5.70
  -2  -8   3   40.50    7.40
  -2  -8   3   35.20    4.90
   2   8  -3   34.70    5.20
  -2   8   3   35.00    5.00
  -2   8   3   43.60    5.60
   2   8  -3   50.19    6.30
  -2   8   3   30.80    5.30
   1  -8  -3   79.09    7.80
  -1  -8   3   83.99    8.30
   1  -8  -3   97.59    8.90
  -1  -8   3   80.99    9.00
   1   8  -3   84.29    7.80
   1   8  -3   81.39    8.60
   0  -8   3   29.90    5.00
   0  -8   3   17.80    4.50
   0  -8  -3   15.00    3.70
   0  -8   3   21.30    4.30
   0  -8  -3   17.00    3.70
   0  -8  -3   18.90    3.80
   0   8  -3   16.60    3.80
   0   8   3   24.40    2.70
  -1  -8  -3   39.40    5.10
   1  -8   3   41.60   12.60
  -1  -8  -3   36.70    4.80
   1  -8   3   47.90    6.50
  -1  -8  -3   43.30    5.10
   1  -8   3   46.00    5.90
  -1   8  -3   47.80    5.70
  -1   8  -3   47.50    5.50
   2  -8   3   15.40   13.00
  -2  -8  -3    3.50    4.00
  -2  -8  -3    3.20    5.40
   2  -8   3    5.60    4.90
  -2  -8  -3   -0.60    3.20
  -2   8  -3    5.50    3.80
  -2   8  -3    5.40    4.00
   2   8   3   -4.30    3.40
  -2   8  -3    2.40    4.10
  -3  -8  -3   31.20    8.90
  -3  -8  -3   44.10    6.10
  -3  -8  -3   41.90    6.70
  -3  -8  -3   41.30    7.90
   3  -8   3   37.00    8.10
  -3   8  -3   46.80    7.10
  -3   8  -3   49.80    7.70
   3   8   3   43.90    6.10
  -3   8  -3   48.90    7.20
  -4  -8  -3    1.30    9.70
   4  -8   3    6.00    8.60
  -4  -8  -3    3.80    8.80
  -4  -8  -3   -4.40    5.60
  -4   8  -3    3.80    5.80
  -4   8  -3   -2.30    8.60
  -5  -8  -3   11.80   13.50
  -5  -8  -3    1.90   12.10
  -5  -8  -3   15.70    8.10
  -5   8  -3   -0.60    8.40
  -6  -8  -3   13.70   11.50
  -6  -8  -3   27.00   16.90
  -6   8  -3  -15.20   30.70
  -6   8  -3   23.60   11.60
  -6  -9   3   -3.30   19.10
  -6  -9   3   15.30   13.30
  -6   9   3   24.70   10.60
  -5  -9   3    7.30    9.00
  -5  -9   3   -3.30   14.50
  -5  -9   3   -4.50   11.70
  -5   9   3   -9.40    7.60
  -4  -9   3   -4.70    8.80
  -4  -9   3   -7.40    9.60
   4  -9  -3   19.40    9.70
  -4  -9   3    4.30    6.50
  -4   9   3    2.70    6.50
  -4   9   3    2.50    8.70
  -4   9   3    2.00    9.00
  -4   9   3   -5.80    5.40
  -3  -9   3   30.30   10.70
  -3  -9   3   18.10    7.40
   3  -9  -3   32.00    7.50
  -3  -9   3   37.60    6.80
  -3  -9   3   25.70    7.60
   3   9  -3   21.20    5.60
  -3   9   3   26.00    7.10
  -3   9   3   30.30    5.80
  -3   9   3   28.70    7.10
  -3   9   3   29.40    6.00
  -2  -9   3   14.30    5.00
   2  -9  -3   25.00   16.20
  -2  -9   3   21.70    6.00
  -2  -9   3   31.10    7.60
   2   9  -3   16.90    4.50
  -2   9   3   34.40    5.50
   2   9  -3   25.10    5.60
  -1  -9   3  106.79   10.00
   1  -9  -3  109.99   10.40
  -1  -9   3  106.29   10.40
   1  -9  -3  117.39    9.90
  -1  -9   3   87.19   10.70
  -1   9   3  115.49    8.50
   1   9  -3   88.09   10.40
   1   9  -3  105.59    9.40
   0  -9   3   25.00    5.10
   0  -9  -3   38.20    5.10
   0  -9  -3   33.10    4.90
   0  -9  -3   33.80    5.30
   0  -9   3   26.50    5.60
   0   9  -3   25.10    4.80
  -1  -9  -3   21.80    4.50
   1  -9   3   28.10   13.20
  -1  -9  -3   29.00    5.20
   1  -9   3   34.40    5.70
  -1  -9  -3   28.60    4.70
   1  -9   3   28.90    6.20
  -1   9  -3   32.20    5.20
   2  -9   3   65.39   17.80
   2  -9   3   49.00    8.00
  -2  -9  -3   39.30    8.10
  -2  -9  -3   53.39    6.20
  -2  -9  -3   42.20    6.50
   2  -9   3   50.59    7.00
  -2   9  -3   59.49    8.40
   2   9   3   38.00    5.80
  -2   9  -3   57.49    8.00
  -2   9  -3   57.69    7.30
  -3  -9  -3   97.29   14.90
   3  -9   3  113.59   14.80
  -3  -9  -3   92.59   10.90
  -3  -9  -3  111.09   12.70
  -3   9  -3  123.09   12.60
   3   9   3  113.49   11.70
  -3   9  -3  136.99   13.60
  -4  -9  -3   27.10    8.80
  -4  -9  -3   51.49   12.10
  -4  -9  -3   30.90   10.40
  -4   9  -3   23.30   10.20
  -4   9  -3   16.70    6.90
  -5  -9  -3    8.40    8.70
  -5  -9  -3    6.10   15.70
  -5  -9  -3    3.30   12.00
  -5   9  -3   -6.50    7.90
  -6  -9  -3   -5.00   17.00
  -6  -9  -3    3.50   13.10
  -6   9  -3    9.40   10.80
  -6 -10   3   61.59   21.30
  -6 -10   3  106.49   17.80
  -6  10   3   80.39   13.30
  -6  10   3   75.59   14.50
  -5 -10   3   34.70   15.70
  -5 -10   3   62.49   11.80
  -5  10   3   27.60   11.00
  -5  10   3   41.70    9.20
   4 -10  -3   36.40   11.20
  -4 -10   3   36.80    8.70
  -4 -10   3   32.80   10.90
  -4 -10   3   33.10   12.10
  -4  10   3   19.00   16.80
  -4  10   3   37.80    8.40
  -4  10   3   35.10   11.00
  -4  10   3   38.10    7.90
  -3 -10   3    2.90    5.90
   3 -10  -3    9.50    7.70
  -3 -10   3   -8.40    7.80
  -3  10   3   -3.20    4.70
   3  10  -3   16.70    5.40
  -3  10   3    0.70    6.60
  -3  10   3    3.70    5.80
  -3  10   3    3.70    7.10
   2 -10  -3  101.09   13.40
  -2 -10   3  116.09   14.00
  -2 -10   3  120.19   14.70
  -2 -10   3  125.29   12.20
   2  10  -3  126.09   11.10
  -2  10   3  107.09   10.80
  -2  10   3  124.69   12.10
  -2  10   3  130.29   10.70
   1 -10  -3  491.05   30.40
   1 -10  -3  542.95   31.10
  -1 -10   3  472.55   31.30
  -1 -10   3  443.86   30.60
  -1  10   3  514.25   29.10
   1  10  -3  459.65   29.90
   0 -10  -3  278.67   18.20
   0 -10  -3  246.18   18.30
   0 -10   3  268.67   18.90
   0 -10   3  244.68   18.40
   0 -10  -3  268.67   17.90
   0 -10   3  239.58   19.20
   0  10  -3  272.17   17.90
  -1 -10  -3  109.29   10.30
  -1 -10  -3  121.09   11.70
  -1 -10  -3  116.29   10.50
  -2 -10  -3   64.59    8.40
   2 -10   3   41.00    7.40
   2 -10   3   42.60    8.20
  -2 -10  -3   56.09    7.50
  -2 -10  -3   56.69    9.20
   2  10   3   55.09    7.10
  -2  10  -3   39.90    6.80
  -3 -10  -3  243.38   23.70
   3 -10   3  312.37   23.60
  -3 -10  -3  225.88   20.40
  -3 -10  -3  276.77   19.70
  -3  10  -3  261.37   20.80
  -3  10  -3  320.37   21.60
  -3  10  -3  269.47   20.40
  -4 -10  -3  103.39   14.40
  -4 -10  -3  120.59   15.00
  -4 -10  -3  125.69   17.00
  -4  10  -3  137.59   15.30
  -4  10  -3  105.09   14.70
  -4  10  -3  125.99   15.70
  -5 -10  -3    0.70   10.40
  -5 -10  -3   22.70   15.90
  -5  10  -3    7.20    9.20
  -5  10  -3   17.90    9.30
  -5 -11   3    4.10   11.60
  -5 -11   3   11.20   15.00
  -5  11   3   25.00    9.70
  -5  11   3   -2.70    8.90
  -4 -11   3   -2.60   13.00
   4 -11  -3   13.10   12.60
  -4 -11   3  -14.30    7.90
  -4  11   3   14.50    7.60
  -4  11   3   -9.80    6.50
   3 -11  -3    4.20    8.80
  -3 -11   3   17.80    7.20
  -3 -11   3   27.60   10.00
  -3  11   3   10.20    7.60
  -3  11   3   -2.30    5.30
  -3  11   3    9.10    8.00
  -3  11   3    4.30    6.20
   3  11  -3   -0.20    5.50
   2 -11  -3   -7.00    6.90
  -2 -11   3    1.30    7.10
   2  11  -3    2.50    4.50
  -2  11   3   10.50    4.20
  -2  11   3   10.20    5.90
  -1 -11   3   26.50    7.20
  -1 -11   3   16.70    6.40
   1 -11  -3    1.80    5.50
  -1 -11   3    7.90    5.30
   1 -11  -3    9.20    4.80
  -1  11   3   12.20    3.60
   1  11  -3   15.80    4.70
   0 -11   3   47.80    7.60
   0 -11   3   60.79    8.90
   0 -11  -3   63.59    7.90
   0 -11   3   61.39    8.70
   0 -11  -3   69.59    8.50
   0 -11  -3   70.69    8.90
   0  11  -3   70.79    8.50
  -1 -11  -3   25.70    5.70
  -1 -11  -3   25.00    6.80
  -1 -11  -3   25.20    5.50
   1 -11   3   28.70    7.60
   1 -11   3   27.80    6.30
  -1  11  -3   21.40    5.40
   2 -11   3   12.40    5.80
  -2 -11  -3    9.00    5.40
  -2 -11  -3    4.30    6.80
  -2 -11  -3   15.60    5.20
   2 -11   3   18.10    7.70
  -2 -11  -3   -4.40    8.00
  -2  11  -3   23.40    5.90
  -2  11  -3   16.20    5.20
   3 -11   3   67.49   12.00
  -3 -11  -3   65.59   10.10
  -3 -11  -3   70.59   14.10
   3 -11   3   63.49   10.00
  -3  11  -3   62.79    9.50
  -3  11  -3   56.59    9.10
  -3  11  -3   68.69    9.90
  -4 -11  -3   29.50   11.30
  -4  11  -3   21.10    8.30
  -5 -11  -3  -22.00   10.60
  -5 -11  -3   10.00   15.50
  -5  11  -3    0.60    9.70
  -5  11  -3   16.20   10.30
  -5 -12   3    4.90   12.60
  -5 -12   3   28.00   17.50
  -5  12   3   20.10    9.50
  -5  12   3   14.50   11.80
  -4 -12   3   -4.80   11.60
  -4 -12   3    1.10    9.50
  -4  12   3    0.20    7.50
  -4  12   3    2.70    8.00
  -3 -12   3    3.40    8.00
   3 -12  -3   12.50   11.40
   3 -12  -3    6.60    6.70
  -3 -12   3    7.20   10.40
  -3  12   3    2.90    7.50
  -3  12   3    4.40   10.30
  -3  12   3   -1.30    5.80
  -2 -12   3    2.90    7.30
  -2 -12   3    1.90    8.80
  -2 -12   3   -5.40    6.30
   2 -12  -3   -0.90    5.60
   2 -12  -3   -6.90    8.30
   2  12  -3    5.00    4.90
  -2  12   3   -0.30    4.40
  -2  12   3    1.80    6.60
  -1 -12   3    6.80    7.00
   1 -12  -3    1.00    4.90
  -1 -12   3    7.60    5.60
   1 -12  -3    3.50    6.70
  -1  12   3    1.80    4.30
   1  12  -3   13.80    5.10
  -1  12   3   11.50    3.70
   0 -12  -3   62.79    7.80
   0 -12  -3   65.29    8.70
   0 -12   3   54.49    8.60
   0 -12  -3   60.49    9.20
   0 -12   3   58.89    9.50
   0  12  -3   49.80    6.90
  -1 -12  -3   16.10    5.30
  -1 -12  -3    9.30    6.80
   1 -12   3   12.60    5.90
   1 -12   3    7.00    8.00
  -1 -12  -3   17.40    6.10
  -1  12  -3    9.30    4.90
  -2 -12  -3   10.50    8.10
  -2 -12  -3   -4.00    6.30
  -2 -12  -3    3.80    6.70
   2 -12   3    0.10    6.00
  -2 -12  -3    1.90    8.60
   2 -12   3   20.30    9.00
  -2  12  -3    0.20    5.20
   3 -12   3    0.00   11.80
  -3 -12  -3   -4.40   11.40
   3 -12   3    1.30    7.10
  -3 -12  -3    2.90    6.90
  -4 -12  -3   11.20    9.60
  -4 -12  -3   -2.90   14.10
  -4  12  -3   -4.30    8.40
  -4  12  -3   -9.90    9.50
  -4 -13   3   -7.40   14.00
  -4 -13   3   -6.30   11.10
  -4  13   3  -24.60   10.80
   3 -13  -3   21.00    8.40
  -3 -13   3   25.80    9.50
  -3 -13   3   34.70   13.40
  -3  13   3   12.10    6.70
  -2 -13   3   -0.10    7.70
  -2 -13   3   15.40   11.60
   2 -13  -3   22.10    7.30
  -2  13   3    5.50    4.90
   2  13  -3   -9.30    5.70
  -1 -13   3  -14.00    8.10
   1 -13  -3   -0.10    5.70
  -1 -13   3   -1.20    6.50
   1  13  -3    5.00    5.20
   0 -13  -3   26.90    6.20
   0 -13  -3   24.40    9.30
   0 -13   3   10.70    9.00
   0 -13   3   21.40    7.20
   0  13  -3   17.50    5.40
   1 -13   3   19.10    7.00
   1 -13   3    8.40   10.10
  -1 -13  -3    5.70    5.90
  -1  13  -3   12.30    5.60
   2 -13   3   30.40   13.00
   2 -13   3   19.20    7.90
  -2 -13  -3   33.30    7.60
  -2  13  -3   18.40    7.10
  -3 -13  -3   22.50    8.30
   3 -13   3   -2.50    8.20
  -3 -13  -3   11.90   12.10
  -3  13  -3   15.60    8.00
  -4 -13  -3   24.40   11.50
   4 -13   3   18.40   10.20
  -4 -13  -3   20.80   17.60
  -4  13  -3   10.50    9.40
  -3 -14   3    5.60   13.00
   3 -14  -3    8.80    8.80
  -3 -14   3   22.10   11.10
  -2 -14   3   45.50   10.60
   2 -14  -3   52.99    9.80
  -2 -14   3   63.99   14.00
   1 -14  -3    9.00    6.40
  -1 -14   3   -4.40    7.30
   0 -14   3   56.09    9.50
   0 -14  -3   46.40    8.40
   0  14  -3   46.40    7.40
  -1 -14  -3   92.39   10.80
   1 -14   3   83.89   11.50
  -1  14  -3  106.39   12.40
   2 -14   3   14.60    8.60
  -2 -14  -3   -7.60   12.90
  -2 -14  -3   13.90    7.80
  -2  14  -3   15.10    7.30
  -3 -14  -3   35.70   10.30
  -3 -14  -3   47.10   17.70
   3 -14   3   44.20   11.30
  -3  14  -3   42.30    9.00
   2 -15  -3    5.10    8.50
  -2 -15   3    2.50   10.10
  -2 -15   3   10.90   14.70
  -1 -15   3   -1.70    8.60
   1 -15  -3    4.40    7.80
   0 -15  -3    1.20    7.70
   0 -15   3    9.60    8.90
  -1 -15  -3    5.10    8.10
   1 -15   3    8.60    8.80
  -2 -15  -3  -15.00    9.10
  -2 -15  -3  -20.00   13.80
   2 -15   3  -13.60    9.30
  -7   0   4   12.50   25.30
  -6   0   4   -2.80    7.80
  -6   0   4    7.10   17.10
  -5   0   4  607.34   43.90
   5   0  -4  650.23   41.50
  -5   0   4  674.63   42.00
   5   0  -4  650.93   43.30
   5   0  -4  637.54   42.20
  -5   0   4  672.33   41.30
   4   0  -4  274.87   21.30
  -4   0   4  282.67   21.40
  -4   0   4  284.97   20.50
  -4   0   4  283.97   24.20
   4   0  -4  303.07   20.70
  -4   0   4  283.47   19.70
   4   0  -4  290.97   20.30
  -3   0   4    3.50    4.10
  -3   0   4    4.10    3.40
   3   0  -4    3.00    3.70
   3   0  -4    5.10    3.80
  -3   0   4   -1.30    2.60
   3   0  -4    4.60    3.30
  -3   0   4   -6.70    4.90
  -2   0   4  857.01   50.09
   2   0  -4  836.42   49.80
  -2   0   4  884.31   49.80
   2   0  -4  842.72   50.09
  -2   0   4  874.71   50.99
   2   0  -4  914.81   50.39
  -2   0   4  848.32   49.70
   2   0  -4  853.81   49.70
   1   0  -4 2018.10  112.69
   1   0  -4 2031.60  112.99
   1   0  -4 1982.90  112.59
   1   0  -4 2027.80  112.59
  -1   0   4 1971.70  112.59
  -1   0   4 2047.10  112.89
  -1   0   4 1981.30  112.89
  -1   0   4 2017.30  112.59
   0   0   4 1439.06   78.89
   0   0  -4 1385.86   78.89
   0   0   4 1399.26   79.19
   0   0  -4 1416.36   78.89
   0   0  -4 1422.06   79.19
  -1   0  -4  206.38   12.20
   1   0   4  206.98   12.20
  -1   0  -4  193.38   13.50
   1   0   4  202.78   13.10
   2   0   4  378.36   24.10
  -2   0  -4  377.16   22.60
  -2   0  -4  379.56   24.90
   2   0   4  374.36   22.60
   3   0   4 1720.93   98.59
  -3   0  -4 1705.43  101.69
   3   0   4 1750.62  100.39
  -3   0  -4 1738.33   98.69
  -3   0  -4 1748.72   99.29
  -4   0  -4    7.00    8.20
  -4   0  -4   12.30    4.20
   4   0   4    3.90    4.50
  -4   0  -4    3.30    5.90
   4   0   4    8.70    6.00
  -5   0  -4   63.69   15.80
  -5   0  -4   54.09   10.20
  -5   0  -4   50.89   12.80
  -6   0  -4   19.00    8.10
  -6   0  -4   19.40   17.90
  -7   0  -4   34.00   13.00
  -7   0  -4   22.90   24.00
  -7  -1   4   20.20   12.00
  -7  -1   4    9.70   21.10
  -7   1   4    7.40   27.20
  -7   1   4    1.20   11.20
  -6  -1   4   13.70    8.10
  -6  -1   4   26.60   15.10
  -6   1   4   28.60    8.50
  -6   1   4   20.10   19.10
   5  -1  -4  227.28   19.50
  -5  -1   4  246.58   22.20
  -5  -1   4  224.58   18.00
   5  -1  -4  223.58   19.30
  -5  -1   4  220.28   25.40
  -5  -1   4  188.58   20.00
   5  -1  -4  213.38   22.40
  -5   1   4  254.17   20.50
   5   1  -4  223.68   19.30
   5   1  -4  229.98   19.30
  -5   1   4  233.88   28.40
  -5   1   4  245.88   18.60
  -5   1   4  193.08   21.20
   4  -1  -4  947.81   59.79
  -4  -1   4 1019.40   57.99
  -4  -1   4  965.50   61.19
  -4  -1   4 1037.40   58.19
   4  -1  -4  974.40   57.99
   4  -1  -4  940.11   58.49
  -4  -1   4 1000.00   59.09
  -4   1   4  933.31   57.79
  -4   1   4  960.80   58.79
  -4   1   4  976.80   58.09
   4   1  -4  979.10   58.89
   4   1  -4 1006.30   58.49
   4   1  -4 1040.20   58.09
  -4   1   4  910.41   62.09
   3  -1  -4   -0.40    3.10
  -3  -1   4    3.70    4.70
  -3  -1   4    4.70    3.40
  -3  -1   4    1.80    4.10
   3  -1  -4   -1.90    3.40
   3  -1  -4    4.80    4.40
  -3  -1   4    7.30    3.10
   3   1  -4   -1.00    3.10
  -3   1   4   -2.70    4.80
   3   1  -4    1.90    3.10
  -3   1   4    3.30    2.80
   3   1  -4    4.00    3.40
  -3   1   4   -1.20    3.20
  -3   1   4   -2.20    3.60
   3   1  -4    4.70    3.80
   2  -1  -4    5.20    2.60
  -2  -1   4   13.50    2.80
  -2  -1   4   11.20    3.40
  -2  -1   4   13.60    2.70
  -2  -1   4   11.40    3.00
   2  -1  -4    6.40    3.90
  -2   1   4    4.80    4.60
   2   1  -4   20.00    3.50
   2   1  -4   12.90    3.20
   2   1  -4   14.20    2.70
  -2   1   4    7.60    2.40
  -2   1   4    6.40    2.80
   2   1  -4   12.10    2.80
  -1  -1   4  618.74   37.30
  -1  -1   4  602.64   37.00
  -1  -1   4  624.04   37.00
   1  -1  -4  690.13   38.00
   1  -1  -4  652.63   37.00
  -1  -1   4  637.74   37.00
   1  -1  -4  681.13   37.50
   1  -1  -4  651.93   37.00
  -1   1   4  674.43   37.00
  -1   1   4  659.73   37.40
   1   1  -4  631.14   36.90
  -1   1   4  660.73   36.90
   1   1  -4  631.14   37.10
  -1   1   4  699.03   38.40
   1   1  -4  618.44   37.40
   1   1  -4  646.04   37.10
   0  -1  -4 1636.94   92.59
   0  -1  -4 1625.94   93.09
   0  -1   4 1692.33   92.99
   0  -1   4 1663.93   93.09
   0   1  -4 1687.43   93.09
   0   1  -4 1682.03   93.09
   0   1  -4 1655.93   93.09
   0   1   4 1655.43   93.09
   1  -1   4 7607.24  408.26
   1  -1   4 7470.65  406.96
  -1  -1  -4 7295.37  407.36
  -1  -1  -4 7157.48  406.56
  -1   1  -4 6992.20  406.86
   1   1   4 7075.99  406.56
   1   1   4 7181.38  407.16
  -1   1  -4 7662.73  408.56
   2  -1   4  138.19   10.70
   2  -1   4  139.09   12.50
  -2  -1  -4  174.38   12.50
  -2  -1  -4  159.88   10.50
   2   1   4  168.68   11.70
  -2   1  -4  122.29   13.40
   2   1   4  176.08   10.60
  -3  -1  -4   86.49   11.20
  -3  -1  -4   94.89    8.70
  -3  -1  -4   81.59   10.00
   3  -1   4  122.39    9.30
   3   1   4   84.09    9.90
   3   1   4   89.19    8.60
  -3   1  -4  110.09   13.50
  -3   1  -4  123.49    9.20
   4  -1   4   53.29   10.30
   4  -1   4   55.89    7.70
  -4  -1  -4   45.50    7.60
  -4  -1  -4   43.30   10.20
  -4  -1  -4   57.29    6.90
  -4  -1  -4   56.99    8.50
   4   1   4   62.49    7.20
  -4   1  -4   65.69    8.40
  -4   1  -4   74.79   13.80
  -4   1  -4   61.29    8.70
   5  -1   4   20.40    9.90
  -5  -1  -4    8.60    5.80
  -5  -1  -4   12.60   10.20
  -5  -1  -4   12.50    8.40
  -5  -1  -4  -11.00   10.80
  -5   1  -4    5.60    5.70
  -5   1  -4   -5.50   12.60
  -5   1  -4   -4.90    8.50
  -6  -1  -4   99.59   20.80
  -6  -1  -4   69.09   10.60
  -6   1  -4   44.40   18.40
  -6   1  -4   60.19   10.40
  -7  -1  -4   38.80   24.50
  -7  -1  -4   20.80   11.50
  -7   1  -4  -12.60   29.80
  -7   1  -4    3.50   12.00
  -7  -2   4    7.50   20.70
  -7  -2   4   -2.70   11.30
  -7   2   4   61.29   35.30
  -7   2   4   -1.70   11.40
  -6  -2   4  -12.90   15.10
  -6  -2   4   20.00    8.00
  -6   2   4   24.40   19.60
  -6   2   4   15.00    8.60
  -5  -2   4   34.80    8.80
  -5  -2   4   62.79    8.30
  -5  -2   4   52.29   12.70
  -5  -2   4   36.30   10.50
   5  -2  -4   43.10    9.20
   5  -2  -4   63.59   13.30
  -5   2   4   51.09   16.60
  -5   2   4   42.40    9.40
   5   2  -4   39.90    9.70
  -5   2   4   41.20   10.70
  -5   2   4   45.80    7.90
   5   2  -4   41.50    8.40
   5   2  -4   47.00    8.50
   4  -2  -4   70.39   10.30
   4  -2  -4   73.99   10.40
  -4  -2   4   95.79   11.00
  -4  -2   4   78.89    9.70
  -4  -2   4   66.79   10.80
   4  -2  -4   71.19   10.60
  -4  -2   4  110.89   12.60
   4   2  -4   79.49   10.00
   4   2  -4   88.69   10.40
  -4   2   4   98.09   10.10
   4   2  -4   96.89   11.40
  -4   2   4   84.19   12.00
  -4   2   4   97.89   11.70
  -4   2   4   58.29   12.80
  -3  -2   4  100.89   10.60
  -3  -2   4  133.09   11.50
   3  -2  -4  124.69   12.80
   3  -2  -4  128.19   10.80
   3  -2  -4  114.69   10.00
  -3  -2   4  120.49   10.20
  -3  -2   4  110.49    9.40
   3   2  -4  106.09   10.10
  -3   2   4  106.79    9.60
   3   2  -4  110.89    9.90
   3   2  -4  118.89   10.40
   3   2  -4  117.09    9.80
  -3   2   4  101.99   10.30
  -3   2   4  118.79   14.80
  -3   2   4  112.89   11.00
   2  -2  -4  101.69    8.10
  -2  -2   4   81.19    7.70
  -2  -2   4   79.69    8.00
  -2  -2   4   79.99    7.00
  -2  -2   4   73.79    7.30
   2  -2  -4  100.59    7.30
   2   2  -4   78.89    7.40
  -2   2   4  102.39    7.40
  -2   2   4   96.49    7.60
   2   2  -4   76.89    7.50
  -2   2   4   86.69   11.50
   2   2  -4   83.39    7.30
   2   2  -4   68.29    6.90
   1  -2  -4   14.60    2.60
   1  -2  -4   12.70    2.10
   1  -2  -4   14.80    2.40
  -1   2   4   12.80    2.50
   1   2  -4   16.10    2.70
  -1   2   4   20.10    4.80
  -1   2   4   13.10    2.10
   0  -2   4  187.98   11.30
   0  -2  -4  176.08   11.20
   0  -2  -4  162.08   10.50
   0  -2   4  187.38   11.40
   0   2  -4  202.18   11.30
   0   2  -4  195.58   11.40
   0   2   4  174.48   11.00
   0   2  -4  193.88   11.40
   1  -2   4    5.70    4.40
  -1  -2  -4    2.80    2.20
   1  -2   4    7.10    2.00
  -1  -2  -4    1.30    1.10
   1   2   4    5.30    2.20
  -1   2  -4    7.00    2.10
   1   2   4    3.80    1.20
  -2  -2  -4  110.79    8.10
  -2  -2  -4  120.99   10.00
   2  -2   4  108.09   11.80
   2  -2   4  113.29    8.90
  -2  -2  -4  116.99    9.00
   2   2   4  127.19    9.50
   2   2   4  117.99    8.20
  -2   2  -4  109.19   13.70
  -2   2  -4  107.99    8.80
   3  -2   4   23.50    4.70
   3  -2   4   13.50    5.90
  -3  -2  -4   45.20    7.80
  -3  -2  -4   35.40    5.60
  -3  -2  -4   31.10    4.40
   3   2   4   31.90    4.40
  -3   2  -4   27.10    4.50
  -3   2  -4   28.00    8.60
  -3   2  -4   22.50    5.10
   3   2   4   24.50    5.10
  -4  -2  -4  164.68   15.60
   4  -2   4  177.58   14.30
  -4  -2  -4  155.48   13.10
  -4  -2  -4  173.88   14.90
  -4  -2  -4  149.69   17.20
   4   2   4  158.98   13.30
  -4   2  -4  192.68   14.30
  -4   2  -4  147.09   20.70
  -4   2  -4  168.58   15.40
   4   2   4  133.19   14.80
  -5  -2  -4   -6.20   11.30
  -5  -2  -4   25.90    9.00
  -5  -2  -4    4.20    5.70
  -5  -2  -4   -5.80    9.80
  -5   2  -4    3.40   14.20
  -5   2  -4   -2.10    5.90
  -6  -2  -4  -12.10   13.40
  -6  -2  -4   13.80    8.80
  -6   2  -4   30.50   23.40
  -6   2  -4   -3.90    7.80
  -7  -2  -4   12.90   11.20
  -7  -2  -4    8.90   20.70
  -7   2  -4  -16.50   11.20
  -7   2  -4   61.29   39.80
  -7  -3   4   47.20   13.30
  -7  -3   4   43.60   26.20
  -7   3   4   65.89   38.80
  -7   3   4   30.40   12.00
  -6  -3   4   45.70    9.70
  -6  -3   4   54.89   15.40
  -6   3   4   37.30    9.50
  -6   3   4   56.39   23.50
   5  -3  -4   54.09    9.70
  -5  -3   4   38.50    9.60
   5  -3  -4   27.10   11.80
   5  -3  -4   48.40    9.30
  -5  -3   4   43.60   11.00
  -5   3   4   27.90   18.10
   5   3  -4   35.60    9.80
   5   3  -4   61.19    9.10
  -5   3   4   49.60    8.20
  -5   3   4   31.00    8.90
  -5   3   4   26.90   11.30
  -4  -3   4    9.30    6.20
  -4  -3   4    6.60    4.30
  -4  -3   4    4.90    5.30
   4  -3  -4   -8.60    6.80
   4  -3  -4    1.60    4.90
   4  -3  -4   11.30    5.40
  -4  -3   4   11.40    6.40
  -4   3   4    1.30    5.90
   4   3  -4   -8.20    4.50
   4   3  -4   11.00    5.10
  -4   3   4    3.60    4.70
  -4   3   4   11.10   10.70
  -4   3   4    1.90    5.30
   3  -3  -4  318.27   21.40
  -3  -3   4  326.87   22.10
  -3  -3   4  352.36   21.20
   3  -3  -4  299.07   20.90
  -3  -3   4  304.67   20.60
   3  -3  -4  311.87   24.60
  -3  -3   4  351.96   22.00
  -3   3   4  314.17   21.10
   3   3  -4  344.37   20.90
   3   3  -4  310.67   21.30
  -3   3   4  309.07   21.50
  -3   3   4  305.47   26.00
   3   3  -4  331.57   21.00
   3   3  -4  308.07   21.10
  -3   3   4  320.67   20.80
  -2  -3   4  291.17   17.80
  -2  -3   4  289.57   17.80
   2  -3  -4  245.88   17.50
  -2  -3   4  302.57   18.60
  -2  -3   4  290.57   18.30
   2  -3  -4  264.47   20.80
   2  -3  -4  252.97   18.00
   2   3  -4  275.67   17.80
   2   3  -4  292.97   17.90
  -2   3   4  253.57   17.60
   2   3  -4  308.57   18.30
  -2   3   4  268.57   21.50
   2   3  -4  318.47   19.00
  -2   3   4  266.47   17.70
   1  -3  -4  571.74   34.10
  -1  -3   4  595.34   34.30
  -1  -3   4  611.04   34.40
  -1  -3   4  614.44   34.40
   1  -3  -4  563.84   34.30
   1  -3  -4  576.84   36.80
  -1   3   4  579.94   34.20
   1   3  -4  625.04   34.40
   1   3  -4  584.54   34.30
  -1   3   4  566.44   33.90
   1   3  -4  638.54   34.40
  -1   3   4  581.54   34.10
   0  -3  -4  859.41   50.69
   0  -3   4  904.01   51.39
   0  -3  -4  896.51   50.89
   0  -3  -4  868.91   50.59
   0  -3   4  948.71   51.49
   0   3  -4  933.31   51.09
   0   3  -4  914.51   51.49
   0   3  -4  905.31   51.49
   1  -3   4 2013.90  111.89
  -1  -3  -4 2012.20  112.19
  -1  -3  -4 1872.01  111.09
   1  -3   4 2087.19  114.69
  -1   3  -4 1948.80  111.89
   1   3   4 1996.10  110.99
  -2  -3  -4    8.00    3.60
  -2  -3  -4    9.60    2.70
  -2  -3  -4   12.90    3.20
   2  -3   4    6.30    2.80
  -2  -3  -4   11.20    2.50
  -2   3  -4    6.20    2.80
  -2   3  -4    1.50    6.00
   2   3   4   11.90    2.40
   3  -3   4    1.50    3.70
  -3  -3  -4    5.80    4.40
   3  -3   4    6.90    6.80
  -3  -3  -4    7.70    4.20
  -3  -3  -4    5.30    3.80
  -3  -3  -4    6.40    3.00
   3   3   4    5.20    4.40
  -3   3  -4   -1.70    7.50
  -3   3  -4    1.40    3.30
   3   3   4    2.80    3.00
  -3   3  -4   10.60    4.30
  -4  -3  -4   22.70    7.40
   4  -3   4   27.00    6.30
  -4  -3  -4   39.30    6.80
  -4  -3  -4   25.90    7.60
  -4  -3  -4   45.70    6.10
   4  -3   4   35.20   11.00
  -4   3  -4   20.10   12.00
  -4   3  -4   37.80    6.40
  -4   3  -4   35.50    7.30
   4   3   4   33.60    5.70
   4   3   4   30.70    7.40
  -5  -3  -4   41.40    9.70
  -5  -3  -4   39.50   11.80
  -5  -3  -4   53.49    8.10
  -5  -3  -4   43.20   10.60
  -5   3  -4   12.80   17.80
  -5   3  -4   42.10    8.00
  -6  -3  -4   75.89   11.40
  -6  -3  -4   54.69   18.10
  -6   3  -4   94.79   12.40
  -6   3  -4  104.89   27.70
  -7  -3  -4   50.09   24.40
  -7  -3  -4    1.50   11.90
  -7   3  -4   28.10   36.10
  -7   3  -4   24.10   13.70
  -7  -4   4   98.29   14.90
  -7  -4   4   95.99   27.60
  -7   4   4   94.69   15.00
  -7   4   4   39.20   37.10
  -6  -4   4    1.50   12.50
  -6  -4   4   16.50    8.60
  -6   4   4   58.99   25.90
  -6   4   4   19.20    9.00
  -5  -4   4   20.30    9.60
  -5  -4   4    7.40   10.70
   5  -4  -4   11.60    8.20
   5  -4  -4   -2.60    7.00
  -5  -4   4    6.20    6.20
  -5   4   4  -14.90   15.80
   5   4  -4    3.40    6.70
  -5   4   4   -5.90    5.90
  -4  -4   4   21.40    6.40
  -4  -4   4   12.40    5.00
   4  -4  -4   25.50    9.80
  -4  -4   4   13.00    6.00
  -4  -4   4   19.50    7.30
   4  -4  -4   13.30    5.70
   4  -4  -4   22.60    6.30
   4   4  -4   32.70    6.40
  -4   4   4   21.20    6.90
   4   4  -4   23.70    5.60
  -4   4   4   16.90    6.30
  -4   4   4    5.10   11.70
  -4   4   4   16.40    5.20
   4   4  -4   25.20    5.90
  -3  -4   4  338.47   22.50
   3  -4  -4  318.17   26.40
  -3  -4   4  342.27   21.60
   3  -4  -4  355.76   21.90
   3  -4  -4  344.07   22.20
  -3  -4   4  330.37   22.90
  -3  -4   4  323.37   21.80
   3   4  -4  323.07   21.60
   3   4  -4  317.97   22.40
  -3   4   4  339.17   22.40
  -3   4   4  314.37   27.50
   3   4  -4  333.87   21.50
   3   4  -4  319.07   21.70
  -3   4   4  343.47   21.70
  -3   4   4  345.17   22.00
   2  -4  -4   41.40    5.90
  -2  -4   4   54.99    6.80
   2  -4  -4   49.00    6.60
  -2  -4   4   50.19    5.80
  -2  -4   4   56.19    6.60
  -2  -4   4   60.99    6.70
   2   4  -4   49.60    6.10
   2   4  -4   50.29    5.90
   2   4  -4   51.99    6.50
  -2   4   4   50.09    6.30
  -2   4   4   66.19    6.20
  -2   4   4   49.30    9.40
  -2   4   4   51.19    6.80
   1  -4  -4  276.17   21.10
   1  -4  -4  273.87   17.10
  -1  -4   4  284.57   17.40
  -1  -4   4  298.67   17.10
  -1  -4   4  302.57   17.50
   1  -4  -4  257.87   17.00
  -1   4   4  259.57   17.00
  -1   4   4  277.97   17.00
   1   4  -4  297.07   17.50
   1   4  -4  303.97   17.40
  -1   4   4  251.27   16.70
   1   4  -4  289.87   17.10
  -1   4   4  270.97   16.60
   0  -4   4   49.10    4.90
   0  -4  -4   50.79    3.80
   0  -4  -4   50.79    3.90
   0  -4  -4   45.00    4.20
   0  -4  -4   44.90    4.00
   0  -4   4   42.90    4.90
   0   4  -4   52.59    4.80
   0   4  -4   42.40    4.20
   0   4  -4   44.10    4.80
   1  -4   4  452.25   27.30
  -1  -4  -4  452.25   27.60
  -1  -4  -4  446.06   26.20
  -1  -4  -4  440.96   26.10
   1  -4   4  456.05   31.20
  -1   4  -4  467.75   27.20
   1   4   4  463.05   26.20
  -1   4  -4  475.35   27.30
   2  -4   4  167.38   17.30
  -2  -4  -4  171.08   12.10
  -2  -4  -4  171.98   11.50
  -2  -4  -4  168.28   13.00
  -2  -4  -4  173.58   11.30
   2  -4   4  183.08   12.90
  -2   4  -4  175.78   12.40
  -2   4  -4  174.78   18.30
  -2   4  -4  170.28   12.20
   2   4   4  154.68   11.90
   3  -4   4  638.74   39.10
   3  -4   4  623.44   43.50
  -3  -4  -4  661.03   39.10
  -3  -4  -4  641.74   38.10
  -3  -4  -4  672.23   38.60
   3   4   4  653.43   38.00
   3   4   4  613.84   39.50
  -3   4  -4  650.43   39.00
  -3   4  -4  617.24   45.20
  -3   4  -4  658.13   39.40
   4  -4   4   64.69   12.70
  -4  -4  -4   70.59   10.20
   4  -4   4   74.59    9.30
  -4  -4  -4   79.29   11.10
  -4  -4  -4   97.69    9.30
  -4  -4  -4   55.69    9.60
  -4   4  -4   84.39   16.80
   4   4   4   84.29   11.10
   4   4   4   85.09    9.80
  -4   4  -4   94.79   10.60
  -4   4  -4   79.99   10.30
  -5  -4  -4    7.90    6.00
  -5  -4  -4    2.20    9.20
  -5  -4  -4    1.40    8.80
  -5  -4  -4   13.90   10.80
  -5   4  -4   -1.30    6.40
  -5   4  -4  -33.90   16.90
  -6  -4  -4   -8.50   12.30
  -6  -4  -4   13.10    8.70
  -6   4  -4   11.40   24.30
  -6   4  -4   -3.90    8.90
  -7  -4  -4   38.20   23.20
  -7  -4  -4   50.79   14.50
  -7   4  -4   11.70   38.10
  -7   4  -4   83.19   15.20
  -7  -5   4   16.50   21.10
  -7  -5   4    6.90   12.30
  -7   5   4   10.50   12.70
  -7   5   4  -38.60   30.00
  -6  -5   4  102.89   18.80
  -6  -5   4   96.19   12.80
  -6   5   4   88.49   12.70
  -6   5   4   40.40   23.80
  -5  -5   4   11.70    7.50
   5  -5  -4    4.10    8.50
  -5  -5   4   15.50   12.10
  -5  -5   4   -0.60   11.20
   5   5  -4   -4.00    7.00
  -5   5   4   26.80   17.40
  -5   5   4    8.10    7.00
   4  -5  -4   37.20    7.40
   4  -5  -4   28.00    7.10
  -4  -5   4   36.00    7.50
  -4  -5   4   32.60    6.30
   4  -5  -4   45.00   14.60
  -4  -5   4   53.19   10.20
  -4   5   4   27.40    6.90
  -4   5   4   30.60    8.00
   4   5  -4   32.60    6.30
  -4   5   4   18.70   11.70
   4   5  -4   35.80    6.60
  -4   5   4   30.50    6.60
   3  -5  -4   18.10    5.00
   3  -5  -4   22.90    4.80
  -3  -5   4   21.70    5.90
  -3  -5   4    8.30    4.30
   3  -5  -4   12.70    8.60
  -3  -5   4    8.00    4.40
  -3  -5   4    7.70    3.80
   3   5  -4    7.80    4.00
   3   5  -4   10.20    3.60
  -3   5   4   16.40    4.50
   3   5  -4   12.50    4.20
  -3   5   4   18.30    4.90
  -3   5   4   12.70    4.90
  -3   5   4   25.20   10.30
   2  -5  -4  516.35   38.40
  -2  -5   4  599.14   33.80
   2  -5  -4  531.95   33.40
  -2  -5   4  594.94   33.70
  -2  -5   4  596.74   33.60
   2  -5  -4  555.34   33.50
  -2  -5   4  542.05   34.20
  -2   5   4  520.95   33.30
  -2   5   4  543.15   33.50
  -2   5   4  535.35   33.50
   2   5  -4  579.74   33.30
   2   5  -4  581.34   33.50
   2   5  -4  579.34   33.50
  -1  -5   4   79.19    6.90
  -1  -5   4   75.39    6.40
   1  -5  -4   94.99    6.80
  -1  -5   4   68.99    6.90
   1   5  -4   67.29    6.80
  -1   5   4   87.89    6.30
   1   5  -4   65.99    6.30
   1   5  -4   80.29    7.00
   0  -5  -4   21.60    2.80
   0  -5   4   27.10    3.70
   0  -5  -4   26.80    3.40
   0  -5   4   25.90    3.70
   0  -5  -4   24.80    2.90
   0  -5   4   27.00    3.80
   0   5  -4   22.60    3.40
   0   5  -4   27.10    3.60
   1  -5   4  369.46   27.50
  -1  -5  -4  340.37   20.90
   1  -5   4  381.06   22.20
  -1  -5  -4  344.77   20.90
  -1   5  -4  354.16   21.90
  -1   5  -4  374.66   22.10
   1   5   4  341.97   20.90
  -2  -5  -4   17.30    3.90
   2  -5   4   17.80    4.30
  -2  -5  -4   19.90    3.00
  -2  -5  -4   18.60    4.30
  -2  -5  -4   18.90    3.40
   2  -5   4   14.30    9.00
  -2   5  -4   14.90    3.70
  -2   5  -4   18.30    4.10
  -3  -5  -4  231.28   15.60
  -3  -5  -4  229.08   17.00
   3  -5   4  253.87   17.70
  -3  -5  -4  227.48   16.20
   3  -5   4  202.78   22.80
  -3  -5  -4  231.18   18.20
  -3   5  -4  232.08   16.80
  -3   5  -4  249.38   17.40
  -3   5  -4  229.28   25.10
   3   5   4  225.88   15.50
  -4  -5  -4   73.99    9.40
   4  -5   4   72.09    9.60
  -4  -5  -4   53.09    9.60
   4  -5   4   86.09   15.40
  -4  -5  -4   76.79   10.50
   4   5   4   70.49    9.90
   4   5   4   68.89   10.30
  -4   5  -4   63.69   15.80
  -4   5  -4   77.49   10.50
  -4   5  -4   81.79   10.50
  -5  -5  -4  200.98   16.50
  -5  -5  -4  217.18   25.50
  -5  -5  -4  157.48   19.00
  -5  -5  -4  146.39   19.20
  -5   5  -4  202.98   29.70
  -6  -5  -4  -15.80   14.40
  -6  -5  -4   -4.70    8.60
  -6   5  -4   24.20   28.20
  -6   5  -4   -1.40    8.50
  -7  -5  -4   25.50   15.00
  -7  -5  -4   15.40   22.10
  -7   5  -4  -26.90   33.30
  -7   5  -4   10.40   12.20
  -7  -6   4   -2.10   13.20
  -7  -6   4   23.50   24.50
  -7   6   4    6.20   13.70
  -7   6   4  -12.60   32.10
  -6  -6   4    8.30   14.50
  -6  -6   4    2.70    9.60
  -6   6   4   27.10   24.80
  -5  -6   4   20.30   12.60
  -5  -6   4   -3.10    7.10
   5  -6  -4   16.80    9.50
  -5   6   4   12.90    7.50
   4  -6  -4   43.10   15.50
  -4  -6   4   22.60    7.30
  -4  -6   4   23.30    8.00
  -4  -6   4   28.60    8.90
   4  -6  -4   15.90    7.00
  -4  -6   4   27.60    6.30
   4   6  -4   27.00    6.20
  -4   6   4   14.00   13.10
  -4   6   4   21.70    7.00
   4   6  -4   10.40    5.90
   4   6  -4   18.40    6.20
  -4   6   4   18.50    6.20
   3  -6  -4   13.30    4.80
  -3  -6   4   12.50    5.60
  -3  -6   4   20.70    5.40
   3  -6  -4    6.70   10.70
  -3  -6   4   20.30    5.40
   3  -6  -4   11.60    4.80
  -3  -6   4   12.30    4.20
  -3   6   4   10.20    4.40
   3   6  -4   12.90    4.50
   3   6  -4   23.30    4.90
  -3   6   4   13.90    4.90
  -3   6   4    5.40    4.90
   3   6  -4    9.60    4.30
  -2  -6   4  349.37   22.20
  -2  -6   4  353.06   22.70
  -2  -6   4  359.16   22.70
   2  -6  -4  343.07   22.60
   2  -6  -4  359.66   22.40
   2  -6  -4  354.46   29.60
  -2  -6   4  374.96   23.60
  -2   6   4  367.36   22.60
   2   6  -4  361.86   22.60
   2   6  -4  377.36   22.10
  -2   6   4  366.46   22.50
  -2   6   4  347.47   21.90
  -2   6   4  325.87   23.50
   2   6  -4  351.46   22.40
   1  -6  -4   84.19    6.90
   1  -6  -4   82.39    7.30
  -1   6   4   94.69    7.40
  -1   6   4   88.09    6.90
  -1   6   4   87.59    7.00
   0  -6  -4   51.59    5.30
   0  -6  -4   46.40    5.20
   0  -6  -4   47.70    5.30
   0  -6   4   61.89    6.40
   0  -6   4   72.59    6.60
   0  -6   4   66.19    6.50
   0   6  -4   69.59    6.30
   1  -6   4   16.40    8.10
  -1  -6  -4   10.00    2.30
  -1  -6  -4    6.10    2.40
   1  -6   4    6.30    3.10
   1  -6   4    1.40    2.40
  -1   6  -4    4.70    2.60
   1   6   4    8.10    2.50
   2  -6   4   77.89   12.60
  -2  -6  -4   52.99    7.90
  -2  -6  -4   46.10    5.40
  -2  -6  -4   46.60    5.70
  -2  -6  -4   52.99    6.40
   2   6   4   44.60    5.50
  -3  -6  -4   61.89    7.50
   3  -6   4   33.60    6.90
  -3  -6  -4   42.50    7.20
  -3  -6  -4   62.89    7.20
  -3  -6  -4   57.99    6.60
   3   6   4   52.29    7.20
  -3   6  -4   42.50    7.00
  -3   6  -4   40.80    6.30
  -3   6  -4   21.10   12.40
   4  -6   4   63.59    9.70
  -4  -6  -4   91.09   12.40
  -4  -6  -4   62.99    8.90
  -4  -6  -4   87.49   10.00
  -4   6  -4   65.09    9.00
   4   6   4   79.99   11.10
  -4   6  -4   45.60   17.20
  -4   6  -4   68.49   10.50
  -5  -6  -4   15.30   12.00
  -5  -6  -4   13.40   11.30
  -5  -6  -4   18.00    7.70
  -5   6  -4    6.00   20.10
  -6  -6  -4   10.60   10.20
  -6  -6  -4   -9.30   14.60
  -6   6  -4    7.20   26.80
  -6   6  -4   38.50   10.50
  -7  -6  -4  -32.60   24.20
  -7  -6  -4   23.80   14.30
  -7   6  -4   23.00   35.20
  -7   6  -4    8.80   13.60
  -7  -7   4   28.80   15.00
  -7  -7   4   38.90   23.00
  -7   7   4    2.20   38.30
  -7   7   4   22.50   14.00
  -6  -7   4   67.79   12.90
  -6  -7   4   54.99   20.00
  -6   7   4   64.29   29.30
  -6   7   4   58.49   12.60
   5  -7  -4    1.80   10.40
  -5  -7   4   14.40   13.00
  -5  -7   4    7.40    7.70
  -5  -7   4   18.10   10.60
  -5   7   4   13.70    7.80
  -5   7   4   43.60   21.10
  -4  -7   4    3.20    5.40
  -4  -7   4    0.80    7.80
   4  -7  -4    8.10    7.20
  -4  -7   4    2.10    7.90
  -4  -7   4    0.60    7.60
   4  -7  -4   -2.00   17.90
   4   7  -4    5.90    5.80
  -4   7   4    5.50    7.60
   4   7  -4    6.50    5.70
  -4   7   4    1.50    7.00
  -4   7   4    1.50    5.50
  -3  -7   4  412.86   29.40
  -3  -7   4  429.66   28.00
   3  -7  -4  435.86   28.50
  -3  -7   4  414.86   28.20
   3  -7  -4  405.36   37.00
  -3  -7   4  451.85   28.50
  -3   7   4  456.95   28.50
   3   7  -4  453.75   27.70
  -3   7   4  421.76   27.90
   3   7  -4  443.86   27.50
   3   7  -4  427.16   27.70
  -3   7   4  446.26   28.10
  -2  -7   4   13.30    5.00
   2  -7  -4   13.20    4.30
  -2  -7   4   11.60    4.10
  -2  -7   4    8.90    3.80
  -2  -7   4   14.60    4.70
   2  -7  -4   20.20   11.00
   2  -7  -4   10.30    3.70
  -2   7   4    5.00    3.90
  -2   7   4    9.80    3.40
  -2   7   4   15.20    3.90
   2   7  -4    8.90    4.00
  -2   7   4   15.80    4.30
   2   7  -4   13.70    3.40
   2   7  -4    9.70    3.70
   1  -7  -4   68.89    7.00
  -1  -7   4   56.19    6.70
  -1  -7   4   52.79    6.80
   1   7  -4   54.69    7.00
  -1   7   4   76.79    6.60
   1   7  -4   60.69    6.80
  -1   7   4   58.29    5.90
  -1   7   4   65.69    5.60
   0  -7   4    7.50    3.40
   0  -7   4   13.30    3.60
   0  -7  -4    4.90    2.50
   0  -7  -4   10.10    2.80
   0  -7   4    4.70    3.10
   0   7  -4    3.80    2.70
   1  -7   4   97.49    9.40
  -1  -7  -4  114.39    8.40
   1  -7   4  102.49   10.10
  -1  -7  -4  106.99    8.00
  -1  -7  -4  110.49    8.10
   1  -7   4  133.79   17.50
   1   7   4  113.39    8.20
  -1   7  -4   97.59    9.00
  -1   7  -4   94.79    8.10
   2  -7   4  224.18   26.50
  -2  -7  -4  266.57   15.90
   2  -7   4  217.08   17.30
  -2  -7  -4  260.97   18.50
  -2  -7  -4  250.47   15.90
  -2   7  -4  208.88   16.70
   2   7   4  274.07   15.80
  -2   7  -4  207.98   16.70
  -3  -7  -4  154.18   11.40
  -3  -7  -4  144.99   12.40
   3  -7   4  136.69   13.60
   3  -7   4  129.59   20.30
  -3  -7  -4  134.89   13.10
  -3  -7  -4  137.99   14.70
  -3   7  -4  124.49   13.20
  -3   7  -4  104.09   12.10
   3   7   4  130.89   11.10
  -4  -7  -4    6.00    8.50
  -4  -7  -4    6.60    6.70
   4  -7   4    1.10    7.80
  -4  -7  -4   -0.90    5.30
  -4  -7  -4   12.90    7.40
  -4   7  -4   -0.10    5.50
  -4   7  -4   -2.30    8.30
   4   7   4   -4.20    5.50
  -4   7  -4   29.30   16.40
  -5  -7  -4   11.60    7.10
  -5  -7  -4  -20.70   12.80
  -5  -7  -4   10.90   12.10
  -5   7  -4   -0.30    7.20
  -5   7  -4   28.80   21.20
  -6  -7  -4   58.79   19.00
  -6  -7  -4   45.10   12.10
  -6   7  -4   43.70   32.20
  -6   7  -4   47.40   11.60
  -6  -8   4    8.80   12.00
  -6  -8   4   31.00   19.00
  -6   8   4   35.10   11.00
  -5  -8   4   12.30   13.20
  -5  -8   4   13.50   11.00
  -5  -8   4   17.90    9.00
  -5   8   4    5.90    7.20
  -4  -8   4  103.69   14.60
  -4  -8   4   96.19   13.00
  -4  -8   4  100.79   15.80
   4  -8  -4  136.79   15.70
  -4   8   4  109.39   12.90
  -4   8   4  114.49   15.30
  -4   8   4  127.59   15.60
  -3  -8   4    3.90    5.00
  -3  -8   4    0.20    6.50
   3  -8  -4   13.80   16.80
  -3  -8   4    3.10    5.90
   3  -8  -4    1.50    5.40
  -3  -8   4   11.70    6.10
  -3   8   4    4.20    5.60
  -3   8   4    0.30    5.70
   3   8  -4    7.60    4.30
   3   8  -4    0.10    4.50
  -3   8   4   -1.70    4.10
  -3   8   4    0.60    4.30
   3   8  -4   11.00    5.10
   2  -8  -4  127.29   11.20
  -2  -8   4  103.19    9.40
  -2  -8   4  122.39   10.70
  -2  -8   4   97.09   11.30
  -2  -8   4  115.69   12.30
   2  -8  -4  119.29   18.80
  -2   8   4  132.69   10.40
   2   8  -4  105.69   10.00
  -2   8   4  121.99   10.60
   2   8  -4  104.29    8.90
   2   8  -4   89.39   10.40
  -2   8   4  114.39    9.40
  -2   8   4  121.99   10.30
   1  -8  -4  133.89    9.70
   1  -8  -4  139.19   10.30
  -1  -8   4  106.29   10.80
  -1  -8   4   99.99   10.00
   1   8  -4  111.59   10.40
   1   8  -4  116.39   10.00
   0  -8   4   74.39    8.40
   0  -8  -4   78.49    7.20
   0  -8  -4   67.69    7.00
   0  -8   4   68.59    8.50
   0  -8  -4   63.29    7.10
   0  -8   4   61.69    7.70
   0   8  -4   65.89    7.20
   1  -8   4   -0.80    4.00
  -1  -8  -4    4.40    2.60
   1  -8   4   -5.40   10.80
   1  -8   4    8.60    3.60
  -1  -8  -4    5.20    2.90
  -1   8  -4   -2.20    3.00
  -1   8  -4    3.20    2.80
   2  -8   4    0.90   12.50
  -2  -8  -4   37.20    5.40
  -2  -8  -4   28.10    4.70
  -2  -8  -4   33.50    6.80
   2  -8   4   20.30    5.80
  -2   8  -4   23.50    5.30
  -2   8  -4   36.90    6.00
   2   8   4   37.60    4.80
   3  -8   4    7.70    6.40
   3  -8   4   -2.10   13.10
  -3  -8  -4    5.60    7.30
  -3  -8  -4   -5.10    5.80
  -3  -8  -4    2.20    4.00
  -3  -8  -4    9.60    5.40
  -3   8  -4    1.80    4.80
  -3   8  -4  -12.30    6.00
   3   8   4   -5.80    4.30
  -3   8  -4   -2.70    4.80
  -4  -8  -4    2.90    5.70
  -4  -8  -4    4.40    9.00
   4  -8   4    2.50    8.80
  -4  -8  -4    4.90    7.60
  -4  -8  -4   -0.10    9.00
  -4   8  -4   -0.50    5.70
  -4   8  -4   -0.60    9.20
  -5  -8  -4   12.50    8.10
  -5  -8  -4   20.90   13.90
  -5  -8  -4   18.50   12.50
  -5   8  -4   10.20    8.30
  -6  -8  -4   27.40   16.80
  -6   8  -4   -7.50   30.30
  -6   8  -4  -15.00   10.30
  -6  -9   4   -9.00   21.00
  -6  -9   4    3.40   12.60
  -6   9   4   -6.60   10.30
  -5  -9   4   11.70   13.10
  -5  -9   4   25.80    9.90
  -5  -9   4   24.40   15.60
  -5   9   4   33.50    9.10
   4  -9  -4    2.80    8.80
  -4  -9   4    5.80    9.60
  -4  -9   4   21.90    9.30
  -4  -9   4    2.00    6.70
  -4   9   4    4.30    5.60
  -4   9   4    2.90    6.20
  -4   9   4   18.70    9.20
  -4   9   4    9.30    9.20
  -3  -9   4   54.59    9.80
   3  -9  -4   69.59    9.10
  -3  -9   4   56.09    8.20
  -3  -9   4   49.50    8.70
  -3   9   4   54.39    6.80
  -3   9   4   43.60    8.00
  -3   9   4   48.90    7.40
   3   9  -4   44.50    6.90
  -3   9   4   41.40    8.20
  -2  -9   4    9.60    4.70
  -2  -9   4    4.10    5.60
   2  -9  -4   13.50    5.50
   2  -9  -4    8.60   15.00
  -2  -9   4   12.90    5.90
  -2   9   4   10.90    3.80
  -2   9   4   12.90    4.50
   2   9  -4   16.60    4.60
  -2   9   4   13.90    4.80
   2   9  -4   15.10    5.30
  -1  -9   4  157.68   13.40
  -1  -9   4  167.98   12.80
   1  -9  -4  145.59   12.20
   1  -9  -4  137.69   11.80
   1   9  -4  152.28   11.80
  -1   9   4  156.48   10.50
   1   9  -4  159.08   12.90
  -1   9   4  150.88   11.00
   0  -9   4  341.17   22.20
   0  -9  -4  325.57   21.10
   0  -9  -4  322.17   21.30
   0  -9   4  338.67   22.10
   0  -9  -4  332.97   21.00
   0  -9   4  322.87   22.40
   0   9  -4  339.37   21.50
  -1  -9  -4   35.30    4.90
  -1  -9  -4   30.70    4.70
   1  -9   4   46.50    6.80
   1  -9   4   41.40    6.00
  -1  -9  -4   27.80    5.30
   1  -9   4   16.50   14.00
  -1   9  -4   42.90    5.80
  -2  -9  -4  151.98   12.30
   2  -9   4  174.48   14.90
   2  -9   4  175.78   13.80
  -2  -9  -4  148.79   15.20
   2  -9   4  219.78   30.10
  -2  -9  -4  143.29   13.00
  -2   9  -4  159.88   13.40
   2   9   4  137.79   11.80
  -3  -9  -4  203.78   17.10
  -3  -9  -4  180.78   15.40
   3  -9   4  176.18   17.60
  -3  -9  -4  179.08   18.50
  -3  -9  -4  151.98   13.90
  -3   9  -4  177.08   15.70
  -3   9  -4  213.48   16.90
   3   9   4  161.18   14.50
  -3   9  -4  173.78   15.40
  -4  -9  -4   17.70    9.30
  -4  -9  -4    7.90   10.00
  -4  -9  -4    7.30    7.00
  -4  -9  -4   -6.50    7.80
  -4   9  -4   17.30    9.90
  -4   9  -4    4.10    6.20
  -4   9  -4   10.10    6.60
  -5  -9  -4   21.50   15.10
  -5  -9  -4   49.20    9.80
  -5  -9  -4   11.60   12.40
  -5   9  -4   40.10    9.60
  -6  -9  -4   11.80   12.00
  -6  -9  -4   -1.20   17.50
  -6   9  -4    7.10   11.40
  -6 -10   4   11.30   15.20
  -6 -10   4   10.30   18.60
  -6  10   4   26.00   11.10
  -6  10   4   16.40   11.50
  -5 -10   4   -5.10   10.20
  -5 -10   4   -5.50   14.70
  -5  10   4    0.10    7.80
  -4 -10   4   10.80    9.70
   4 -10  -4   26.70   10.90
  -4 -10   4   24.90    7.90
  -4 -10   4   19.30   10.40
  -4  10   4   -2.50   10.90
  -4  10   4    2.30    6.20
  -4  10   4    2.90   10.20
  -4  10   4   16.40    7.00
  -3 -10   4   68.59   10.60
  -3 -10   4   64.69    8.60
   3 -10  -4   87.39   11.40
  -3 -10   4   71.89   11.30
  -3  10   4   97.19   11.60
  -3  10   4  113.09   13.30
  -3  10   4   83.79   10.30
   3  10  -4   84.89   11.00
  -3  10   4   97.09   12.90
  -2 -10   4    5.80    6.50
  -2 -10   4   -3.60    6.60
   2 -10  -4   11.30    9.60
  -2 -10   4   -1.30    4.90
  -2  10   4   -7.40    4.30
  -2  10   4   10.50    5.00
   2  10  -4    5.10    4.70
  -2  10   4    2.90    3.60
  -2  10   4   -2.40    4.40
  -1 -10   4   55.59    7.40
   1 -10  -4   53.39    7.10
  -1 -10   4   41.40    7.00
  -1 -10   4   59.89    8.50
   1 -10  -4   50.69    6.70
  -1  10   4   51.29    6.90
  -1  10   4   65.39    6.10
   1  10  -4   70.29    8.20
   0 -10  -4   64.39    9.20
   0 -10  -4   61.49    8.10
   0 -10   4   81.49   10.90
   0 -10   4   83.59   10.00
   0 -10   4   57.89    7.70
   0 -10  -4   74.19    8.80
   0  10  -4   59.99    8.20
   1 -10   4   -3.30   15.20
  -1 -10  -4    6.80    4.10
  -1 -10  -4   19.30    5.40
   1 -10   4   11.90    5.90
   1 -10   4   13.20    4.90
  -1 -10  -4   15.30    4.10
  -1  10  -4    7.90    4.40
   2 -10   4  236.68   18.70
  -2 -10  -4  256.97   21.00
  -2 -10  -4  221.18   16.80
   2 -10   4  251.27   19.90
  -2 -10  -4  233.28   18.20
  -2 -10  -4  211.58   16.70
  -2  10  -4  254.07   18.10
  -2  10  -4  272.87   19.20
   2  10   4  240.78   17.20
  -3 -10  -4  204.88   16.50
  -3 -10  -4  196.28   17.70
   3 -10   4  206.88   20.30
  -3 -10  -4  210.08   21.10
  -3  10  -4  220.18   18.20
  -3  10  -4  227.28   18.60
  -3  10  -4  202.58   17.40
  -4 -10  -4   28.80    8.10
  -4 -10  -4   22.70   12.80
  -4 -10  -4   17.40   11.10
  -4  10  -4   27.30    8.60
  -4  10  -4   17.70    8.00
  -4  10  -4   35.20   11.50
  -5 -10  -4   -7.40   15.30
  -5 -10  -4   -7.60    9.90
  -5  10  -4  -14.10    8.40
  -5  10  -4   -0.80    8.70
  -5 -11   4   -7.70   11.00
  -5 -11   4   -5.30   16.00
  -5  11   4   -9.80    9.30
  -5  11   4    3.70    8.80
  -4 -11   4   43.60   12.70
   4 -11  -4   45.50   13.70
  -4 -11   4   50.49   10.40
  -4  11   4   32.80    8.90
  -4  11   4   21.80   15.60
  -4  11   4   43.90    8.10
  -3 -11   4   13.50    7.30
   3 -11  -4   13.30    9.20
  -3 -11   4   20.20    9.50
  -3  11   4   21.80    5.90
  -3  11   4   30.00    8.00
  -3  11   4   21.80    8.40
  -3  11   4   14.50    6.50
   3  11  -4   19.20    6.10
  -2 -11   4    4.80    6.00
  -2 -11   4   22.30    8.60
   2 -11  -4   12.80    7.50
  -2  11   4   12.60    4.40
   2  11  -4    3.50    5.00
  -2  11   4    8.10    5.50
   1 -11  -4   47.60    7.30
  -1 -11   4   39.90    7.20
  -1 -11   4   43.30    8.10
   1 -11  -4   46.60    6.70
   1  11  -4   34.40    6.10
   0 -11  -4   12.00    5.70
   0 -11   4    2.50    5.90
   0 -11  -4   12.40    5.30
   0 -11   4   20.90    5.60
   0 -11  -4   10.40    4.50
   0 -11   4    7.50    6.80
   0  11  -4   17.80    4.90
  -1 -11  -4  170.18   13.40
  -1 -11  -4  169.58   13.80
  -1 -11  -4  167.78   15.20
   1 -11   4  174.18   19.50
   1 -11   4  153.68   16.10
  -1  11  -4  187.28   14.20
   2 -11   4   -4.80    5.30
  -2 -11  -4  -11.70    4.40
  -2 -11  -4   -0.90    7.30
  -2 -11  -4    0.50    6.20
   2 -11   4   -6.30    7.50
  -2 -11  -4    2.20    5.10
  -2  11  -4    0.10    5.20
  -2  11  -4   -0.90    5.20
   3 -11   4   -1.40    6.40
   3 -11   4   11.60   10.30
  -3 -11  -4   -0.60   10.10
  -3 -11  -4   -8.60    7.50
  -3  11  -4    7.40    7.00
  -3  11  -4    0.90    8.20
  -4 -11  -4   67.59   14.10
  -4 -11  -4  114.79   15.40
  -4  11  -4   97.99   11.90
  -4  11  -4   94.39   11.70
  -5 -11  -4   35.10   16.60
  -5 -11  -4   60.19   13.20
  -5  11  -4   58.49   12.00
  -5  11  -4   52.49   12.10
  -5 -12   4   21.00   13.90
  -5 -12   4    1.10   17.60
  -5  12   4   -3.40   10.90
  -5  12   4   -7.00    9.20
  -4 -12   4   13.10   10.20
  -4 -12   4   19.40   15.70
  -4  12   4   31.30    8.00
  -4  12   4   33.70    9.80
  -3 -12   4   -1.70    7.90
  -3 -12   4   21.90   10.20
   3  12  -4   19.70    6.90
  -3  12   4   32.20    6.50
  -3  12   4   43.90    8.50
   2 -12  -4   51.89    7.90
  -2 -12   4   42.30    8.50
  -2 -12   4   27.40    8.70
  -2 -12   4   27.60   10.00
  -2  12   4   33.20    7.50
   2  12  -4   38.50    6.60
  -2  12   4   53.29    6.00
  -1 -12   4    2.60    7.20
   1 -12  -4    8.20    6.40
  -1 -12   4    9.50    5.90
   1 -12  -4   -3.00    4.60
   1  12  -4    2.50    4.80
   0 -12   4  165.68   16.70
   0 -12  -4  167.28   15.10
   0 -12  -4  165.28   13.70
   0 -12  -4  149.39   16.50
   0  12  -4  153.48   13.70
  -1 -12  -4   14.40    6.90
   1 -12   4    8.20    5.90
  -1 -12  -4   27.40    6.60
   1 -12   4    2.40    8.00
  -1  12  -4    9.90    5.10
   2 -12   4    4.60    6.60
   2 -12   4    4.00    9.30
  -2 -12  -4    0.20    6.00
  -2 -12  -4  -10.80    8.50
  -2 -12  -4   -1.70    8.00
  -2  12  -4    5.00    5.40
  -3 -12  -4   35.50    8.10
  -3 -12  -4   19.70   11.90
   3 -12   4   32.10    9.10
  -3  12  -4   39.50    8.20
   4 -12   4   28.80   10.30
  -4 -12  -4   45.70   10.40
  -4 -12  -4    3.60   14.70
  -4  12  -4    9.30    9.80
  -4  12  -4   28.90    9.30
  -4 -13   4    3.10   16.10
  -4 -13   4   -4.70   10.80
  -4  13   4   -4.70   12.90
  -4  13   4  -16.60    9.30
   3 -13  -4   15.00    8.10
  -3 -13   4    8.10   11.30
  -3 -13   4   24.60    9.70
  -3  13   4   -3.40    6.50
   2 -13  -4   29.80    7.90
  -2 -13   4   38.20    9.20
  -2 -13   4   39.80   11.60
  -2  13   4   23.80    5.50
   2  13  -4   37.60    7.00
  -1 -13   4   60.79   11.10
   1 -13  -4   59.69    8.20
  -1 -13   4   51.99    8.90
   1  13  -4   59.59    7.60
   0 -13  -4   33.60   13.30
   0 -13   4   45.20   10.50
   0 -13  -4   23.60    6.50
   0 -13   4   39.40    8.20
   0  13  -4   22.70    6.20
   1 -13   4   -3.40    9.50
  -1 -13  -4    3.50    5.80
   1 -13   4    1.60    6.60
  -1  13  -4    9.70    5.80
  -2 -13  -4   39.60   12.60
   2 -13   4   27.90   12.40
   2 -13   4   37.20    8.50
  -2 -13  -4   20.80    7.10
  -2  13  -4   27.80    7.70
  -3 -13  -4   -9.70    7.80
   3 -13   4    6.90    8.60
  -3 -13  -4   -0.40   14.40
  -3  13  -4   -4.80    7.70
  -4 -13  -4   49.60   11.90
  -4 -13  -4   41.10   18.60
   4 -13   4   36.20   11.70
  -4  13  -4   37.20   10.70
  -3 -14   4   22.80   14.60
   3 -14  -4   10.50    9.20
  -3 -14   4   19.40   11.30
   2 -14  -4    6.80    7.60
  -2 -14   4   16.80   13.30
  -2 -14   4    6.90    8.90
   1 -14  -4   -9.30    6.00
  -1 -14   4   -3.60    7.70
   1  14  -4  -14.90    6.60
   0 -14   4    8.00    7.50
   0 -14  -4    8.90    7.00
   0  14  -4   -5.10    6.00
  -1 -14  -4   23.10    7.30
   1 -14   4   10.00    7.90
  -1  14  -4   12.60    6.70
  -2 -14  -4   43.50    9.20
  -2 -14  -4   35.50   13.40
   2 -14   4   35.20    9.90
  -2  14  -4   33.30    9.90
  -3 -14  -4   21.20    9.50
  -3 -14  -4   44.40   18.20
   3 -14   4   16.40   10.30
  -3  14  -4   -2.00    7.80
  -2 -15   4   30.10   15.20
  -2 -15   4   31.60   11.40
   2 -15  -4   14.70    9.00
   1 -15  -4   -0.40    7.50
  -1 -15   4    2.10    8.80
   0 -15   4   22.40    9.80
   0 -15  -4   26.00    8.40
  -1 -15  -4   35.80    8.90
   1 -15   4    6.60    9.20
  -2 -15  -4   21.00   15.70
  -2 -15  -4   11.50    9.50
   2 -15   4    0.10    9.60
  -7   0   5  -35.30   25.10
  -7   0   5   -1.60   10.70
  -6   0   5   11.30    7.80
   6   0  -5    7.20    8.20
  -6   0   5  -12.40   14.60
   5   0  -5    4.20    6.10
  -5   0   5   -5.80    7.40
   5   0  -5    2.30    8.20
  -5   0   5  -11.70   10.60
  -5   0   5    2.30    8.70
  -5   0   5    2.60    5.50
   5   0  -5   10.30    7.10
  -4   0   5   -9.80    6.50
   4   0  -5    0.90    4.20
   4   0  -5    1.60    4.30
   4   0  -5    1.80    6.10
  -4   0   5   -2.40    3.70
  -4   0   5    1.80    5.70
  -4   0   5   -8.40    4.60
  -3   0   5   -0.80    3.30
  -3   0   5    3.10    4.00
  -3   0   5    1.60    4.50
   3   0  -5   -1.10    2.90
  -3   0   5   -2.00    2.80
   3   0  -5    0.80    3.40
   3   0  -5   -5.10    3.60
   3   0  -5   -2.00    3.10
   2   0  -5    1.80    2.00
   2   0  -5    0.70    2.30
  -2   0   5   -2.00    2.10
   2   0  -5    5.20    3.00
  -2   0   5    1.20    3.20
  -2   0   5    1.10    2.90
  -2   0   5   -0.80    1.90
   2   0  -5    1.70    2.80
   1   0  -5   -1.40    1.40
   1   0  -5    0.10    2.10
  -1   0   5   -0.60    1.80
   1   0  -5   -2.80    1.50
   1   0  -5   -0.50    1.30
  -1   0   5   -4.50    2.00
  -1   0   5   -1.00    1.50
  -1   0   5   -1.20    1.30
   0   0  -5    1.80    1.10
   0   0  -5    2.80    1.10
   0   0   5    2.00    1.20
   0   0  -5    1.00    1.70
   1   0   5    3.50    2.30
  -1   0  -5   -0.40    1.30
  -1   0  -5   -1.70    2.70
   1   0   5   -3.30    1.20
   2   0   5    0.60    2.10
  -2   0  -5   -2.00    3.60
  -2   0  -5    0.20    2.00
   2   0   5   -0.10    2.80
  -3   0  -5   -0.20    2.90
  -3   0  -5   -2.90    3.90
   3   0   5    5.30    4.60
  -3   0  -5    0.70    6.00
   3   0   5    0.60    3.20
  -4   0  -5    7.20    8.80
   4   0   5    1.40    4.40
  -4   0  -5    0.80    6.00
   4   0   5    7.10    6.70
  -4   0  -5   -0.70    3.70
  -5   0  -5  -24.10   10.50
  -5   0  -5   -6.20    5.20
  -5   0  -5   21.80    9.10
  -6   0  -5   21.40   18.20
  -7   0  -5  -54.49   26.20
  -7   0  -5    2.50   11.50
  -7  -1   5    8.00   22.90
  -7   1   5  -13.80   28.20
  -7   1   5   33.90   12.90
  -6  -1   5   26.10   15.40
  -6  -1   5   19.70    8.50
   6  -1  -5   15.20    9.10
   6   1  -5   13.60    8.80
  -6   1   5    6.80    8.20
  -6   1   5    1.10   16.90
  -5  -1   5   29.30   10.10
   5  -1  -5   21.90   11.50
   5  -1  -5   30.50    7.40
  -5  -1   5   35.30    7.30
  -5  -1   5   35.10    8.30
   5  -1  -5   32.50    8.30
  -5  -1   5   31.30   12.40
  -5   1   5   44.20    8.70
   5   1  -5   27.20    8.50
  -5   1   5   36.40    7.40
  -5   1   5   25.20    9.90
  -5   1   5   40.30   14.50
   5   1  -5   44.30    8.40
   5   1  -5   41.60    8.30
  -4  -1   5  426.86   30.90
   4  -1  -5  379.26   29.00
   4  -1  -5  396.26   27.70
   4  -1  -5  430.36   27.50
  -4  -1   5  436.16   28.60
  -4  -1   5  458.55   27.80
  -4  -1   5  430.86   27.30
  -4   1   5  408.96   27.00
  -4   1   5  408.86   28.40
   4   1  -5  455.45   27.60
   4   1  -5  396.56   27.90
  -4   1   5  379.96   31.70
   4   1  -5  414.76   27.90
  -4   1   5  449.36   27.80
   3  -1  -5   -3.20    3.30
  -3  -1   5   -0.30    3.90
  -3  -1   5   -0.30    4.00
   3  -1  -5    1.30    4.90
   3  -1  -5   -1.70    2.90
  -3  -1   5    2.40    3.40
  -3  -1   5   -0.40    2.80
   3   1  -5    4.00    3.30
  -3   1   5    1.00    3.40
  -3   1   5   -3.40    4.80
  -3   1   5    2.50    2.90
   3   1  -5   -0.50    3.00
   3   1  -5    0.20    3.60
   3   1  -5    3.00    3.20
  -3   1   5    2.90    3.60
   2  -1  -5  259.97   16.80
   2  -1  -5  230.38   15.70
   2  -1  -5  227.98   16.00
  -2  -1   5  254.47   15.70
  -2  -1   5  241.88   16.30
  -2  -1   5  254.57   16.30
  -2  -1   5  241.48   15.50
   2  -1  -5  235.88   15.40
  -2   1   5  251.47   18.10
   2   1  -5  233.98   15.70
  -2   1   5  230.58   16.10
   2   1  -5  247.08   15.70
   2   1  -5  246.78   15.60
  -2   1   5  239.78   15.40
  -2   1   5  248.28   15.60
   2   1  -5  257.07   16.20
   1  -1  -5  396.16   24.30
  -1  -1   5  422.66   23.70
   1  -1  -5  413.56   23.70
  -1  -1   5  393.36   24.10
   1  -1  -5  432.96   24.60
  -1  -1   5  420.06   23.80
  -1  -1   5  418.56   23.90
   1  -1  -5  409.76   23.70
  -1   1   5  402.26   23.60
  -1   1   5  390.86   24.20
   1   1  -5  413.36   23.80
   1   1  -5  416.96   23.60
   1   1  -5  387.06   23.80
  -1   1   5  415.16   24.90
   1   1  -5  400.16   24.20
  -1   1   5  383.46   23.50
   0  -1  -5 1485.25   83.39
   0  -1  -5 1507.75   82.79
   0  -1   5 1496.15   83.29
   0  -1   5 1509.85   83.19
   0   1  -5 1374.66   83.19
   0   1  -5 1490.65   83.29
   0   1  -5 1516.85   83.39
   0   1   5 1491.55   83.29
  -1  -1  -5 2044.20  124.19
  -1  -1  -5 2163.08  125.19
   1  -1   5 2170.08  124.69
   1  -1   5 2313.37  126.09
  -1   1  -5 2370.76  126.49
   1   1   5 2365.46  125.09
   1   1   5 2157.18  124.29
   2  -1   5  430.56   29.70
  -2  -1  -5  491.95   27.80
  -2  -1  -5  500.25   29.80
   2  -1   5  426.36   27.90
  -2   1  -5  440.66   31.00
   2   1   5  534.75   29.20
  -2   1  -5  430.06   28.00
   2   1   5  519.15   27.90
  -3  -1  -5   44.40    6.30
  -3  -1  -5   37.70    6.80
   3  -1   5   33.00    4.90
   3  -1   5   34.00    6.40
  -3   1  -5   31.40    5.80
  -3   1  -5   31.50    7.80
   3   1   5   47.70    6.10
   3   1   5   53.99    7.90
  -3   1  -5   32.10    4.90
  -4  -1  -5   10.50    6.50
   4  -1   5    7.30    4.70
  -4  -1  -5    8.40    8.10
   4  -1   5   11.00    6.70
  -4  -1  -5    8.20    4.30
  -4   1  -5    9.40    6.10
   4   1   5   11.30    4.60
  -4   1  -5    1.40    9.20
  -4   1  -5    1.00    4.00
   4   1   5    5.90    5.20
  -5  -1  -5  217.78   17.80
  -5  -1  -5  232.78   20.70
  -5  -1  -5  251.87   29.90
  -5  -1  -5  191.48   25.80
  -5   1  -5  202.88   17.70
  -5   1  -5  190.48   25.10
  -6  -1  -5   41.40    9.50
  -6  -1  -5   30.00   17.00
  -6   1  -5   58.29   23.80
  -6   1  -5   60.59   10.50
  -7  -1  -5   21.70   12.20
  -7  -1  -5    0.60   22.30
  -7   1  -5    5.10   32.60
  -7   1  -5   30.00   12.30
  -7  -2   5  -11.00   22.60
  -7  -2   5  -16.10   10.70
  -7   2   5   30.70   11.80
  -7   2   5    0.50   29.70
  -6  -2   5   17.00    8.30
  -6  -2   5   35.60   16.00
   6   2  -5   25.50    9.20
  -6   2   5   11.20   20.90
  -6   2   5   18.60    8.70
   5  -2  -5   27.50    7.40
  -5  -2   5   29.60   10.40
   5  -2  -5   35.10   10.70
  -5  -2   5    6.20    7.80
  -5  -2   5    5.10   11.30
  -5  -2   5   21.00    6.60
   5  -2  -5   16.80    7.80
   5   2  -5   28.60    9.20
  -5   2   5   38.10    7.50
  -5   2   5   39.80   14.20
  -5   2   5   32.70    8.40
   5   2  -5   15.00    7.30
   5   2  -5   21.30    7.20
  -5   2   5   19.90    9.60
   4  -2  -5  122.09   15.80
   4  -2  -5  135.29   13.40
  -4  -2   5  171.58   13.80
  -4  -2   5  139.69   15.80
   4  -2  -5  135.69   13.20
  -4  -2   5  165.78   15.40
  -4  -2   5  162.18   13.00
  -4   2   5  157.68   14.10
  -4   2   5  140.19   14.80
  -4   2   5  113.79   16.00
   4   2  -5  158.68   14.40
   4   2  -5  148.89   13.50
  -4   2   5  147.39   13.00
   4   2  -5  160.98   13.40
   3  -2  -5   15.70    4.10
   3  -2  -5   13.20    4.40
  -3  -2   5    7.90    4.60
  -3  -2   5   10.90    4.80
   3  -2  -5    1.50    4.80
  -3  -2   5    5.50    3.20
  -3  -2   5    3.60    3.80
  -3   2   5   12.70    4.00
  -3   2   5   17.40    7.70
  -3   2   5   10.10    3.60
   3   2  -5    7.50    3.70
   3   2  -5    8.70    4.20
   3   2  -5   11.90    3.60
   3   2  -5   12.80    4.20
  -3   2   5    9.70    4.40
  -2  -2   5   63.49    6.80
  -2  -2   5   67.89    7.60
  -2  -2   5   62.69    6.50
   2  -2  -5   82.99    6.70
   2  -2  -5   80.19    7.50
  -2  -2   5   67.29    7.00
   2  -2  -5   84.39    9.50
   2   2  -5   70.59    6.60
   2   2  -5   65.79    7.30
  -2   2   5   78.69    6.70
   2   2  -5   63.39    6.50
   2   2  -5   56.29    6.80
  -2   2   5   85.69    6.90
  -2   2   5   93.89   11.30
  -2   2   5   85.49    7.70
  -1  -2   5 2422.16  130.59
   1  -2  -5 2242.58  130.09
  -1  -2   5 2396.26  130.39
   1  -2  -5 2305.37  130.09
  -1  -2   5 2197.28  131.09
   1  -2  -5 2339.37  130.59
  -1  -2   5 2366.66  130.29
   1  -2  -5 2336.97  131.79
  -1   2   5 2234.58  130.09
   1   2  -5 2423.26  130.49
   1   2  -5 2335.17  130.49
   1   2  -5 2429.46  130.49
  -1   2   5 2283.47  130.49
  -1   2   5 2263.97  129.89
  -1   2   5 2274.17  131.69
   0  -2   5  344.37   20.20
   0  -2  -5  338.07   20.10
   0  -2   5  332.87   20.00
   0   2  -5  354.46   20.20
   0   2  -5  327.77   20.20
   0   2  -5  356.46   20.20
   1  -2   5 1072.49   61.29
  -1  -2  -5 1018.10   58.19
   1  -2   5 1044.70   58.99
  -1   2  -5 1019.70   58.99
   1   2   5 1026.80   58.19
   1   2   5 1051.69   59.09
   2  -2   5  338.37   22.50
   2  -2   5  391.56   25.50
  -2  -2  -5  371.36   23.70
  -2  -2  -5  377.86   22.00
  -2   2  -5  353.06   26.60
   2   2   5  376.46   22.00
  -2   2  -5  354.56   22.50
   2   2   5  391.06   23.30
  -3  -2  -5   76.79    7.30
  -3  -2  -5   72.69    9.10
   3  -2   5   53.69    7.70
  -3  -2  -5   83.59   10.30
  -3   2  -5   54.89   10.80
   3   2   5   81.89    9.10
  -3   2  -5   68.19    7.80
   3   2   5   74.29    7.40
  -3   2  -5   63.99    9.10
  -4  -2  -5   10.40    6.80
  -4  -2  -5   19.80    7.20
   4  -2   5   18.70    5.90
  -4  -2  -5   19.20    4.90
  -4  -2  -5   21.10    6.00
   4  -2   5   36.10    9.80
  -4   2  -5   26.70   10.20
  -4   2  -5   19.80    6.90
  -4   2  -5   23.80    5.50
  -5  -2  -5    9.10    8.70
  -5  -2  -5   21.30    6.40
  -5  -2  -5   30.10   11.70
  -5  -2  -5   12.80   12.30
  -5   2  -5   13.00    6.30
  -5   2  -5   25.80   17.10
  -6  -2  -5    3.30   16.00
  -6  -2  -5    9.10    8.20
  -6   2  -5   15.10   21.30
  -6   2  -5   16.50    8.60
  -7  -2  -5   -4.80   25.20
  -7  -2  -5   -6.00   11.80
  -7   2  -5    5.70   33.70
  -7  -3   5   55.99   24.30
  -7  -3   5  108.09   15.30
  -7   3   5   78.39   15.00
  -7   3   5  134.19   35.60
  -6  -3   5   14.10   14.60
  -6  -3   5   38.90    9.60
  -6   3   5   31.60   24.60
   6   3  -5   22.50   10.00
  -6   3   5   56.59   10.30
  -5  -3   5  121.19   16.80
   5  -3  -5  160.58   21.90
  -5  -3   5  152.28   15.80
  -5  -3   5  134.19   20.30
   5  -3  -5  185.18   17.10
   5  -3  -5  172.88   17.40
  -5   3   5  165.08   15.90
   5   3  -5  182.58   16.90
  -5   3   5  159.98   18.10
  -5   3   5  184.88   24.70
  -5   3   5  181.28   23.70
  -4  -3   5  319.57   22.30
  -4  -3   5  247.08   20.40
  -4  -3   5  268.07   22.30
   4  -3  -5  300.47   20.60
   4  -3  -5  276.37   24.00
  -4  -3   5  280.77   19.90
   4  -3  -5  300.57   21.00
   4   3  -5  294.77   20.60
   4   3  -5  257.97   20.60
   4   3  -5  276.57   19.90
  -4   3   5  282.27   20.00
  -4   3   5  253.97   28.20
  -4   3   5  286.57   21.60
  -4   3   5  308.67   21.00
   3  -3  -5   30.00    5.50
  -3  -3   5   26.70    4.60
   3  -3  -5   45.60    6.40
  -3  -3   5   34.00    6.30
  -3  -3   5   33.70    5.30
  -3  -3   5   24.10    5.30
  -3   3   5   34.00    9.10
   3   3  -5   32.70    5.80
  -3   3   5   37.60    6.00
  -3   3   5   41.70    5.60
  -3   3   5   38.80    5.30
   3   3  -5   25.30    4.70
   3   3  -5   23.90    4.70
   3   3  -5   29.40    5.30
   2  -3  -5  415.66   27.20
  -2  -3   5  373.66   24.60
   2  -3  -5  411.96   24.30
  -2  -3   5  372.76   23.90
  -2  -3   5  371.66   24.30
  -2  -3   5  365.26   24.10
   2  -3  -5  408.96   23.90
  -2   3   5  421.86   23.90
  -2   3   5  409.46   24.50
  -2   3   5  406.76   27.50
   2   3  -5  354.86   24.00
   2   3  -5  356.96   23.90
  -2   3   5  432.56   24.00
  -1  -3   5  334.37   19.90
   1  -3  -5  307.47   19.40
  -1  -3   5  350.86   20.00
  -1  -3   5  339.17   19.90
   1  -3  -5  312.17   22.40
   1  -3  -5  317.77   19.90
   1   3  -5  342.77   19.90
  -1   3   5  310.67   19.40
   1   3  -5  334.37   19.90
  -1   3   5  308.47   19.20
  -1   3   5  338.77   20.00
   1   3  -5  349.77   20.10
   0  -3   5 1484.15   85.89
   0  -3   5 1561.94   86.09
   0   3  -5 1533.65   85.69
   0   3  -5 1495.35   85.99
   0   3  -5 1546.15   86.09
   1  -3   5  211.28   15.00
  -1  -3  -5  261.27   13.90
  -1  -3  -5  256.07   15.40
   1  -3   5  226.48   18.60
  -1   3  -5  210.88   15.00
  -1   3  -5  215.48   18.40
   1   3   5  266.17   13.90
  -2  -3  -5  899.41   52.99
   2  -3   5  902.21   58.99
  -2  -3  -5  949.21   54.89
  -2   3  -5  929.71   58.09
  -2   3  -5  950.20   53.89
   2   3   5  954.10   53.09
  -3  -3  -5  471.45   28.80
  -3  -3  -5  503.95   29.40
  -3  -3  -5  511.95   31.50
  -3  -3  -5  501.65   30.20
   3  -3   5  444.16   29.70
   3  -3   5  471.45   33.60
   3   3   5  516.05   30.70
  -3   3  -5  437.26   35.40
  -3   3  -5  432.66   30.00
  -3   3  -5  456.15   29.60
   3   3   5  503.65   28.90
  -4  -3  -5  147.29   15.50
  -4  -3  -5  170.58   17.60
  -4  -3  -5  164.88   14.50
   4  -3   5  172.68   14.60
   4  -3   5  146.99   18.50
  -4  -3  -5  148.69   13.00
  -4   3  -5  170.08   16.00
  -4   3  -5  143.59   20.40
   4   3   5  166.68   15.40
  -4   3  -5  146.99   13.70
   4   3   5  170.18   13.30
  -5  -3  -5   15.10    8.90
  -5  -3  -5    8.70   11.30
  -5  -3  -5   20.70   10.00
  -5  -3  -5   10.60    6.30
  -5   3  -5   13.30    6.50
  -5   3  -5    0.60   17.00
  -6  -3  -5   -1.10   17.20
  -6  -3  -5  -11.70    8.10
  -6   3  -5   18.00    8.70
  -6   3  -5  -29.50   25.10
  -7  -3  -5   34.10   25.80
  -7  -3  -5   18.80   12.30
  -7   3  -5    8.90   12.90
  -7   3  -5   16.30   34.70
  -7  -4   5  134.09   27.30
  -7  -4   5  142.29   18.20
  -7   4   5  182.98   39.40
  -7   4   5  137.99   17.80
  -6  -4   5   17.80    8.70
  -6  -4   5   27.70   14.30
  -6   4   5  -13.60   22.60
  -6   4   5  -16.30    7.80
   5  -4  -5   41.80    9.40
   5  -4  -5   13.40    7.70
  -5  -4   5   22.40   11.50
  -5  -4   5   11.70    9.90
  -5  -4   5   26.90    7.40
   5   4  -5   23.00    7.50
  -5   4   5   25.10   17.10
  -5   4   5   31.50    7.30
  -4  -4   5   13.70    7.00
   4  -4  -5   -0.30    4.90
  -4  -4   5    2.20    5.70
   4  -4  -5   13.60    5.70
  -4  -4   5    8.20    4.60
   4  -4  -5    4.30   10.70
  -4  -4   5   14.60    6.10
   4   4  -5    3.70    5.10
   4   4  -5   13.30    5.40
  -4   4   5    7.90    6.30
  -4   4   5    1.50   11.00
   4   4  -5    4.60    4.90
   4   4  -5    3.20    6.10
  -4   4   5    3.10    5.80
  -4   4   5    2.90    4.60
  -3  -4   5   20.20    5.60
   3  -4  -5   23.90    8.40
  -3  -4   5   18.00    4.60
   3  -4  -5   19.10    4.80
  -3  -4   5   21.80    4.60
  -3  -4   5   21.00    4.10
   3  -4  -5   12.80    4.50
  -3   4   5   19.80    4.50
   3   4  -5   24.00    4.40
  -3   4   5   19.40    5.10
   3   4  -5   16.80    4.20
  -3   4   5   16.40    9.60
   3   4  -5   16.80    4.50
  -3   4   5   16.00    4.70
   3   4  -5   19.70    5.40
  -2  -4   5  231.08   15.00
  -2  -4   5  232.68   15.10
   2  -4  -5  167.98   14.00
  -2  -4   5  217.08   14.70
  -2  -4   5  225.18   14.50
  -2   4   5  172.68   18.70
   2   4  -5  226.08   14.60
   2   4  -5  224.88   14.70
   2   4  -5  231.28   14.60
  -1  -4   5   50.49    5.60
  -1  -4   5   50.89    5.60
   1  -4  -5   73.39    9.70
   1  -4  -5   59.69    5.80
  -1  -4   5   66.29    6.00
   1  -4  -5   59.69    5.40
  -1   4   5   67.79    5.40
   1   4  -5   55.89    6.00
   1   4  -5   53.69    5.60
  -1   4   5   56.59    4.60
   1   4  -5   52.79    5.60
  -1   4   5   64.09    5.00
  -1   4   5   59.49    5.90
   0  -4  -5   11.60    2.30
   0  -4  -5   11.80    1.60
   0  -4   5   15.90    2.80
   0  -4   5   12.30    2.60
   0  -4  -5    8.50    1.70
   0  -4  -5   11.70    1.80
   0   4  -5   13.50    2.60
   0   4  -5   14.00    2.40
   0   4  -5   15.80    2.70
   1   4   5  528.45   30.10
  -2  -4  -5  344.07   21.50
   2  -4   5  323.47   26.10
  -2  -4  -5  366.96   20.80
   2  -4   5  309.87   21.90
  -2  -4  -5  372.66   21.10
  -2  -4  -5  376.86   23.00
  -2   4  -5  303.77   26.80
  -2   4  -5  314.17   21.70
   2   4   5  389.86   21.10
  -3  -4  -5   79.99    9.60
  -3  -4  -5   71.89    7.20
  -3  -4  -5   79.69    8.60
  -3  -4  -5   79.49   10.20
   3  -4   5   46.70   10.90
  -3   4  -5   48.50   12.40
   3   4   5   77.19    7.50
   3   4   5   66.49    9.60
  -4  -4  -5   15.60    4.80
  -4  -4  -5   14.90    6.30
   4  -4   5   14.50    6.50
   4  -4   5   12.80   10.00
  -4  -4  -5   18.40    6.80
  -4  -4  -5   19.50    7.40
   4   4   5   34.60    7.70
   4   4   5   18.20    5.20
  -4   4  -5   14.90    5.20
  -4   4  -5   16.10   12.90
  -4   4  -5   12.30    7.00
  -5  -4  -5   25.30   11.60
  -5  -4  -5   23.90   10.90
  -5  -4  -5   28.30    7.00
  -5  -4  -5   46.10    9.80
  -5   4  -5   24.70    7.50
  -5   4  -5   25.60   19.90
  -6  -4  -5   14.30   13.60
  -6  -4  -5   12.60    8.90
  -6   4  -5    8.90    9.10
  -6   4  -5   -1.30   24.90
  -7  -4  -5    1.70   12.90
  -7  -4  -5  -16.50   21.00
  -7   4  -5  -20.00   39.90
  -7   4  -5   22.00   12.30
  -7  -5   5    3.40   12.20
  -7  -5   5    6.10   21.60
  -7   5   5  -48.80   29.20
  -7   5   5  -20.30   11.90
  -6  -5   5  410.86   38.30
  -6  -5   5  380.16   29.20
  -6   5   5  302.77   46.80
  -6   5   5  355.26   29.00
  -5  -5   5   14.50   12.10
   5  -5  -5   17.10    7.70
   5  -5  -5   24.90    9.40
  -5  -5   5    1.80   11.10
  -5   5   5   -6.00   17.00
  -5   5   5   -2.90    6.20
   5   5  -5    6.80    7.20
  -4  -5   5   23.80    5.50
   4  -5  -5   11.90   10.80
  -4  -5   5   30.70    6.90
   4  -5  -5   24.40    6.60
  -4  -5   5   24.70    7.30
  -4  -5   5   25.90    8.40
   4  -5  -5   29.70    6.80
  -4   5   5   15.60    6.50
  -4   5   5   21.30   11.60
   4   5  -5   16.40    6.10
   4   5  -5   21.90    6.00
   4   5  -5   14.80    5.70
  -4   5   5   13.20    7.10
  -4   5   5   23.50    5.70
   3  -5  -5    1.20    8.60
  -3  -5   5    2.00    4.40
   3  -5  -5    6.60    4.20
  -3  -5   5   -1.20    3.40
  -3  -5   5    2.00    4.30
   3  -5  -5    4.10    4.10
  -3  -5   5    5.30    4.90
  -3   5   5   -1.70    4.60
  -3   5   5    4.80    4.30
   3   5  -5    5.30    3.50
   3   5  -5    2.30    3.80
  -3   5   5    7.60    4.00
  -3   5   5  -11.20    8.30
   3   5  -5    4.50    3.90
  -2  -5   5  156.98   11.90
   2  -5  -5  145.89   11.40
   2  -5  -5  118.79   17.40
  -2  -5   5  159.68   12.10
  -2  -5   5  175.28   12.70
  -2  -5   5  172.28   11.80
   2  -5  -5  158.28   11.80
   2   5  -5  169.88   11.50
  -2   5   5  155.98   12.00
   2   5  -5  170.88   11.60
  -2   5   5  150.08   11.40
  -2   5   5  149.99   11.60
   2   5  -5  152.48   11.70
  -1  -5   5 1494.45   93.89
  -1  -5   5 1678.73   92.69
   1  -5  -5 1644.94   92.79
  -1  -5   5 1593.74   93.29
   1  -5  -5 1659.33   92.69
  -1   5   5 1634.44   92.39
   1   5  -5 1637.04   93.29
   1   5  -5 1635.84   92.69
  -1   5   5 1674.33   92.19
   1   5  -5 1697.33   93.39
  -1   5   5 1669.83   92.79
  -1   5   5 1694.43   92.79
   0  -5   5  401.26   23.00
   0  -5  -5  332.97   21.60
   0  -5   5  421.86   23.10
   0  -5  -5  325.07   21.70
   0   5  -5  406.06   22.80
  -1  -5  -5  926.31   50.39
   1  -5   5  853.41   56.09
   1  -5   5  841.92   51.59
  -1  -5  -5  937.51   50.39
   1  -5   5  882.71   51.69
  -1   5  -5  871.31   51.49
  -1   5  -5  856.11   51.69
   1   5   5  937.41   50.39
  -2  -5  -5    1.10    3.10
  -2  -5  -5    3.80    3.30
  -2  -5  -5    1.40    2.20
  -2  -5  -5    2.80    2.60
   2  -5   5   14.40    7.90
   2  -5   5    8.20    3.60
   2   5   5    3.00    2.10
  -2   5  -5    6.00    3.10
  -3  -5  -5   31.80    6.10
  -3  -5  -5   50.59    8.70
  -3  -5  -5   33.90    4.90
   3  -5   5   32.50    6.30
  -3  -5  -5   31.20    5.20
   3  -5   5   14.70    8.90
  -3   5  -5   30.40    6.30
  -3   5  -5   27.60   11.20
  -3   5  -5   29.60    5.30
   3   5   5   42.30    4.90
  -4  -5  -5   15.90    4.90
  -4  -5  -5   18.20    7.60
  -4  -5  -5   20.60    7.70
  -4  -5  -5   25.40    6.80
   4  -5   5    5.80    7.10
   4  -5   5   26.10   11.80
   4   5   5   17.00    5.30
  -4   5  -5   17.00    7.40
  -4   5  -5   10.10   13.10
   4   5   5    8.10    8.00
  -4   5  -5   20.40    5.90
  -5  -5  -5  267.17   27.10
  -5  -5  -5  321.27   22.80
  -5  -5  -5  309.97   28.50
  -5  -5  -5  270.17   24.60
  -5   5  -5  320.47   24.30
  -5   5  -5  302.27   37.20
  -6  -5  -5    9.00    9.40
  -6  -5  -5    1.00   13.20
  -6   5  -5  -12.60   31.00
  -6   5  -5   -3.10    8.50
  -7  -5  -5   -7.80   23.70
  -7  -5  -5  -11.60   14.20
  -7   5  -5  -15.20   12.40
  -7   5  -5   38.00   32.90
  -7  -6   5   49.50   26.00
  -7  -6   5   72.49   16.20
  -7   6   5   70.19   15.40
  -7   6   5   51.59   36.70
  -6  -6   5   49.20   16.30
  -6  -6   5   59.49   12.00
  -6   6   5   66.89   27.20
  -6   6   5   36.40   11.30
  -5  -6   5   24.50    8.00
  -5  -6   5   46.60   13.30
  -5  -6   5   30.50   12.60
   5  -6  -5   32.50   10.00
  -5   6   5   26.00   30.00
  -5   6   5   25.30    8.00
   5   6  -5   39.20    8.80
  -4  -6   5   18.00    8.00
   4  -6  -5   -5.50    6.20
  -4  -6   5    9.20    5.20
  -4  -6   5   -1.90    6.70
   4  -6  -5   -2.70   13.40
   4  -6  -5    2.30    5.70
  -4  -6   5    8.10    7.70
   4   6  -5    8.10    5.60
   4   6  -5    1.80    5.30
  -4   6   5   -4.30    5.10
  -4   6   5   -1.50   12.40
  -4   6   5    9.70    7.30
  -4   6   5   10.90    6.80
   4   6  -5   -2.10    5.40
   3  -6  -5    3.80    4.30
  -3  -6   5   -1.60    5.20
  -3  -6   5    0.40    3.70
   3  -6  -5   -6.10    9.40
  -3  -6   5    0.10    4.60
   3  -6  -5    2.00    4.50
  -3  -6   5    0.10    4.90
  -3   6   5   -2.70    4.60
   3   6  -5   -2.60    4.00
  -3   6   5    3.00    3.90
  -3   6   5   -0.60    4.40
   3   6  -5    5.20    4.20
   3   6  -5    1.70    4.00
  -2  -6   5   20.70    4.20
  -2  -6   5   20.90    4.40
  -2  -6   5   18.10    4.60
   2  -6  -5   22.30   10.60
   2  -6  -5   32.30    4.70
   2  -6  -5   25.50    4.40
  -2  -6   5   17.30    4.40
  -2   6   5   20.00    4.50
  -2   6   5   26.30    4.50
  -2   6   5   30.10    4.40
  -2   6   5   26.00    3.80
   2   6  -5   16.20    4.10
   2   6  -5   23.90    4.20
   2   6  -5   15.20    3.70
  -1  -6   5  669.83   38.50
  -1  -6   5  685.33   39.70
   1  -6  -5  658.03   38.70
   1  -6  -5  647.44   39.00
  -1  -6   5  721.73   39.80
  -1   6   5  636.74   38.90
   1   6  -5  714.93   39.70
  -1   6   5  659.33   38.30
   1   6  -5  675.43   38.70
   1   6  -5  692.93   39.70
  -1   6   5  667.33   38.70
  -1   6   5  627.04   38.40
   0  -6  -5   10.20    2.40
   0  -6   5   22.40    3.60
   0  -6  -5   14.10    2.60
   0  -6   5   21.30    3.90
   0  -6  -5   13.50    2.60
   0  -6   5   18.60    3.70
   0   6  -5   15.80    3.30
   0   6  -5   17.10    2.90
  -1  -6  -5   38.20    4.60
   1  -6   5   39.10    9.50
  -1  -6  -5   46.30    4.50
   1  -6   5   32.90    4.80
  -1   6  -5   45.60    5.70
   2  -6   5   19.20    4.60
   2  -6   5   21.50   10.60
  -2  -6  -5    6.00    4.40
  -2  -6  -5   12.30    3.60
  -2  -6  -5   15.20    3.10
  -2  -6  -5   16.50    4.00
  -2   6  -5   16.40    4.00
  -2   6  -5   10.80    4.60
  -2   6  -5   20.10    4.20
   2   6   5   13.70    3.00
   3  -6   5   24.30    6.00
  -3  -6  -5   24.10    6.10
  -3  -6  -5   28.20    7.20
  -3  -6  -5   17.10    4.20
  -3  -6  -5   22.90    5.20
   3  -6   5   22.70   10.20
  -3   6  -5   17.80    5.30
   3   6   5   24.70    4.40
  -3   6  -5   16.50   12.30
  -3   6  -5   20.30    5.70
  -4  -6  -5    1.20    6.10
  -4  -6  -5   13.30    5.20
   4  -6   5   15.90    7.70
  -4  -6  -5   -1.90    8.40
  -4  -6  -5   25.20    8.80
  -4   6  -5    4.50    5.10
  -4   6  -5    4.40    7.80
  -4   6  -5   -0.10   14.60
   4   6   5    5.20    5.30
  -5  -6  -5    1.00   12.80
  -5  -6  -5   17.90    7.60
  -5  -6  -5   30.80   12.90
  -5  -6  -5   -6.10   12.30
  -5   6  -5   19.60    8.30
  -5   6  -5   -1.90   19.20
  -6  -6  -5   49.20   17.20
  -6  -6  -5   62.79   12.30
  -6   6  -5   71.49   28.30
  -6   6  -5   69.79   12.50
  -7  -6  -5   26.70   22.00
  -7  -6  -5   29.60   15.40
  -7   6  -5    5.90   37.30
  -7   6  -5    6.40   14.60
  -6  -7   5   96.69   14.70
  -6  -7   5  107.69   22.80
  -6   7   5   56.69   28.00
  -6   7   5   82.89   14.10
  -5  -7   5   51.99   14.10
  -5  -7   5   49.70   12.50
   5  -7  -5   61.19   12.00
  -5  -7   5   44.80    9.60
  -5   7   5   65.29   10.10
  -5   7   5   35.40   21.50
   4  -7  -5   54.09    9.50
  -4  -7   5   54.59    8.30
  -4  -7   5   47.70    9.10
  -4  -7   5   56.69   10.30
  -4  -7   5   42.60    9.20
   4  -7  -5   36.20   18.40
   4   7  -5   37.90    7.30
  -4   7   5   36.40    9.20
  -4   7   5   57.89    9.00
   4   7  -5   58.99    8.40
  -4   7   5   64.59    8.80
  -3  -7   5  123.09   13.40
  -3  -7   5  130.69   12.30
  -3  -7   5  119.29   12.70
   3  -7  -5  141.99   13.10
   3  -7  -5  110.09   18.90
  -3  -7   5  121.09   13.30
   3  -7  -5  138.19   12.40
   3   7  -5  116.59   11.80
  -3   7   5  149.69   12.60
  -3   7   5  140.49   12.20
  -3   7   5  144.59   13.30
   3   7  -5  143.19   11.70
   3   7  -5  115.59   12.20
   2  -7  -5  142.99   11.40
  -2  -7   5  143.49   12.20
   2  -7  -5  141.29   11.80
  -2  -7   5  136.29   11.40
  -2  -7   5  157.58   11.90
   2  -7  -5  175.28   22.30
  -2  -7   5  139.89   13.10
   2   7  -5  134.79   11.50
  -2   7   5  140.29   11.80
   2   7  -5  143.99   11.00
  -2   7   5  145.69   11.40
   2   7  -5  157.28   11.90
  -2   7   5  151.28   11.60
  -2   7   5  137.09   10.60
   1  -7  -5  262.27   17.50
   1  -7  -5  284.27   16.80
  -1  -7   5  274.17   18.20
  -1  -7   5  271.97   18.30
  -1   7   5  287.47   17.60
   1   7  -5  262.17   18.20
  -1   7   5  281.57   16.70
   1   7  -5  275.07   16.80
   1   7  -5  278.27   18.10
  -1   7   5  259.47   17.20
  -1   7   5  277.37   16.90
   0  -7  -5   47.10    5.30
   0  -7  -5   51.29    5.50
   0  -7  -5   45.70    5.30
   0  -7   5   42.10    5.80
   0  -7   5   53.09    7.00
   0  -7   5   53.29    7.00
   0   7  -5   52.29    6.20
  -1  -7  -5  357.96   22.60
  -1  -7  -5  376.76   22.90
   1  -7   5  397.36   31.60
  -1  -7  -5  372.26   22.80
   1  -7   5  390.96   24.30
   1  -7   5  392.86   24.60
  -1   7  -5  398.56   24.10
  -2  -7  -5  320.17   20.30
  -2  -7  -5  348.97   20.80
  -2  -7  -5  316.37   22.80
  -2  -7  -5  317.37   20.60
   2  -7   5  325.47   31.10
   2  -7   5  325.57   22.30
  -2   7  -5  331.17   21.40
  -2   7  -5  330.07   21.70
   2   7   5  336.57   20.20
  -2   7  -5  321.87   21.80
   3  -7   5  105.39   12.50
  -3  -7  -5  109.49    9.90
  -3  -7  -5   94.89   10.80
   3  -7   5   87.59   17.70
  -3  -7  -5   99.19   12.30
  -3  -7  -5  112.09   13.60
  -3   7  -5  122.99   12.60
  -3   7  -5  108.19   11.20
   3   7   5  125.69   10.10
  -4  -7  -5   18.20    8.30
  -4  -7  -5    8.90    7.20
   4  -7   5   29.00    9.10
  -4  -7  -5   26.70    9.10
  -4  -7  -5   23.50    5.80
  -4   7  -5   50.99   17.90
  -4   7  -5   17.90    8.90
  -4   7  -5   27.60    7.10
  -5  -7  -5   61.39    9.40
  -5  -7  -5  103.09   17.40
  -5  -7  -5   35.40   14.30
  -5   7  -5   66.19   10.60
  -5   7  -5   36.00   22.80
  -6  -7  -5   46.00   19.50
  -6  -7  -5   13.80   10.80
  -6   7  -5    7.70    9.90
  -6   7  -5  -38.50   27.50
  -6  -8   5  -14.60   19.80
  -6  -8   5    1.50   11.30
  -6   8   5   20.50   10.90
  -5  -8   5    8.20    8.50
  -5  -8   5  -10.80   13.20
   5  -8  -5   -4.30   12.70
  -5  -8   5   -0.40   10.90
  -5   8   5    7.10    7.40
  -4  -8   5  -22.80    8.70
   4  -8  -5    0.90    7.90
  -4  -8   5   -9.30    7.20
  -4   8   5    0.70    5.80
   4   8  -5    7.40    6.10
  -4   8   5   16.60    8.70
  -4   8   5    8.90    8.10
   4   8  -5    5.60    6.10
  -3  -8   5    4.70    5.60
  -3  -8   5    0.10    6.00
   3  -8  -5   13.20    6.00
  -3  -8   5    2.00    4.80
  -3  -8   5   10.10    6.30
   3  -8  -5   13.60   17.20
   3   8  -5    4.00    5.10
  -3   8   5    4.20    5.50
   3   8  -5    2.70    4.50
   3   8  -5    5.70    4.80
  -3   8   5    3.10    5.90
  -3   8   5    3.30    4.10
  -3   8   5    4.30    4.60
   2  -8  -5   17.20    4.90
   2  -8  -5   22.40   13.80
  -2  -8   5   15.00    4.50
  -2  -8   5    9.20    4.10
  -2  -8   5   12.60    5.10
  -2  -8   5    2.70    4.70
   2   8  -5   11.40    3.60
  -2   8   5   11.80    3.60
  -2   8   5   10.00    4.20
   2   8  -5   13.40    4.50
   2   8  -5   12.20    4.10
  -2   8   5   14.70    4.50
   1  -8  -5   83.69    7.70
   1  -8  -5   77.69    8.00
  -1  -8   5   65.69    8.20
  -1  -8   5   66.99    8.20
   1   8  -5   68.99    8.60
   1   8  -5   66.79    8.10
  -1   8   5   75.39    7.90
  -1   8   5   90.29    6.70
   0  -8  -5  135.59   10.30
   0  -8   5  154.78   12.10
   0  -8   5  132.19   11.50
   0  -8   5  141.89   11.90
   0  -8  -5  141.49   10.20
   0   8  -5  128.59   10.90
   1  -8   5  -12.80    9.80
   1  -8   5   -2.00    3.20
  -1  -8  -5   -1.50    2.50
   1  -8   5    3.00    4.00
  -1  -8  -5   -0.50    3.10
  -1   8  -5    1.70    3.00
  -1   8  -5   -2.20    3.20
   2  -8   5   52.59    7.70
  -2  -8  -5   48.20    6.00
  -2  -8  -5   46.30    6.60
   2  -8   5   75.69   17.90
  -2  -8  -5   49.60    7.10
  -2  -8  -5   43.00    7.50
  -2   8  -5   62.89    7.30
  -2   8  -5   63.49    8.10
  -2   8  -5   47.40    6.90
   2   8   5   46.50    5.50
  -3  -8  -5   24.00    6.80
  -3  -8  -5   25.70    7.40
  -3  -8  -5   28.50    5.30
   3  -8   5   23.70    7.20
  -3  -8  -5   22.10    5.90
   3  -8   5    3.90   13.40
  -3   8  -5   27.30    6.10
   3   8   5   27.20    5.30
  -3   8  -5   23.80    5.90
  -3   8  -5   19.50    6.60
  -4  -8  -5    3.90    7.20
  -4  -8  -5   13.50    6.00
  -4  -8  -5    7.20    9.60
  -4  -8  -5    5.80    8.10
  -4   8  -5   19.20    9.70
  -4   8  -5    1.10    5.80
  -5  -8  -5   26.80   14.70
  -5  -8  -5   20.60    8.70
  -5  -8  -5   51.79   15.80
  -5   8  -5   42.20    9.90
  -6  -8  -5    0.60   11.00
  -6  -8  -5  -10.00   16.80
  -6   8  -5   21.00   11.40
  -6   8  -5   36.70   32.80
  -6  -9   5   52.79   21.90
  -6  -9   5   46.50   14.30
  -6   9   5   46.40   11.90
  -5  -9   5   -2.90   14.90
  -5  -9   5   -4.90   15.30
  -5  -9   5    3.60    9.20
  -5   9   5    2.50    8.10
  -4  -9   5  131.09   18.10
  -4  -9   5  150.38   19.60
  -4  -9   5  181.18   16.50
   4  -9  -5  168.98   18.80
  -4   9   5  156.38   14.20
  -4   9   5  169.68   18.40
  -4   9   5  126.09   18.80
  -4   9   5  162.88   15.60
   4   9  -5  140.59   15.10
  -3  -9   5  255.87   20.40
   3  -9  -5  276.47   21.70
  -3  -9   5  289.77   20.90
  -3  -9   5  268.57   21.60
  -3  -9   5  295.27   23.10
  -3   9   5  288.07   20.70
   3   9  -5  275.67   20.00
  -3   9   5  278.87   21.10
  -3   9   5  288.97   20.50
  -3   9   5  282.87   19.20
  -2  -9   5   27.40    6.60
  -2  -9   5   31.60    6.00
  -2  -9   5   32.00    7.80
   2  -9  -5   20.90    5.70
   2  -9  -5    5.30   15.90
  -2   9   5   28.50    5.20
   2   9  -5   35.00    6.40
  -2   9   5   31.20    5.70
  -2   9   5   18.60    5.90
   2   9  -5   23.10    5.20
  -2   9   5   27.40    4.30
   1  -9  -5   41.60    5.70
  -1  -9   5   47.70    6.70
   1  -9  -5   45.00    6.00
  -1  -9   5   56.99    7.30
   1   9  -5   56.29    6.90
   1   9  -5   41.70    6.00
  -1   9   5   40.30    5.50
   0  -9  -5   32.60    4.80
   0  -9   5   33.60    6.00
   0  -9   5   37.10    6.00
   0  -9  -5   31.20    4.50
   0  -9   5   23.20    5.70
   0  -9  -5   22.80    4.70
   0   9  -5   21.20    4.80
  -1  -9  -5  519.85   28.70
   1  -9   5  430.56   39.80
  -1  -9  -5  507.15   28.60
   1  -9   5  447.16   30.00
   1  -9   5  473.15   30.80
  -1  -9  -5  525.65   29.20
  -1   9  -5  416.56   29.40
  -1   9  -5  446.76   28.20
   2  -9   5    1.00    4.40
   2  -9   5    8.60    6.00
   2  -9   5   -5.40   14.50
  -2  -9  -5    1.90    3.70
  -2  -9  -5    0.00    4.30
  -2  -9  -5   -2.10    6.50
  -2   9  -5    6.30    4.50
   2   9   5    0.00    3.80
  -2   9  -5    2.60    5.00
   3  -9   5    1.60    7.60
  -3  -9  -5   14.90    6.40
  -3  -9  -5   20.00    9.50
  -3  -9  -5   25.10    5.30
  -3   9  -5   18.70    6.30
   3   9   5   11.10    5.40
  -3   9  -5    5.50    5.80
  -3   9  -5   15.80    7.20
  -4  -9  -5    0.70    8.70
  -4  -9  -5   -0.40    9.90
  -4  -9  -5    0.70    6.30
  -4  -9  -5   -2.90    8.20
  -4   9  -5   -2.50    6.20
  -4   9  -5   14.30   10.60
  -4   9  -5   18.40    7.50
  -5  -9  -5   69.49   11.10
  -5  -9  -5   60.49   18.00
  -5  -9  -5   37.90   14.10
  -5   9  -5   70.79   11.70
  -6  -9  -5   49.60   21.10
  -6   9  -5   62.69   13.30
  -6 -10   5   21.70   14.60
  -6 -10   5   18.60   19.20
  -6  10   5   -9.60   10.30
  -6  10   5   11.10   11.60
  -5 -10   5  -28.40    9.90
  -5 -10   5   -4.20   12.70
  -5  10   5   15.60    8.00
  -5  10   5    9.40    9.10
   4 -10  -5    4.60   10.10
  -4 -10   5   15.50    8.00
  -4 -10   5   33.00   10.60
  -4 -10   5   15.90    9.80
  -4  10   5    1.20    6.50
  -4  10   5    7.60   10.10
  -4  10   5    4.00   10.00
   4  10  -5   22.00    7.50
  -4  10   5    7.30    6.00
  -3 -10   5   17.90    7.60
   3 -10  -5   -1.50    7.40
  -3 -10   5   20.20    8.60
  -3 -10   5   11.50    6.30
  -3  10   5    3.30    6.80
  -3  10   5   14.40    7.40
  -3  10   5   16.30    5.20
  -3  10   5    6.30    5.60
   3  10  -5    8.70    5.80
   2 -10  -5  112.59   12.00
  -2  10   5   73.29    9.90
  -2  10   5   86.19    8.30
  -2  10   5   82.89    9.50
  -2  10   5   77.09   11.30
   1 -10  -5   92.59   10.30
  -1 -10   5   96.79   10.40
  -1 -10   5   92.99   12.10
  -1 -10   5  109.69   11.70
   1 -10  -5   71.99    9.20
   1  10  -5  100.99    9.60
   0 -10   5  157.18   13.80
   0 -10   5  136.69   14.50
   0 -10   5  152.68   13.30
   0  10  -5  155.28   12.80
  -1 -10  -5   -1.80    4.70
   1 -10   5   -4.80    4.50
  -1 -10  -5   11.00    4.10
   1 -10   5    0.90    5.60
  -1 -10  -5    5.70    3.70
  -1  10  -5    1.10    4.00
  -2 -10  -5   36.20    5.50
   2 -10   5   52.99    9.00
   2 -10   5   42.80    7.20
  -2 -10  -5   38.50    6.00
  -2 -10  -5   31.70    6.50
  -2 -10  -5   27.80    8.00
  -2  10  -5   38.80    7.70
  -2  10  -5   31.00    6.50
  -3 -10  -5   47.90   10.40
  -3 -10  -5   43.70    6.60
  -3 -10  -5   51.19    8.00
  -3 -10  -5   43.60    8.20
  -4 -10  -5  -14.00   11.10
  -4 -10  -5   -6.00   10.60
  -4 -10  -5    1.40    7.10
  -4  10  -5   -1.70    7.30
  -4  10  -5   13.40   11.30
  -5 -10  -5   16.30   15.60
  -5 -10  -5   -1.90   10.00
  -5  10  -5   11.60    9.20
  -5  10  -5  -18.10    8.90
  -5 -11   5    1.20   18.70
  -5 -11   5   18.90   11.80
  -5  11   5   -3.20    9.50
  -5  11   5   -5.40    9.00
  -4 -11   5   10.40    8.70
   4 -11  -5   13.60   16.40
  -4 -11   5    8.20   12.90
  -4  11   5   18.70   13.00
  -4  11   5    5.00    7.40
  -4  11   5    0.40    6.60
   3 -11  -5   96.59   12.40
  -3 -11   5  100.69   14.50
  -3 -11   5   97.89   11.40
  -3  11   5   74.89   10.50
  -3  11   5  105.39   14.50
  -3  11   5   81.69   10.60
   3  11  -5  114.99   12.60
  -3  11   5   93.29   12.80
  -2 -11   5  247.38   22.00
  -2 -11   5  247.38   19.10
   2 -11  -5  211.08   22.20
   2  11  -5  239.88   17.90
  -2  11   5  243.88   16.00
   1 -11  -5   62.09    7.50
  -1 -11   5   52.89    8.90
  -1 -11   5   62.09    9.10
   1 -11  -5   66.09    8.30
   1  11  -5   69.09    9.10
   0 -11  -5    4.90    5.30
   0 -11   5   20.50    5.80
   0 -11  -5   11.20    4.50
   0 -11   5   11.60    6.20
   0 -11  -5    5.70    5.00
   0  11  -5    4.60    4.40
   1 -11   5  140.09   16.30
  -1 -11  -5  188.98   14.20
  -1 -11  -5  212.28   15.70
  -1 -11  -5  193.98   13.80
  -1  11  -5  144.49   14.20
  -2 -11  -5   24.60    5.80
  -2 -11  -5   14.10    6.70
  -2 -11  -5   33.50    6.10
   2 -11   5   27.70    6.90
  -2 -11  -5   39.70   10.00
   2 -11   5   13.70    8.30
  -2  11  -5   20.20    6.40
  -3 -11  -5   39.60   10.90
  -3 -11  -5   49.50    7.40
  -3 -11  -5   29.70    9.00
   3 -11   5   31.70   11.30
   3 -11   5   43.60    8.40
  -3  11  -5   53.29    9.50
  -4 -11  -5   10.90    8.20
  -4 -11  -5   -4.00   11.10
  -4  11  -5    1.70    7.80
  -4  11  -5    1.90    8.30
  -5 -11  -5   31.80   17.10
  -5 -11  -5   51.59   12.20
  -5  11  -5   28.10   11.10
  -5  11  -5   50.69   11.90
  -5 -12   5    8.00   13.10
  -5 -12   5   12.80   20.90
  -5  12   5  -12.30   12.30
  -5  12   5    5.20    9.50
  -4 -12   5   -9.00    9.70
  -4 -12   5   -2.60   13.20
  -4  12   5  -19.00    8.40
  -4  12   5    6.80    7.10
  -3 -12   5   -1.20    9.80
  -3 -12   5    7.40    7.90
   3  12  -5    4.10    6.70
  -3  12   5   13.20    7.40
  -3  12   5    2.30    5.30
   2 -12  -5   46.80    9.60
  -2 -12   5   38.20   11.20
   2 -12  -5   41.50    7.40
  -2 -12   5   36.10    9.60
  -2 -12   5   45.60    8.30
  -2  12   5   38.70    5.20
   2  12  -5   42.40    7.10
  -2  12   5   26.20    7.00
  -1 -12   5    5.40    7.60
   1 -12  -5   -5.60    6.00
  -1 -12   5  -12.40    5.70
   1 -12  -5   -3.40    5.40
   1  12  -5    1.10    5.20
   0 -12   5   28.80    8.00
   0 -12   5   15.30    6.50
   0 -12  -5   24.50    6.60
   0 -12  -5   15.10    5.20
   0 -12  -5    1.80    7.30
   0  12  -5   16.20    5.50
  -1 -12  -5   19.30    6.00
   1 -12   5   13.00    6.30
  -1 -12  -5   19.00    7.00
   1 -12   5    8.90    8.10
  -1 -12  -5   10.20    5.10
  -1  12  -5   19.10    5.70
   2 -12   5   43.50   11.90
  -2 -12  -5   53.89    7.90
  -2 -12  -5   40.40   11.60
  -2 -12  -5   38.80    7.20
  -2 -12  -5   51.99    9.70
   2 -12   5   60.59    9.50
  -2  12  -5   62.29    8.30
  -3 -12  -5    9.80   11.10
  -3 -12  -5   25.10    7.40
   3 -12   5   -7.90    7.10
  -3  12  -5    6.50    7.10
   4 -12   5   10.50    9.80
  -4 -12  -5  -28.40   15.40
  -4 -12  -5  -16.90    9.00
  -4  12  -5   -5.40    8.90
  -4 -13   5  -11.00   11.70
  -4 -13   5   14.10   17.70
   3 -13  -5    1.00    7.50
  -3 -13   5    1.90    8.80
  -3 -13   5    1.90   11.80
   2 -13  -5   29.60    7.50
  -2 -13   5   18.60    8.70
  -2 -13   5   23.60   12.00
   2  13  -5   25.20    6.90
   1 -13  -5   52.99    7.90
  -1 -13   5   78.59   10.10
  -1 -13   5   45.00   10.40
   1  13  -5   54.49    7.90
   0 -13   5  114.19   14.30
   0 -13  -5  104.59   12.10
   0 -13   5  115.59   14.50
   0  13  -5  116.69   12.40
   1 -13   5    0.70    6.90
   1 -13   5  -16.80    9.80
  -1 -13  -5    3.80    5.70
  -1  13  -5    3.40    5.70
   2 -13   5    3.90    7.20
  -2 -13  -5   14.10   11.00
   2 -13   5   -8.00   11.60
  -2 -13  -5    1.10    6.90
  -2  13  -5    2.50    7.60
  -3 -13  -5   21.50   15.70
   3 -13   5   15.40    8.70
  -3 -13  -5   17.30    8.00
  -3  13  -5   10.40    7.90
  -4 -13  -5   26.90   12.40
   4 -13   5   15.30   11.00
  -4 -13  -5   41.00   19.60
  -4  13  -5   16.70   10.10
  -3 -14   5   -5.50   10.60
  -3 -14   5   23.50   14.40
   3 -14  -5    9.10    8.60
   2 -14  -5   -6.70    7.10
  -2 -14   5   16.00   11.70
  -2 -14   5    6.80    9.10
  -1 -14   5   -4.50    7.80
   1 -14  -5    5.80    6.70
   1  14  -5  -13.70    6.70
   0 -14  -5    4.80    6.50
   0 -14   5    4.10    7.70
   0  14  -5    4.00    6.00
  -1 -14  -5   51.29    8.80
   1 -14   5   68.89   10.70
  -1  14  -5   78.49    9.90
   2 -14   5   17.60    8.70
  -2 -14  -5   21.20    8.40
  -2 -14  -5    0.50   12.30
  -2  14  -5    4.40    7.40
  -3 -14  -5   13.00    9.20
  -3 -14  -5   26.10   16.60
   3 -14   5   38.80   11.10
  -3  14  -5   27.00    8.90
   2 -15  -5   29.50    9.70
  -2 -15   5   45.90   15.00
  -2 -15   5   32.10   11.70
  -1 -15   5    5.20    9.40
   1 -15  -5   18.40    8.00
   0 -15  -5   68.29   10.00
   0 -15   5   78.39   12.10
   1 -15   5   -2.90    9.10
  -1 -15  -5   12.10    8.20
  -1  15  -5   -0.10    9.10
  -2  15  -5  -20.70    9.00
  -7   0   6  112.09   15.60
  -7   0   6   65.59   25.30
  -6   0   6  102.39   22.70
   6   0  -6   74.19   11.80
  -6   0   6  118.99   15.60
  -5   0   6   62.09   11.80
   5   0  -6   72.49   10.30
   5   0  -6   75.29   11.80
  -5   0   6   69.89   10.30
   5   0  -6   88.79   11.70
  -5   0   6  100.99   12.20
   4   0  -6  551.24   33.00
  -4   0   6  519.35   34.30
   4   0  -6  516.95   33.90
   4   0  -6  505.35   33.40
  -4   0   6  481.75   36.20
  -4   0   6  540.75   33.10
  -4   0   6  519.35   32.60
  -3   0   6   31.50    5.60
  -3   0   6   26.10    4.30
  -3   0   6   19.20    6.10
  -3   0   6   25.60    4.60
   3   0  -6   23.60    4.70
   3   0  -6   27.90    5.10
   3   0  -6   26.90    5.60
   3   0  -6   26.00    4.40
   2   0  -6  629.04   36.70
  -2   0   6  619.94   37.40
   2   0  -6  634.04   37.10
  -2   0   6  652.33   36.80
  -2   0   6  626.94   36.80
   2   0  -6  634.94   36.90
   2   0  -6  607.54   37.30
  -2   0   6  618.14   37.90
   1   0  -6 1017.40   59.19
  -1   0   6 1065.69   59.19
   1   0  -6 1065.99   58.99
  -1   0   6 1025.50   59.69
  -1   0   6 1050.99   59.29
   1   0  -6 1062.39   59.19
  -1   0   6 1033.10   59.19
   0   0  -6   43.50    4.70
   0   0   6   54.19    4.00
   0   0  -6   54.19    3.90
   0   0  -6   52.29    3.90
  -1   0  -6   42.20    5.90
   1   0   6   50.79    5.20
   1   0   6   48.00    4.20
   2   0   6    8.30    2.60
  -2   0  -6   18.50    4.90
  -2   0  -6    6.30    2.50
   2   0   6    5.50    3.30
   3   0   6 4843.62  266.17
  -3   0  -6 4674.63  266.07
  -3   0  -6 4599.44  269.37
   3   0   6 4935.81  268.07
  -3   0  -6 4680.63  266.67
  -4   0  -6   -0.70    3.90
   4   0   6   -4.40    4.30
  -4   0  -6    4.40    8.40
  -4   0  -6    6.30    6.20
   4   0   6   -2.90    6.30
  -5   0  -6   66.99    8.90
  -6   0  -6    1.00   16.50
  -6   0  -6    3.70    8.20
  -7   0  -6   36.50   25.80
  -7   0  -6   34.70   12.80
  -7  -1   6    4.30   11.40
  -7  -1   6    7.10   23.40
  -7   1   6  -15.20   10.90
  -7   1   6  -30.10   26.30
  -6  -1   6   27.40   17.70
  -6  -1   6   46.70    9.80
   6  -1  -6   15.10    8.90
  -6   1   6   44.20   20.00
  -6   1   6   31.20    9.00
   6   1  -6   35.20    9.50
  -5  -1   6  313.77   28.10
   5  -1  -6  354.16   26.10
   5  -1  -6  369.96   26.20
  -5  -1   6  376.06   32.10
   5  -1  -6  347.37   28.90
  -5  -1   6  349.27   25.00
   5   1  -6  312.97   26.50
  -5   1   6  363.06   34.00
  -5   1   6  386.86   26.80
   5   1  -6  336.57   25.50
  -5   1   6  364.66   25.30
   4  -1  -6  365.66   25.80
   4  -1  -6  353.46   27.20
  -4  -1   6  429.46   26.00
  -4  -1   6  417.56   29.80
   4  -1  -6  363.66   26.40
  -4  -1   6  441.16   28.00
  -4   1   6  322.97   30.40
   4   1  -6  438.06   26.70
   4   1  -6  447.56   27.00
  -4   1   6  333.67   25.20
  -4   1   6  362.16   25.90
   4   1  -6  430.86   26.10
  -3  -1   6   47.90    7.60
   3  -1  -6   53.39    6.60
  -3  -1   6   37.40    5.00
  -3  -1   6   35.60    5.20
   3  -1  -6   48.90    6.30
   3  -1  -6   35.50    6.10
  -3  -1   6   36.40    6.40
  -3   1   6   35.30    5.00
   3   1  -6   34.20    5.00
  -3   1   6   40.30    6.30
   3   1  -6   26.50    5.40
  -3   1   6   39.10    5.30
  -3   1   6   39.20    7.50
   3   1  -6   31.00    5.00
   3   1  -6   33.30    5.40
   2  -1  -6  205.78   14.20
   2  -1  -6  209.38   15.10
  -2  -1   6  219.68   15.20
  -2  -1   6  228.58   14.50
   2  -1  -6  224.68   15.50
   2  -1  -6  215.48   14.70
  -2  -1   6  231.58   15.10
  -2  -1   6  236.48   14.60
   2   1  -6  238.78   14.50
  -2   1   6  213.08   14.30
  -2   1   6  215.78   14.30
  -2   1   6  228.18   17.00
   2   1  -6  227.18   15.20
   2   1  -6  227.58   14.70
  -2   1   6  205.78   15.10
   2   1  -6  226.08   14.50
  -1  -1   6  960.70   52.69
   1  -1  -6  867.51   51.89
   1  -1  -6  903.11   52.59
  -1  -1   6  957.20   52.19
  -1  -1   6  930.61   52.19
   1  -1  -6  897.21   51.99
  -1  -1   6  969.20   51.99
  -1   1   6  903.31   52.59
  -1   1   6  862.21   52.79
  -1   1   6  901.91   51.89
  -1   1   6  873.71   51.99
   1   1  -6  922.51   52.19
   1   1  -6  977.90   51.89
   0  -1   6  711.63   41.70
   0  -1   6  682.03   42.20
   0  -1   6  717.53   41.60
   0  -1  -6  814.32   41.30
   0   1  -6  743.83   42.00
  -1  -1  -6  409.66   26.90
  -1   1  -6  514.45   26.60
   1   1   6  444.96   26.80
  -2  -1  -6 3306.67  186.28
   2  -1   6 3317.67  186.68
   2  -1   6 3300.87  188.38
  -2  -1  -6 3391.36  188.18
  -2   1  -6 3181.58  189.28
   2   1   6 3415.76  187.48
   2   1   6 3528.65  186.38
  -2   1  -6 3177.38  186.58
  -3  -1  -6   38.60    5.00
   3  -1   6   40.40    5.50
   3  -1   6   44.50    8.10
  -3  -1  -6   44.80    6.20
  -3  -1  -6   46.60    8.40
   3   1   6   63.59    8.20
  -3   1  -6   41.80    6.20
   3   1   6   46.70    6.50
  -3   1  -6   36.40    8.80
  -3   1  -6   47.60    6.60
  -4  -1  -6    9.00    4.20
  -4  -1  -6    8.00    6.30
   4  -1   6   -2.10    4.70
  -4  -1  -6   -1.90    8.80
   4  -1   6    4.50    7.80
  -4   1  -6    5.00    6.00
  -4   1  -6    1.40    4.40
   4   1   6   10.20    4.90
   4   1   6    6.70    6.40
  -4   1  -6   11.30    9.80
  -5  -1  -6   60.49   15.90
  -5  -1  -6   66.89   10.40
  -5  -1  -6   54.69    8.10
  -6  -1  -6   17.30   15.20
  -6  -1  -6   24.00    8.40
  -6   1  -6   19.90    9.20
  -6   1  -6    8.00   17.80
  -7  -1  -6   58.39   30.60
  -7  -1  -6   24.40   13.00
  -7   1  -6    2.20   30.60
  -7   1  -6    7.30   11.90
  -7  -2   6   -3.40   24.00
  -7  -2   6   24.00   12.50
  -7   2   6    2.80   31.60
  -7   2   6    5.90   11.50
   6  -2  -6   47.60   10.10
  -6  -2   6   49.10   10.00
  -6  -2   6   36.10   16.20
   6   2  -6   59.59   11.20
  -6   2   6   40.10   20.80
  -5  -2   6   23.20    6.60
  -5  -2   6   12.80   10.00
   5  -2  -6   12.30    6.80
   5  -2  -6    7.80    9.70
   5  -2  -6    7.60    7.50
  -5  -2   6   19.60   10.10
  -5  -2   6   14.00    8.50
  -5   2   6   -7.40    9.60
   5   2  -6   16.80    6.60
  -5   2   6    7.60    6.30
  -5   2   6   12.20   13.50
  -5   2   6   -6.10    7.70
   5   2  -6   18.10    9.50
   5   2  -6   10.00    7.30
  -4  -2   6   71.49    8.30
  -4  -2   6   80.19   11.30
   4  -2  -6   49.90    8.00
  -4  -2   6   66.89    8.90
   4  -2  -6   56.49    7.70
  -4  -2   6   64.59    9.60
   4  -2  -6   65.89    9.90
   4   2  -6   60.99    8.10
  -4   2   6   47.10   11.40
   4   2  -6   70.59    9.20
  -4   2   6   47.00    7.60
   4   2  -6   61.39    8.30
   4   2  -6   83.99   10.10
  -4   2   6   60.89    7.80
  -4   2   6   71.09    9.60
  -3  -2   6  127.09   10.30
  -3  -2   6  119.09   12.00
  -3  -2   6  128.39   10.90
   3  -2  -6  108.59   12.80
  -3  -2   6  140.59   11.90
   3  -2  -6  125.69   11.40
  -3   2   6  120.89   11.70
   3   2  -6  141.69   10.60
   3   2  -6  134.79   10.70
   3   2  -6  130.19   11.20
   3   2  -6  133.69   11.10
  -3   2   6  117.79   10.20
  -3   2   6  106.49   10.70
  -3   2   6  107.99   15.10
   2  -2  -6   70.79    6.40
  -2  -2   6   66.19    6.50
   2  -2  -6   65.39    7.10
  -2  -2   6   63.29    7.40
  -2  -2   6   65.19    6.80
  -2  -2   6   73.19    6.90
   2  -2  -6   73.59    9.30
   2  -2  -6   65.89    7.50
   2   2  -6   76.69    6.80
   2   2  -6   67.39    6.60
   2   2  -6   66.99    7.40
   2   2  -6   69.69    7.00
  -2   2   6   61.99    6.60
  -2   2   6   76.49    7.90
  -2   2   6   72.29    6.50
  -2   2   6   83.79   10.80
  -1  -2   6    9.10    2.10
   1  -2  -6    9.50    4.00
   1  -2  -6    2.10    1.60
  -1  -2   6    7.00    2.20
   1  -2  -6    5.70    1.90
  -1  -2   6    3.90    2.50
   1  -2  -6   -0.60    2.90
  -1  -2   6    5.50    2.00
   1   2  -6    5.90    2.20
  -1   2   6    4.90    1.80
  -1   2   6    5.60    2.50
  -1   2   6    5.50    1.60
   1   2  -6    6.90    2.00
   0  -2  -6  571.94   34.80
   0  -2   6  614.94   34.90
   0  -2   6  602.84   34.80
   0   2  -6  607.64   34.90
   0   2  -6  634.04   35.00
   1  -2   6  405.46   25.80
  -1  -2  -6  362.06   22.50
   1  -2   6  409.76   23.60
   1   2   6  403.46   22.60
  -1   2  -6  407.16   23.60
  -1   2  -6  382.96   27.60
   1   2   6  409.66   23.70
  -2  -2  -6   89.69    7.00
  -2  -2  -6   92.99    9.00
   2  -2   6   96.89   11.20
  -2   2  -6   89.89   13.10
   2   2   6   97.59    7.10
  -2   2  -6   95.49    7.80
   2   2   6   87.99    8.40
   3  -2   6  191.88   17.20
  -3  -2  -6  187.38   13.10
  -3  -2  -6  200.58   14.80
  -3  -2  -6  171.98   15.90
   3  -2   6  205.18   14.20
  -3   2  -6  171.38   19.00
  -3   2  -6  192.98   14.70
  -3   2  -6  186.68   13.80
   3   2   6  188.18   14.80
   3   2   6  186.48   13.30
   4  -2   6    8.30    7.60
   4  -2   6    6.30    5.40
  -4  -2  -6    9.30    4.40
  -4  -2  -6    4.70    6.40
  -4  -2  -6    1.30    6.20
  -4   2  -6   -8.70   10.60
  -4   2  -6    0.60    6.40
   4   2   6    0.60    4.60
   4   2   6   -3.50    5.40
  -4   2  -6    7.50    4.70
  -5  -2  -6   92.39   10.30
  -5  -2  -6   79.89   16.40
  -5  -2  -6   75.29   11.50
  -5   2  -6   80.99   18.00
  -5   2  -6   96.49   11.00
  -6  -2  -6   -8.60   18.10
  -6  -2  -6   -3.70    7.70
  -6   2  -6   18.90   25.60
  -6   2  -6  -14.20    8.20
  -7  -2  -6   26.10   22.80
  -7  -2  -6   13.80   12.20
  -7   2  -6  -28.50   36.50
  -7   2  -6   16.60   12.70
  -7  -3   6   15.50   12.20
  -7  -3   6   17.50   22.30
  -7   3   6    4.50   11.60
  -7   3   6   33.80   34.70
  -6  -3   6  184.18   19.30
  -6  -3   6  171.48   24.50
   6  -3  -6  212.88   22.00
  -6   3   6  205.68   20.00
   6   3  -6  171.48   21.20
  -6   3   6  160.48   30.60
   5  -3  -6    4.20    6.80
  -5  -3   6    4.20   10.80
   5  -3  -6   -1.50    7.60
   5  -3  -6    1.30   11.40
  -5  -3   6   -6.90    5.90
  -5  -3   6    0.00    9.50
  -5   3   6    9.40    6.40
   5   3  -6    9.90    6.60
  -5   3   6   -8.30    8.20
   5   3  -6    3.60    8.30
  -5   3   6   -7.00   14.90
   4  -3  -6  142.79   13.70
  -4  -3   6  123.29   12.80
  -4  -3   6  170.08   14.40
   4  -3  -6  140.19   17.30
  -4  -3   6  158.78   16.10
   4  -3  -6  132.69   13.50
  -4  -3   6  157.08   15.80
   4   3  -6  152.68   13.80
  -4   3   6  161.48   14.10
  -4   3   6  147.69   15.30
   4   3  -6  167.38   14.30
   4   3  -6  147.49   13.50
  -4   3   6  140.69   13.00
   4   3  -6  149.09   13.90
  -3  -3   6   13.80    4.40
  -3  -3   6   26.80    5.80
   3  -3  -6   20.60    5.10
  -3  -3   6   21.30    4.40
  -3  -3   6   19.40    5.00
   3  -3  -6   18.70    7.80
  -3   3   6   22.90    4.50
  -3   3   6   24.70    4.40
   3   3  -6   13.00    4.50
  -3   3   6   10.80    8.10
   3   3  -6   14.30    4.20
  -3   3   6   14.00    5.00
   3   3  -6   13.50    4.20
   3   3  -6   24.00    4.90
   2  -3  -6   87.49    7.40
  -2  -3   6   85.39    9.00
  -2  -3   6   94.19    8.10
  -2  -3   6   93.59    8.60
   2  -3  -6   85.09   11.50
   2  -3  -6   78.89    8.30
  -2  -3   6   93.19    7.80
  -2   3   6   71.79    8.40
   2   3  -6   76.09   10.30
   2   3  -6   99.29    8.10
  -2   3   6   74.59    8.30
  -2   3   6   79.09   11.90
  -2   3   6   98.79    7.80
   2   3  -6   88.99    8.30
   1  -3  -6  223.78   16.50
   1  -3  -6  214.18   13.10
  -1  -3   6  212.38   13.60
  -1  -3   6  215.68   13.60
  -1  -3   6  209.08   13.50
   1  -3  -6  207.28   13.00
   1   3  -6  204.38   13.50
  -1   3   6  200.18   13.60
   1   3  -6  215.98   13.60
  -1   3   6  211.68   13.00
  -1   3   6  204.58   12.60
   0  -3  -6 1731.73   92.79
   0  -3   6 1623.84   92.99
   0  -3   6 1641.44   93.09
   0   3  -6 1639.64   92.79
   0   3  -6 1636.64   93.09
   0   3  -6 1589.84   92.99
   0   3   6 1676.13   91.99
   1  -3   6    5.80    2.30
   1  -3   6   -3.00    4.70
  -1  -3  -6   -0.40    0.90
  -1  -3  -6    4.40    2.30
  -1   3  -6    5.30    2.10
   1   3   6    1.90    1.00
  -1   3  -6    1.10    5.00
  -2  -3  -6   15.10    2.70
  -2  -3  -6   16.50    4.80
   2  -3   6   31.30    8.20
   2   3   6   14.80    2.70
  -2   3  -6   30.50    8.50
  -2   3  -6   24.70    3.70
   2   3   6   10.30    5.10
  -3  -3  -6   95.79   11.20
  -3  -3  -6  103.19    8.50
   3  -3   6   78.09   11.50
   3  -3   6  103.69   10.00
  -3  -3  -6   95.49   10.70
  -3   3  -6  115.79    9.60
  -3   3  -6   95.09   10.30
  -3   3  -6   83.59   14.40
   3   3   6   92.09    8.40
   3   3   6   93.89   10.40
  -4  -3  -6   65.89    9.20
  -4  -3  -6   52.59    9.90
   4  -3   6   32.60    9.10
  -4  -3  -6   33.40    7.20
   4  -3   6   49.70    7.60
   4   3   6   38.40    8.30
   4   3   6   55.39    6.80
  -4   3  -6   44.90    6.80
  -4   3  -6   37.10    8.40
  -4   3  -6   50.89   14.40
  -5  -3  -6   -8.70    8.60
  -5  -3  -6    7.50    9.60
  -5  -3  -6    5.30    6.00
  -5   3  -6   -9.20   16.60
  -5   3  -6   -1.30    6.40
  -6  -3  -6   24.50    9.00
  -6  -3  -6  -15.70   18.30
  -6   3  -6    4.70    8.60
  -6   3  -6    6.30   25.10
  -7  -3  -6   -0.10   11.40
  -7  -3  -6   -5.00   22.10
  -7   3  -6   22.90   39.70
  -7   3  -6   -6.90   12.80
  -7  -4   6  -21.30   11.50
  -7  -4   6  -28.50   20.50
  -7   4   6   12.30   11.80
  -7   4   6  -44.30   35.70
  -6  -4   6  121.89   20.10
  -6  -4   6  107.49   14.00
  -6   4   6  157.58   17.80
  -6   4   6   84.59   27.90
  -5  -4   6  122.59   13.80
   5  -4  -6  140.19   15.60
   5  -4  -6  122.19   16.00
  -5  -4   6   87.99   15.10
  -5  -4   6   96.09   14.90
  -5   4   6   83.19   20.40
  -5   4   6  120.09   14.10
  -5   4   6   97.79   17.90
   5   4  -6  122.29   14.70
   4  -4  -6  242.88   18.20
  -4  -4   6  217.18   18.30
   4  -4  -6  248.58   18.10
  -4  -4   6  232.58   17.30
  -4  -4   6  226.88   20.00
   4  -4  -6  220.78   23.50
  -4  -4   6  209.58   19.40
   4   4  -6  224.28   17.40
  -4   4   6  240.48   27.00
   4   4  -6  217.68   17.90
   4   4  -6  203.18   18.30
   4   4  -6  233.08   17.70
  -4   4   6  224.48   18.20
  -4   4   6  244.48   17.60
  -4   4   6  226.28   19.30
  -3  -4   6  331.37   22.80
   3  -4  -6  328.07   26.90
   3  -4  -6  346.97   22.70
  -3  -4   6  344.07   22.40
  -3  -4   6  342.67   23.30
  -3  -4   6  341.37   22.20
  -3   4   6  349.67   22.10
  -3   4   6  324.37   22.80
   3   4  -6  357.86   22.60
  -3   4   6  348.57   22.10
   3   4  -6  343.67   22.20
   3   4  -6  328.17   21.90
  -3   4   6  312.67   27.10
  -2  -4   6  277.07   18.60
  -2  -4   6  298.27   18.80
   2  -4  -6  275.37   18.70
  -2  -4   6  306.07   19.20
   2  -4  -6  281.97   18.30
  -2  -4   6  288.87   19.00
  -2   4   6  294.77   19.00
  -2   4   6  301.57   18.20
   2   4  -6  295.87   18.80
   2   4  -6  280.47   18.70
   2   4  -6  284.97   18.50
  -2   4   6  293.37   18.60
   1  -4  -6  927.61   54.49
  -1  -4   6  955.90   55.19
  -1  -4   6  935.31   55.09
  -1  -4   6  930.81   54.79
   1  -4  -6 1016.60   58.29
   1   4  -6  937.81   55.09
  -1   4   6  995.70   53.99
  -1   4   6  987.40   54.59
  -1   4   6  955.10   54.89
   1   4  -6  976.20   55.19
  -1   4   6  930.91   53.99
   0  -4  -6  534.65   32.90
   0  -4   6  600.14   34.10
   0  -4   6  592.44   34.20
   0  -4  -6  558.94   33.50
   0   4  -6  615.44   34.20
   0   4  -6  597.24   34.20
   0   4  -6  586.14   33.70
   1  -4   6 1084.69   65.39
  -1  -4  -6 1004.40   60.29
   1  -4   6 1090.99   61.79
  -1  -4  -6 1066.99   61.99
  -1   4  -6 1092.39   61.79
  -1   4  -6 1124.99   61.79
  -2  -4  -6    7.50    2.20
   2  -4   6   10.60    3.50
  -2  -4  -6    2.40    3.30
  -2  -4  -6    9.70    2.70
   2  -4   6    5.70    6.20
   2   4   6    3.30    2.20
  -2   4  -6    4.80    3.00
  -2   4  -6    4.50    7.40
  -3  -4  -6   61.79    8.50
   3  -4   6   71.19    9.30
  -3  -4  -6   61.39    7.80
   3  -4   6   65.39   10.80
  -3  -4  -6   68.39    7.10
  -3  -4  -6   70.39    9.90
  -3   4  -6   81.69    8.40
   3   4   6   69.79    7.30
   3   4   6   72.39    9.60
  -3   4  -6   60.59   13.20
  -3   4  -6   83.49    9.70
  -4  -4  -6   53.99    7.00
  -4  -4  -6   55.79   11.50
   4  -4   6   53.89    8.40
  -4  -4  -6   58.69    9.30
  -4  -4  -6   64.69    8.50
  -4   4  -6   71.89    9.90
   4   4   6   64.99    9.00
  -4   4  -6   67.59   17.70
  -4   4  -6   47.60    9.00
   4   4   6   52.19    9.20
  -5  -4  -6   92.59   12.10
  -5  -4  -6   42.90   16.00
  -5  -4  -6   94.09   12.00
  -5   4  -6   67.49    9.90
  -5   4  -6   19.10   33.00
  -6  -4  -6   41.70   10.10
  -6  -4  -6   48.10   15.40
  -6   4  -6   50.19   31.50
  -6   4  -6   39.90   10.10
  -7  -4  -6   13.50   27.20
  -7  -4  -6   35.10   13.40
  -7   4  -6   79.39   38.60
  -7   4  -6   20.20   12.60
  -7  -5   6    6.50   24.80
  -7  -5   6    4.00   12.20
  -7   5   6   60.39   33.90
  -7   5   6    2.10   12.80
  -6  -5   6   -2.30   13.40
  -6  -5   6    6.40    9.20
   6   5  -6    5.70   10.00
  -6   5   6  -38.90   21.00
  -6   5   6    2.80    9.40
  -5  -5   6  133.49   16.90
   5  -5  -6  140.79   16.80
   5  -5  -6  151.18   17.80
  -5  -5   6  152.98   21.00
  -5   5   6  131.89   15.20
   5   5  -6  124.79   16.60
  -5   5   6  131.09   23.90
  -4  -5   6   10.50    7.50
   4  -5  -6   32.90   13.00
  -4  -5   6    5.90    6.30
  -4  -5   6    5.00    6.20
   4  -5  -6   22.60    6.50
   4  -5  -6   26.50    6.80
  -4  -5   6    9.70    5.10
   4   5  -6   13.70    5.70
   4   5  -6   11.00    5.30
  -4   5   6   15.30    6.50
  -4   5   6   11.50    5.50
  -4   5   6   18.30   13.00
   4   5  -6    8.60    4.90
  -4   5   6   -3.40    6.50
  -3  -5   6    4.90    3.80
   3  -5  -6    8.00    5.20
  -3  -5   6   12.70    5.00
   3  -5  -6    7.30    4.50
  -3  -5   6   11.80    5.20
  -3  -5   6    8.20    4.70
   3  -5  -6    5.50    9.20
  -3   5   6    3.90    3.90
   3   5  -6    5.50    3.90
   3   5  -6    8.60    4.40
  -3   5   6    5.80    4.90
   3   5  -6    5.40    4.00
  -3   5   6   -4.90    8.80
  -3   5   6   -1.00    4.20
   2  -5  -6   48.80   10.20
  -2  -5   6   23.00    4.90
   2  -5  -6   33.80    4.30
   2  -5  -6   31.60    4.90
  -2  -5   6   19.70    3.90
  -2  -5   6   25.60    4.80
  -2  -5   6   13.90    4.00
   2   5  -6   21.50    4.10
   2   5  -6   20.40    4.00
  -2   5   6   22.90    3.80
   2   5  -6   27.80    4.20
  -2   5   6   30.90    4.70
   1  -5  -6   37.70    5.10
   1  -5  -6   45.70    4.90
  -1  -5   6   33.50    4.70
  -1  -5   6   33.00    4.30
  -1  -5   6   39.70    5.20
  -1   5   6   42.70    4.00
   1   5  -6   31.60    4.50
  -1   5   6   44.30    3.70
  -1   5   6   37.60    4.70
   1   5  -6   40.50    5.50
  -1   5   6   48.70    5.50
   0  -5   6  193.08   12.90
   0  -5  -6  181.18   11.30
   0  -5   6  191.98   12.80
   0  -5  -6  175.38   11.40
   0  -5  -6  177.18   11.40
   0  -5   6  186.48   12.80
   0  -5  -6  181.98   11.90
   0   5  -6  200.68   12.90
   0   5  -6  196.68   12.20
   0   5  -6  190.58   12.70
  -1  -5  -6  371.86   22.80
  -1  -5  -6  369.26   24.70
   1  -5   6  464.25   30.30
   1   5   6  362.46   22.70
  -1   5  -6  447.16   24.40
  -2  -5  -6   87.29    7.80
  -2  -5  -6   90.79    8.50
   2  -5   6  118.89   17.00
  -2  -5  -6  114.49   10.20
  -2  -5  -6   89.99    7.40
   2  -5   6  121.69    9.90
   2   5   6   97.99    7.30
   3  -5   6   14.10    5.20
   3  -5   6   10.40    8.30
  -3  -5  -6    6.70    4.10
  -3  -5  -6    7.50    3.30
  -3  -5  -6   15.20    5.20
  -3  -5  -6   12.60    6.30
  -3   5  -6   14.20    5.40
   3   5   6    3.00    3.30
  -3   5  -6   -2.70   10.70
  -3   5  -6    8.50    4.10
  -4  -5  -6    5.80    7.50
  -4  -5  -6    8.40    6.40
  -4  -5  -6    9.60    7.80
  -4  -5  -6   10.10    4.80
   4  -5   6   17.10   11.80
   4  -5   6   -3.70    6.70
  -4   5  -6    2.60   14.30
  -4   5  -6   -3.80    7.20
   4   5   6   14.70    8.60
   4   5   6   10.60    5.00
  -4   5  -6   10.60    5.30
  -5  -5  -6  -15.70    9.20
  -5  -5  -6    9.40    6.80
  -5  -5  -6   13.60   12.30
  -5   5  -6  -10.10   17.20
  -6  -5  -6   -5.00   13.80
  -6  -5  -6    7.60    9.20
  -6   5  -6   14.10    9.40
  -6   5  -6   11.80   26.90
  -7  -5  -6  -10.50   27.90
  -7  -5  -6   -4.00   13.90
  -7   5  -6   -5.70   14.10
  -7   5  -6    3.90   35.50
  -7  -6   6  -24.80   25.00
  -7  -6   6  -16.20   13.10
  -7   6   6   13.30   13.70
  -7   6   6   -5.50   34.10
  -6  -6   6    9.70   15.30
  -6  -6   6   16.80   10.10
  -6   6   6    7.20    9.50
  -6   6   6   17.00   25.20
   5  -6  -6   11.70    9.50
  -5  -6   6    4.30   11.60
  -5  -6   6   11.30    7.40
   5  -6  -6    0.50    8.10
   5   6  -6    5.70    7.60
  -5   6   6   11.60    7.60
  -5   6   6    0.80   20.30
   4  -6  -6   24.00    7.00
  -4  -6   6   32.90    6.50
   4  -6  -6   16.80    6.70
  -4  -6   6   26.90    8.50
   4  -6  -6   19.80   13.50
  -4  -6   6   26.20    7.90
  -4  -6   6   26.60    8.60
   4   6  -6   30.30    6.70
  -4   6   6   12.10   14.40
  -4   6   6   11.90    5.70
  -4   6   6   11.50    7.80
   4   6  -6   29.80    6.50
   3  -6  -6   35.80   11.40
   3  -6  -6   20.40    5.60
  -3  -6   6   39.30    7.30
   3  -6  -6   22.20    5.70
  -3  -6   6   42.10    6.00
  -3  -6   6   31.50    6.30
  -3  -6   6   36.90    6.90
   3   6  -6   25.80    5.50
  -3   6   6   27.00    5.40
   3   6  -6   35.60    5.70
  -3   6   6   23.50    6.10
   3   6  -6   35.50    5.60
  -3   6   6   24.30    5.40
   2  -6  -6    3.50    3.30
   2  -6  -6    2.10    3.40
  -2  -6   6   -1.00    2.90
  -2  -6   6    0.10    3.60
   2  -6  -6   -4.00    9.00
  -2  -6   6   -3.40    3.60
  -2  -6   6   -5.50    3.40
   2   6  -6   -6.70    3.00
  -2   6   6   -3.80    3.00
  -2   6   6   -0.10    2.40
   2   6  -6    1.50    3.20
  -2   6   6    2.30    2.90
  -2   6   6    1.10    3.70
   2   6  -6   -1.30    3.30
   1  -6  -6   11.90    3.00
  -1  -6   6   18.50    4.00
  -1  -6   6   18.80    3.20
  -1  -6   6   22.00    4.00
   1  -6  -6    8.80    3.10
  -1   6   6   13.70    3.10
   1   6  -6   16.50    3.60
  -1   6   6   17.50    3.20
   1   6  -6   20.00    3.80
  -1   6   6   11.80    1.90
  -1   6   6   14.30    2.30
   0  -6   6  131.19   10.50
   0  -6  -6  143.79    9.20
   0  -6   6  131.49   10.60
   0  -6   6  131.19   10.60
   0  -6  -6  141.59    9.10
   0  -6  -6  140.39    9.10
   0   6  -6  138.19   10.30
   0   6  -6  131.59    9.60
  -1  -6  -6  275.77   18.80
   1  -6   6  336.47   20.60
   1  -6   6  339.67   20.60
   1  -6   6  338.37   27.30
  -2  -6  -6   30.60    3.80
  -2  -6  -6   40.40    4.50
  -2  -6  -6   46.30    7.00
  -2  -6  -6   27.50    4.80
   2  -6   6   32.50   10.60
   2  -6   6   35.20    5.60
   2   6   6   29.80    3.90
  -2   6  -6   30.40    5.10
  -2   6  -6   38.00    5.50
  -3  -6  -6   14.50    5.80
  -3  -6  -6   11.50    5.80
  -3  -6  -6   13.30    4.90
   3  -6   6    7.80    5.30
  -3  -6  -6   15.40    4.00
   3  -6   6   -1.40   10.20
  -3   6  -6   11.50    4.50
  -3   6  -6   17.20   12.00
  -3   6  -6    4.30    5.30
   3   6   6   22.10    4.00
  -4  -6  -6    7.90    8.10
  -4  -6  -6   -3.70    4.50
  -4  -6  -6   -0.10    6.40
   4  -6   6    6.20    7.60
  -4  -6  -6    7.60    7.00
   4   6   6    3.30    5.20
  -4   6  -6  -32.70   12.70
  -4   6  -6   -1.30    5.10
  -4   6  -6    8.30    8.10
  -5  -6  -6   10.20    7.90
  -5  -6  -6   -9.00   10.20
  -5  -6  -6    3.40   12.20
  -5  -6  -6   -6.30   14.20
  -5   6  -6   -6.40    7.10
  -5   6  -6   15.30   18.70
  -6  -6  -6   33.40   10.60
  -6  -6  -6   -0.70   14.90
  -6   6  -6   25.90   25.80
  -6   6  -6   13.50    9.60
  -6  -7   6  150.58   25.90
  -6  -7   6  173.68   21.00
  -6   7   6  173.38   21.40
  -6   7   6  112.29   30.20
  -5  -7   6   65.59   15.80
   5  -7  -6  107.09   14.80
  -5  -7   6  119.39   15.20
   5   7  -6  113.29   16.00
  -5   7   6   76.99   22.90
  -5   7   6  128.09   15.90
   4  -7  -6   65.99    9.20
   4  -7  -6   43.80    9.20
  -4  -7   6   42.80    9.50
  -4  -7   6   37.80    7.70
  -4  -7   6   56.19   10.70
  -4  -7   6   34.20   10.00
   4  -7  -6   29.40   17.80
   4   7  -6   62.69    8.40
  -4   7   6   59.39   10.30
   4   7  -6   50.09    8.00
  -4   7   6   47.40    8.80
  -4   7   6   38.10    7.80
   3  -7  -6  147.69   22.00
   3  -7  -6  121.89   12.00
  -3  -7   6  119.79   12.50
  -3  -7   6   93.89   11.90
   3  -7  -6  114.09   11.60
  -3  -7   6  109.29   12.50
  -3  -7   6   81.79   11.20
  -3   7   6  108.99   12.40
  -3   7   6  128.29   11.60
   3   7  -6  106.19   11.20
   3   7  -6   97.59   11.40
  -3   7   6  118.79   11.20
   3   7  -6  109.29   10.80
  -2  -7   6  272.67   19.90
   2  -7  -6  245.28   17.90
  -2  -7   6  289.37   19.20
  -2  -7   6  283.17   18.10
   2  -7  -6  275.97   18.40
  -2  -7   6  279.47   18.70
   2  -7  -6  260.47   28.00
  -2   7   6  258.27   18.20
   2   7  -6  276.47   18.70
   2   7  -6  296.77   18.60
  -2   7   6  256.87   17.10
  -2   7   6  250.77   18.00
   2   7  -6  283.17   17.70
  -2   7   6  273.57   17.70
  -1  -7   6   91.69    8.90
   1  -7  -6  110.19    8.10
  -1  -7   6   85.99    9.50
   1  -7  -6  104.69    8.80
   1   7  -6   98.89    9.40
  -1   7   6  107.19    8.50
  -1   7   6  110.49    8.00
   1   7  -6   89.39    9.00
   0  -7   6   54.69    7.30
   0  -7  -6   58.79    5.70
   0  -7   6   60.59    7.60
   0  -7  -6   58.89    5.70
   0  -7  -6   65.69    6.00
   0  -7   6   61.79    7.60
   0   7  -6   57.69    5.80
   0   7  -6   58.39    6.90
  -1  -7  -6  105.59    8.30
   1  -7   6  102.09   10.30
   1  -7   6  131.89   17.10
  -1  -7  -6  108.69    8.00
   1  -7   6  124.39   10.20
  -1  -7  -6  107.29    8.00
  -1   7  -6  117.89    9.80
   2  -7   6  -14.30   10.80
  -2  -7  -6    6.40    2.90
  -2  -7  -6    5.20    4.50
   2  -7   6    7.50    4.60
  -2  -7  -6    1.80    3.80
  -2  -7  -6    6.20    3.60
   2   7   6    7.40    3.10
  -2   7  -6    3.50    3.80
  -2   7  -6    5.30    4.10
  -2   7  -6    3.00    3.60
  -3  -7  -6    5.20    6.00
  -3  -7  -6    7.70    3.90
  -3  -7  -6    5.70    5.00
   3  -7   6   -1.20    5.30
  -3  -7  -6    5.90    5.70
   3  -7   6   11.10   11.50
  -3   7  -6    4.10    4.60
  -3   7  -6    9.50    5.60
  -3   7  -6    9.70    4.80
   3   7   6    6.80    3.70
  -4  -7  -6   -2.00    8.80
   4  -7   6  -10.80    8.20
  -4  -7  -6    2.30    9.10
  -4  -7  -6    3.80    5.20
  -4  -7  -6    3.70    6.90
  -4   7  -6    4.00    8.50
  -4   7  -6   32.50   17.90
   4   7   6    0.60    5.60
  -4   7  -6   12.80    5.90
  -5  -7  -6   23.90    7.50
  -5  -7  -6    6.70   12.60
  -5  -7  -6   26.40   15.90
  -5   7  -6   21.00   22.90
  -5   7  -6   22.60    8.40
  -6  -7  -6   11.00   10.70
  -6  -7  -6    3.80   18.20
  -6   7  -6    2.70   29.30
  -6   7  -6   16.20   10.40
  -6  -8   6  144.49   26.30
  -6  -8   6  110.89   16.00
  -6   8   6  117.19   15.80
  -5  -8   6    8.80   14.60
  -5  -8   6   55.89   10.50
   5  -8  -6   24.70   12.50
  -5  -8   6   60.09   14.10
  -5   8   6   37.60    9.20
  -4  -8   6    6.90    8.10
  -4  -8   6   -0.10    9.50
  -4  -8   6    9.70    8.50
   4  -8  -6   -3.30    7.60
   4   8  -6   -3.90    6.20
   4   8  -6    4.30    6.20
  -4   8   6   10.60    9.20
  -4   8   6    2.30    5.70
  -4   8   6    1.30    8.00
   3  -8  -6   73.29    9.30
  -3  -8   6  101.39   10.90
  -3  -8   6   87.19   12.70
   3  -8  -6  110.69   22.20
   3  -8  -6   82.49   10.30
  -3  -8   6   64.09    9.40
  -3  -8   6   89.39   12.20
  -3   8   6   77.19    9.30
   3   8  -6   98.89   10.40
  -3   8   6   69.39    8.80
   3   8  -6   63.69    8.60
   3   8  -6   97.69    9.80
  -3   8   6   68.59    9.80
  -3   8   6   71.99    8.60
  -2  -8   6  283.97   19.80
   2  -8  -6  229.68   29.00
  -2  -8   6  244.78   17.20
  -2  -8   6  262.77   18.30
  -2  -8   6  256.37   18.60
   2  -8  -6  241.98   18.00
   2  -8  -6  264.67   17.40
  -2   8   6  235.58   16.30
   2   8  -6  284.57   18.20
  -2   8   6  260.87   17.60
  -2   8   6  255.37   17.20
   2   8  -6  273.47   17.10
   2   8  -6  249.28   18.20
  -2   8   6  244.68   17.60
  -1  -8   6  608.04   37.20
   1  -8  -6  592.74   36.10
   1  -8  -6  633.14   36.40
  -1  -8   6  612.14   37.40
   1   8  -6  638.34   37.00
  -1   8   6  593.44   36.20
   1   8  -6  593.44   37.10
   0  -8   6   30.00    5.40
   0  -8   6   50.39    6.20
   0  -8  -6   38.50    5.40
   0  -8   6   25.90    5.70
   0  -8  -6   33.30    4.50
   0  -8  -6   33.20    4.50
   0   8  -6   36.80    5.20
   1  -8   6   -1.00    4.40
   1  -8   6    0.40    3.40
  -1  -8  -6    0.90    2.50
   1  -8   6   -3.50   10.40
  -1  -8  -6    0.10    3.10
  -1  -8  -6    2.30    2.50
  -1   8  -6    3.60    3.50
   2  -8   6  654.03   38.20
   2  -8   6  675.13   48.50
   2  -8   6  626.24   37.70
  -2  -8  -6  552.44   35.90
  -2  -8  -6  608.44   35.80
  -2  -8  -6  591.04   38.90
  -2  -8  -6  599.64   35.70
  -2   8  -6  616.14   36.80
  -2   8  -6  630.34   37.90
   2   8   6  576.24   35.50
  -2   8  -6  575.84   37.10
  -3  -8  -6  197.68   18.30
  -3  -8  -6  195.78   15.10
  -3  -8  -6  206.88   15.90
  -3  -8  -6  191.78   14.00
   3  -8   6  154.98   16.80
  -3   8  -6  189.98   15.90
  -3   8  -6  166.28   16.30
  -3   8  -6  197.48   16.20
   3   8   6  172.28   13.80
  -4  -8  -6  151.08   19.30
  -4  -8  -6  148.09   16.60
  -4  -8  -6  173.18   14.40
  -4  -8  -6  142.89   20.40
  -4   8  -6  163.08   16.20
  -4   8  -6  174.48   19.40
  -5  -8  -6   31.80   17.00
  -5  -8  -6   41.90   16.10
  -5  -8  -6   27.20    8.00
  -5   8  -6   28.30    8.90
  -6  -8  -6  262.27   25.50
  -6   8  -6  262.97   25.70
  -6   8  -6  253.07   43.80
  -6  -9   6  -32.10   18.30
  -6  -9   6   20.80   13.50
  -6   9   6  -12.90   10.30
  -5  -9   6   39.30   17.10
  -5  -9   6   42.90   10.70
  -5  -9   6   34.00   16.30
  -5   9   6   37.00    9.10
   4  -9  -6   61.19   11.90
  -4  -9   6   77.39   12.10
  -4  -9   6   64.29   12.10
  -4  -9   6   56.59    9.70
   4   9  -6   77.29    9.50
  -4   9   6   77.39    8.80
  -4   9   6   75.49   10.20
  -4   9   6   61.59   11.40
  -3  -9   6   16.10    5.90
  -3  -9   6    9.80    6.40
  -3  -9   6  -12.80    6.50
  -3  -9   6   -5.40    7.30
   3  -9  -6   -6.40    6.20
  -3   9   6    3.20    6.10
   3   9  -6    2.80    5.00
  -3   9   6   -1.00    6.40
   3   9  -6    2.90    5.00
  -3   9   6   11.50    5.30
  -3   9   6    3.40    4.10
  -2  -9   6  124.39   10.00
  -2  -9   6  107.09   13.60
  -2  -9   6  133.39   12.00
   2  -9  -6  107.49   21.90
   2  -9  -6  140.49   12.20
  -2  -9   6  115.49   13.40
   2   9  -6  108.69    9.60
   2   9  -6  122.39   12.50
  -2   9   6  130.49   11.20
  -2   9   6  106.39   10.80
  -2   9   6  122.69    9.40
  -2   9   6  118.69   10.60
   2   9  -6   99.49   11.10
   1  -9  -6   33.50    5.50
  -1  -9   6   48.50    6.90
   1  -9  -6   31.10    5.10
  -1  -9   6   38.50    6.50
   1   9  -6   40.60    5.90
   1   9  -6   35.90    6.30
   0  -9   6   11.70    4.40
   0  -9   6    4.50    4.70
   0  -9  -6    4.40    3.20
   0  -9   6    9.50    5.00
   0  -9  -6    9.70    3.50
   0  -9  -6    8.00    3.90
   0   9  -6   14.80    4.20
  -1  -9  -6  651.03   37.80
  -1  -9  -6  658.13   37.70
   1  -9   6  623.34   39.50
   1  -9   6  675.73   49.70
  -1  -9  -6  675.53   38.20
   1  -9   6  603.84   39.80
  -1   9  -6  625.34   39.10
  -1   9  -6  673.43   37.90
  -1   9  -6  609.74   37.50
  -2  -9  -6    3.60    5.80
   2  -9   6    5.80    5.90
   2  -9   6    3.90    4.70
  -2  -9  -6   -2.40    4.20
  -2  -9  -6    3.00    3.50
   2  -9   6   21.20   17.90
  -2   9  -6   13.10    5.20
  -2   9  -6   -1.10    4.40
   2   9   6    0.60    3.80
  -3  -9  -6    8.10    6.20
  -3  -9  -6   16.00    8.60
  -3  -9  -6   13.00    7.50
   3  -9   6    5.00    7.60
  -3  -9  -6   15.00    4.80
  -3   9  -6    7.40    7.30
  -3   9  -6   18.20    6.30
  -3   9  -6   14.80    5.50
   3   9   6   13.40    5.10
  -4  -9  -6   12.20    8.10
  -4  -9  -6    5.50    6.60
  -4  -9  -6   -1.00    9.40
  -4  -9  -6   15.10   10.20
  -4   9  -6   14.20   10.60
  -4   9  -6   15.90    7.80
  -4   9  -6    7.00    6.90
  -5  -9  -6   -4.10   13.70
  -5  -9  -6   24.70    9.00
  -5   9  -6   -5.50    8.60
  -5   9  -6   12.40    8.70
  -6  -9  -6   26.00   12.30
  -6  -9  -6   27.60   21.60
  -6   9  -6    9.40   12.20
  -6  10   6   38.50   11.00
  -5 -10   6   16.70   10.40
  -5 -10   6    6.20   13.60
  -5  10   6   -2.10    8.30
  -5  10   6   -5.30    7.40
  -4 -10   6   39.20   12.60
  -4 -10   6    1.10   10.40
   4 -10  -6    5.90   10.20
  -4 -10   6    7.10    7.90
  -4  10   6   -6.40    5.80
  -4  10   6  -17.10    9.50
   4  10  -6   -4.60    7.10
  -4  10   6   -8.30    6.50
  -4  10   6    6.70   11.00
  -3 -10   6    6.10    8.30
  -3 -10   6    2.40    5.90
   3 -10  -6   -5.20    7.10
   3  10  -6    5.60    5.70
  -3  10   6   -8.60    6.60
  -3  10   6    5.90    5.40
  -3  10   6    0.90    4.70
  -3  10   6    1.40    7.20
   2 -10  -6  159.48   14.90
  -2 -10   6  144.89   15.90
  -2 -10   6  163.28   14.60
   2  10  -6  152.08   13.50
  -2  10   6  162.88   13.40
  -2  10   6  163.28   12.40
  -2  10   6  156.48   11.30
  -2  10   6  147.49   12.60
  -1 -10   6   21.20    6.50
  -1 -10   6   18.60    6.20
   1 -10  -6   20.00    4.70
  -1 -10   6   15.80    5.40
   1 -10  -6   34.20    5.70
   1  10  -6   18.00    5.10
   0 -10   6  207.78   16.10
   0 -10   6  199.88   16.40
   0 -10  -6  186.78   14.60
   0 -10  -6  197.38   14.20
   0 -10   6  209.68   17.30
   0 -10  -6  211.78   15.20
   0  10  -6  202.58   15.30
   1 -10   6   95.79   10.70
  -1 -10  -6   80.29    8.30
  -1 -10  -6   66.09    7.90
  -1 -10  -6   79.39    8.70
   1 -10   6   90.69   10.50
  -1  10  -6   75.79    9.40
  -2 -10  -6   16.40    4.50
  -2 -10  -6   28.20    8.90
   2 -10   6    9.70    7.40
  -2 -10  -6   25.90    5.10
   2 -10   6   18.20    6.00
  -2 -10  -6   25.70    6.10
  -2  10  -6   24.70    6.10
  -2  10  -6   14.30    6.00
  -3 -10  -6  141.09   15.40
   3 -10   6  176.28   19.40
  -3 -10  -6  160.68   19.70
  -3 -10  -6  153.98   15.60
  -3 -10  -6  167.58   14.20
   3 -10   6  183.08   16.60
   3  10   6  127.89   15.80
  -3  10  -6  191.98   16.20
  -3  10  -6  171.78   16.70
  -3  10  -6  173.48   17.90
  -4 -10  -6   29.50   11.40
  -4 -10  -6   13.60    9.90
  -4 -10  -6   23.70   10.80
  -4 -10  -6   33.60    8.30
  -4  10  -6   43.20    9.40
  -4  10  -6   43.60    9.50
  -4  10  -6   49.00   12.70
  -5 -10  -6   13.60   14.40
  -5  10  -6    0.40    9.50
  -5  10  -6    5.30   10.10
  -5 -11   6   -9.60   10.70
  -5 -11   6   11.20   16.80
  -5  11   6   18.60    9.00
  -4 -11   6  -15.20    8.10
  -4 -11   6   -0.30   12.70
   4  11  -6    3.70    7.60
  -4  11   6    9.50    7.40
  -4  11   6   -6.50    6.30
  -3 -11   6    3.00    8.40
  -3 -11   6   -2.10    6.80
   3 -11  -6    7.70    8.70
  -3  11   6   -1.00    7.80
  -3  11   6    4.60    6.10
  -3  11   6   14.90    5.00
  -3  11   6  -12.90    7.40
   3  11  -6   10.10    6.60
   2 -11  -6    9.90    7.00
  -2 -11   6   -2.80    5.60
  -2  11   6   -1.90    4.50
   2  11  -6    5.40    5.40
  -2  11   6   -0.30    3.40
  -1 -11   6    4.60    6.30
   1 -11  -6   -3.40    5.30
   1 -11  -6    2.10    4.20
   1  11  -6    7.10    4.60
   0 -11  -6   25.30    4.90
   0 -11  -6   13.00    5.50
   0 -11   6    7.20    6.10
   0 -11  -6    9.30    5.20
   0 -11   6   22.30    6.90
   0  11  -6   19.30    5.40
  -1 -11  -6  113.49   10.20
  -1 -11  -6   81.09   11.90
   1 -11   6  105.69   14.30
  -1 -11  -6   86.89   10.30
   1 -11   6  134.39   14.40
  -1  11  -6  113.29   11.50
  -2 -11  -6   13.20    8.20
  -2 -11  -6   -2.90    4.70
   2 -11   6    1.20    5.90
   2 -11   6    7.50    8.50
  -2 -11  -6    3.60    4.80
  -2 -11  -6   -6.10    6.10
  -2  11  -6   -0.30    5.50
  -2  11  -6    0.00    6.00
  -3 -11  -6    2.50   10.50
  -3 -11  -6   -0.40    5.50
   3 -11   6   12.00    6.80
  -3 -11  -6    3.10    8.00
  -3  11  -6   -0.10    6.80
  -3  11  -6  -21.80    8.40
  -4 -11  -6   41.90    9.20
  -4 -11  -6   27.40   15.10
  -4  11  -6   56.39   10.70
  -4  11  -6   53.19    9.90
  -5 -11  -6   22.90   11.30
  -5 -11  -6    9.10   17.30
  -5  11  -6   -3.30   10.30
  -5  11  -6  -19.80   10.70
  -5  12   6    8.80   10.70
  -4 -12   6   23.20   13.70
  -4 -12   6   53.89   11.50
  -4  12   6   51.19   10.10
  -4  12   6   37.30    8.30
  -3 -12   6    4.90    8.00
  -3 -12   6   13.40   11.40
  -3  12   6   18.40    5.40
  -3  12   6   12.30    7.40
   3  12  -6   20.20    7.50
  -2 -12   6   98.69   13.20
   2 -12  -6   71.39    9.30
  -2 -12   6   98.79   11.20
  -2 -12   6   71.09   11.30
   2  12  -6   99.89   11.70
  -1 -12   6   26.30    7.40
  -1 -12   6   40.10    9.40
   1 -12  -6   28.00    7.40
   1  12  -6   22.00    6.10
   0 -12   6   91.49   11.40
   0 -12  -6  103.69   12.50
   0 -12   6  127.99   15.70
   0 -12  -6  115.19   11.00
   0  12  -6  133.49   12.40
  -1 -12  -6   96.79   11.60
   1 -12   6  101.19   12.80
  -1 -12  -6   97.19   13.40
   1 -12   6   98.69   13.30
  -1 -12  -6  104.49   10.90
  -1  12  -6  117.79   12.20
  -2 -12  -6    8.70    8.30
   2 -12   6   20.00    7.50
  -2 -12  -6   19.60    9.50
   2 -12   6   21.20   10.20
  -2 -12  -6   20.50    6.30
  -2 -12  -6   14.60    5.90
  -2  12  -6   14.30    5.10
  -2  12  -6    8.50    6.60
  -3 -12  -6   98.99   12.70
   3 -12   6  121.49   16.40
  -3 -12  -6   92.29   16.00
  -3  12  -6   82.39   11.20
  -4 -12  -6   17.50   14.40
  -4 -12  -6   31.20   10.00
   4 -12   6   31.80   10.40
  -4  12  -6   21.70    9.90
  -4 -13   6    2.80   15.40
  -4 -13   6   14.10   12.00
  -3 -13   6   61.09   15.30
   3 -13  -6   48.80    9.50
  -3 -13   6   39.30   10.80
  -2 -13   6    5.10    8.10
   2 -13  -6   15.70    6.90
  -2 -13   6   15.50   10.00
   2  13  -6   10.40    6.80
  -1 -13   6    9.90    9.40
  -1 -13   6   14.20    7.30
   1  13  -6   15.50    6.30
   0 -13   6   10.30    9.60
   0 -13   6    0.90    6.90
   0 -13  -6    8.10    5.70
   0  13  -6   13.40    6.40
  -1 -13  -6   34.70    6.70
   1 -13   6   28.40    8.30
  -1 -13  -6   26.40    9.10
   1 -13   6   52.19   12.00
  -1  13  -6   30.20    7.10
  -2 -13  -6   39.60   12.80
   2 -13   6   42.30    9.10
  -2 -13  -6   24.10    7.40
  -2  13  -6   49.90    8.70
  -3 -13  -6   28.80   13.60
   3 -13   6   20.20    9.40
  -3  13  -6   21.70    8.50
   4 -13   6   20.40   11.60
  -4 -13  -6   11.60   18.60
  -4 -13  -6   12.10   10.70
  -4  13  -6    4.20    9.90
  -3 -14   6   59.59   12.90
  -3 -14   6   70.19   15.50
   3 -14  -6   63.79   10.90
   2 -14  -6   19.90    7.60
  -2 -14   6   34.30   13.40
  -2 -14   6   20.20   10.10
  -1 -14   6    1.20    8.00
   1 -14  -6    1.70    6.50
   1  14  -6    5.20    7.20
   0 -14   6    3.20    7.80
   0 -14  -6   13.30    6.30
   0  14  -6    6.70    6.50
   1 -14   6   29.70    8.80
  -1 -14  -6   38.70    7.70
  -1  14  -6   22.90    7.60
  -2 -14  -6   10.50    7.50
  -2 -14  -6    2.60   13.50
   2 -14   6    4.70    8.60
  -2  14  -6   -4.20    7.70
  -3 -14  -6   67.89   10.60
  -3 -14  -6   77.89   17.70
   3 -14   6   39.00   11.80
  -3  14  -6   49.10   10.30
   2 -15  -6    7.50    8.60
  -2 -15   6   10.40   11.20
  -2 -15   6    8.10   15.60
  -1 -15   6   35.60   10.80
   1 -15  -6   38.50    9.00
   0 -15  -6   -8.70    7.50
   0 -15   6    6.00    9.40
   1 -15   6    1.90    9.60
  -1 -15  -6    2.20    7.90
  -7   0   7    5.10   11.40
  -7   0   7   19.40   25.90
   6   0  -7    5.20    7.90
  -6   0   7    3.90   16.90
  -6   0   7    4.80    8.00
   5   0  -7    8.90    6.00
  -5   0   7    0.20    9.20
  -5   0   7    5.50   10.20
  -5   0   7    9.30    7.40
   5   0  -7   -3.50    8.60
   5   0  -7   -1.20    6.90
  -5   0   7   12.20    6.00
  -4   0   7  -13.90    5.50
   4   0  -7    4.60    4.80
  -4   0   7    1.10    6.60
  -4   0   7   -0.50    4.00
   4   0  -7    2.10    5.00
   4   0  -7   -7.30    5.60
  -4   0   7    0.70    4.80
  -3   0   7   -0.90    3.40
   3   0  -7   -0.80    3.20
   3   0  -7   -3.10    3.00
  -3   0   7   -0.20    3.00
   3   0  -7   -3.50    4.00
   3   0  -7    1.30    3.60
  -3   0   7    4.90    5.10
  -3   0   7   -2.10    4.40
  -2   0   7   -3.30    3.00
   2   0  -7    3.60    2.30
   2   0  -7    1.40    2.80
  -2   0   7   -1.30    3.20
  -2   0   7    1.00    2.30
   2   0  -7    3.40    2.70
  -2   0   7    1.90    2.10
   2   0  -7   -4.30    2.30
   1   0  -7   -0.30    1.50
   1   0  -7   -2.30    1.60
   1   0  -7   -2.10    1.20
   1   0  -7    3.60    2.80
  -1   0   7    1.30    1.60
  -1   0   7    0.10    1.50
  -1   0   7   -1.80    1.90
  -1   0   7   -0.30    2.30
   0   0  -7    1.40    1.20
   0   0  -7    1.50    2.00
   0   0   7    2.10    1.30
   0   0  -7    1.90    1.30
  -1   0  -7    0.30    2.70
   1   0   7   -1.40    1.40
   1   0   7    0.70    2.10
  -1   0  -7    0.70    1.30
  -2   0  -7    3.90    4.20
   2   0   7    2.20    2.50
  -2   0  -7    0.30    2.10
   2   0   7    3.50    3.20
  -3   0  -7    2.10    3.10
   3   0   7    4.30    5.40
  -3   0  -7   -3.20    5.30
   3   0   7   -1.30    3.20
  -4   0  -7   -7.20    7.10
   4   0   7   -5.30    6.70
   4   0   7   -1.00    4.70
  -4   0  -7   -0.50    6.30
  -4   0  -7   -2.40    4.10
  -5   0  -7    5.60   11.10
  -5   0  -7   -2.70    5.80
  -6   0  -7   -1.50   17.30
  -6   0  -7    5.80    8.20
  -7   0  -7    2.60   12.10
  -7   0  -7  -22.90   22.80
  -7  -1   7    2.50   11.10
  -7  -1   7   -0.80   23.10
  -7   1   7   41.70   29.60
  -7   1   7   -7.90   11.10
  -6  -1   7    9.70    8.00
   6  -1  -7   12.60    8.60
  -6  -1   7    7.20   15.20
  -6   1   7    6.10    7.90
   6   1  -7    1.70    7.90
  -6   1   7   14.70   19.60
  -5  -1   7    7.10    7.70
  -5  -1   7   22.60    6.80
   5  -1  -7    9.40    9.90
  -5  -1   7   26.70   11.80
   5  -1  -7   13.30    7.70
  -5  -1   7    5.30    9.60
   5   1  -7   15.30    7.70
  -5   1   7    2.30   10.80
  -5   1   7   24.80    8.40
   5   1  -7    7.20    5.90
  -5   1   7   35.00   14.20
  -5   1   7   23.20    6.70
   5   1  -7   19.80    7.90
  -4  -1   7  301.07   21.60
  -4  -1   7  309.57   23.40
   4  -1  -7  300.27   21.50
  -4  -1   7  323.67   21.40
   4  -1  -7  326.57   22.40
  -4  -1   7  298.37   25.00
   4  -1  -7  280.27   22.80
  -4   1   7  310.77   21.10
   4   1  -7  305.17   22.30
   4   1  -7  317.27   21.50
  -4   1   7  313.47   23.00
   4   1  -7  320.07   22.00
  -4   1   7  307.47   21.60
   4   1  -7  284.47   21.70
  -4   1   7  308.87   27.40
  -3  -1   7    9.60    4.70
   3  -1  -7    6.20    3.60
   3  -1  -7   12.30    4.10
  -3  -1   7   15.50    4.10
   3  -1  -7    8.80    3.70
   3  -1  -7   12.50    4.70
  -3  -1   7   11.80    3.60
  -3  -1   7   12.70    5.00
   3   1  -7    7.10    3.90
   3   1  -7    8.40    4.00
  -3   1   7   10.50    4.80
   3   1  -7   12.50    4.10
  -3   1   7    8.60    3.50
  -3   1   7   13.00    3.90
   3   1  -7   16.50    4.10
  -3   1   7   11.90    6.90
  -2  -1   7    4.30    3.20
  -2  -1   7    6.50    2.80
   2  -1  -7    4.90    2.40
   2  -1  -7    5.90    2.80
   2  -1  -7    8.60    3.40
  -2  -1   7    0.40    2.20
  -2  -1   7    3.30    2.80
   2  -1  -7    7.50    3.60
  -2   1   7    1.30    3.20
   2   1  -7   -0.80    2.80
  -2   1   7    5.90    2.60
  -2   1   7    4.50    2.40
   2   1  -7    2.40    2.60
  -2   1   7    2.20    4.60
   2   1  -7    5.20    2.50
   2   1  -7    7.10    2.70
  -1  -1   7  205.38   14.80
   1  -1  -7  237.18   14.10
  -1  -1   7  238.68   13.90
  -1  -1   7  223.88   14.30
   1  -1  -7  248.68   14.60
   1  -1  -7  223.78   14.10
  -1  -1   7  212.48   14.20
   1  -1  -7  247.58   15.20
  -1   1   7  256.47   15.30
  -1   1   7  250.07   14.10
   1   1  -7  228.28   15.10
   1   1  -7  207.18   14.20
  -1   1   7  229.18   13.90
   1   1  -7  226.08   14.40
  -1   1   7  236.28   15.00
   0  -1   7  622.64   34.30
   0  -1   7  609.14   34.10
   0  -1   7  571.14   34.70
   0  -1  -7  632.24   33.70
   0  -1  -7  590.64   33.70
   0  -1  -7  607.24   34.60
   0   1  -7  596.44   34.20
   0   1  -7  569.84   34.60
   0   1  -7  572.64   34.10
  -1  -1  -7  201.78   13.80
   1  -1   7  238.48   15.10
   1  -1   7  229.88   13.40
  -1   1  -7  220.68   13.40
  -1   1  -7  232.28   16.00
   1   1   7  212.08   13.50
   1   1   7  184.98   12.70
  -2  -1  -7  135.99   11.40
   2  -1   7  125.79   11.60
  -2  -1  -7  121.29    8.80
   2   1   7  130.99    8.80
   2   1   7  129.39   10.00
  -2   1  -7  119.99   13.50
  -2   1  -7  102.69    9.00
   3  -1   7   17.50    6.10
  -3  -1  -7    2.80    2.90
  -3  -1  -7    4.10    5.50
  -3  -1  -7    6.70    4.20
   3  -1   7    7.70    3.70
   3   1   7    5.80    3.20
  -3   1  -7   14.90    8.80
   3   1   7    0.40    3.90
   4  -1   7  443.86   29.60
  -4  -1  -7  398.86   27.70
   4  -1   7  396.06   26.20
  -4  -1  -7  382.76   25.40
  -4  -1  -7  343.07   30.70
  -4   1  -7  413.66   27.80
   4   1   7  375.76   25.70
   4   1   7  371.06   27.70
  -4   1  -7  391.66   33.30
  -4   1  -7  443.76   26.20
  -5  -1  -7  133.89   21.20
  -5  -1  -7  128.29   18.20
  -5  -1  -7  158.18   14.60
  -5   1  -7  129.29   20.30
  -5   1  -7  166.38   14.90
  -6  -1  -7   39.30   17.00
  -6  -1  -7   23.90    9.00
  -6   1  -7   20.00   18.20
  -6   1  -7   38.30    9.90
  -7  -1  -7  -24.40   24.30
  -7  -1  -7   -9.40   11.70
  -7   1  -7    8.40   32.10
  -7   1  -7    6.80   12.50
  -7  -2   7    7.80   11.50
  -7  -2   7   28.30   22.20
  -7   2   7   40.30   31.90
  -7   2   7   -2.40   12.10
  -6  -2   7   87.19   20.70
   6  -2  -7  123.59   16.40
  -6  -2   7   82.99   11.50
  -6   2   7   79.59   11.70
  -6   2   7  108.99   24.00
   6   2  -7   67.39   11.50
   5  -2  -7   29.40   10.10
  -5  -2   7   27.10    7.00
   5  -2  -7   18.90    7.90
  -5  -2   7   18.00   11.30
  -5  -2   7   24.00   11.00
  -5   2   7   22.50    7.00
   5   2  -7   17.60    6.40
   5   2  -7   26.80    8.50
  -5   2   7   25.90    8.80
  -5   2   7   26.10   13.90
  -4  -2   7  170.58   17.40
  -4  -2   7  185.08   15.90
   4  -2  -7  187.88   15.90
   4  -2  -7  200.18   15.60
   4  -2  -7  216.58   18.20
  -4  -2   7  165.78   14.80
  -4  -2   7  173.28   17.80
   4   2  -7  152.08   15.60
   4   2  -7  191.58   15.50
   4   2  -7  205.78   16.30
  -4   2   7  216.48   16.00
  -4   2   7  200.78   15.30
   4   2  -7  178.88   15.00
  -4   2   7  191.28   17.20
  -4   2   7  181.48   22.00
  -3  -2   7  243.68   16.30
  -3  -2   7  250.37   16.50
   3  -2  -7  207.08   16.80
  -3  -2   7  245.58   17.70
   3  -2  -7  210.98   18.30
  -3  -2   7  253.07   17.60
  -3   2   7  228.68   16.30
  -3   2   7  213.48   20.60
   3   2  -7  237.28   16.80
  -3   2   7  205.08   15.80
   3   2  -7  256.67   16.80
  -3   2   7  238.78   17.60
   3   2  -7  232.98   16.40
   3   2  -7  258.27   16.40
  -2  -2   7 1154.48   69.09
  -2  -2   7 1139.59   68.99
   2  -2  -7 1264.67   68.59
  -2  -2   7 1173.98   69.49
   2  -2  -7 1305.67   70.49
   2  -2  -7 1265.57   68.79
   2  -2  -7 1270.27   69.39
  -2  -2   7 1139.39   68.69
   2   2  -7 1114.79   68.49
  -2   2   7 1287.47   69.29
   2   2  -7 1107.19   68.99
   2   2  -7 1134.09   68.69
  -2   2   7 1254.17   71.19
   2   2  -7 1129.59   68.59
  -2   2   7 1280.87   68.49
  -2   2   7 1201.68   69.69
   1  -2  -7    1.90    1.60
   1  -2  -7   -2.20    2.40
   1  -2  -7   -0.10    1.60
  -1  -2   7    3.70    2.50
  -1  -2   7    1.00    1.80
  -1  -2   7    0.90    1.90
   1  -2  -7    1.20    3.60
  -1  -2   7    2.70    1.80
   1   2  -7    1.00    2.60
  -1   2   7    0.00    1.60
  -1   2   7   -1.50    1.30
   1   2  -7    3.20    2.20
  -1   2   7    0.30    2.40
   1   2  -7    1.20    1.70
   0  -2   7 1498.85   82.79
   0  -2   7 1494.75   82.89
   0  -2  -7 1504.25   82.99
   0   2  -7 1469.95   82.89
   0   2  -7 1375.36   82.79
  -1  -2  -7   85.69    5.80
   1   2   7   95.59    7.10
   1   2   7   95.59    5.90
  -2  -2  -7  214.98   12.90
   2  -2   7  177.98   13.60
   2  -2   7  189.28   16.60
  -2  -2  -7  210.28   15.00
  -2   2  -7  182.58   18.30
   2   2   7  226.48   13.00
  -2   2  -7  177.88   13.50
   2   2   7  230.28   14.50
   3  -2   7  626.64   35.40
  -3  -2  -7  546.75   37.20
   3  -2   7  605.44   38.30
  -3  -2  -7  550.84   34.30
  -3  -2  -7  553.44   35.40
   3   2   7  587.24   34.50
  -3   2  -7  581.54   40.10
   3   2   7  568.84   35.90
  -3   2  -7  586.64   35.10
  -4  -2  -7   -0.80    7.90
   4  -2   7   10.50    7.30
   4  -2   7    4.40    5.10
  -4   2  -7   25.10   11.80
  -4   2  -7    8.60    4.80
  -4   2  -7   10.80    6.90
   4   2   7   15.10    6.60
   4   2   7   13.10    4.90
  -5  -2  -7   10.90   13.10
  -5  -2  -7   10.90    9.20
  -5  -2  -7    3.60    5.70
  -5   2  -7    2.20    6.20
  -5   2  -7  -13.10   14.20
  -6  -2  -7    8.70    8.50
  -6  -2  -7   24.80   19.80
  -6   2  -7   39.60   25.20
  -6   2  -7   16.00    8.80
  -7  -2  -7   28.50   12.70
  -7  -2  -7   28.30   23.40
  -7   2  -7    8.80   12.80
  -7   2  -7   18.60   36.60
  -7  -3   7   -5.30   24.90
  -7  -3   7  -12.60   11.50
  -7   3   7   -1.40   11.60
  -7   3   7   21.60   33.60
   6  -3  -7   38.20   10.60
  -6  -3   7    4.00   14.80
  -6  -3   7   37.70    9.30
   6   3  -7   26.90   10.10
  -6   3   7    5.40   23.30
  -6   3   7   30.20    9.90
   5  -3  -7    4.30    7.50
   5  -3  -7   -3.80    6.20
  -5  -3   7    1.70    9.60
   5  -3  -7    9.80   12.30
  -5  -3   7    8.40    6.20
  -5  -3   7  -15.00   10.20
  -5   3   7   -2.80    8.20
   5   3  -7   -1.30    5.60
   5   3  -7   -2.10    7.20
  -5   3   7    4.70    6.20
  -5   3   7   11.00   14.90
  -4  -3   7  356.16   24.30
  -4  -3   7  352.86   22.40
   4  -3  -7  251.97   22.00
  -4  -3   7  322.57   24.40
  -4   3   7  261.97   21.60
  -4   3   7  258.07   28.90
  -4   3   7  265.07   22.60
   4   3  -7  343.37   21.80
   4   3  -7  345.87   22.30
  -4   3   7  268.07   21.20
   4   3  -7  334.17   22.60
   4   3  -7  328.97   22.40
   3  -3  -7   10.00    4.40
  -3  -3   7   15.00    4.00
  -3  -3   7   18.50    5.10
   3  -3  -7    5.10    4.10
  -3  -3   7    6.90    4.00
   3  -3  -7    6.70    6.60
  -3  -3   7   12.10    4.40
  -3   3   7   15.40    5.10
   3   3  -7   12.60    4.10
   3   3  -7   16.30    4.60
  -3   3   7   10.40    3.70
   3   3  -7   13.50    4.40
  -3   3   7   15.40    8.80
   3   3  -7   14.60    4.20
  -3   3   7    6.70    3.90
   2  -3  -7   58.79    8.90
  -2  -3   7   72.99    8.20
   2   3  -7   82.59    7.40
  -2   3   7   49.40    9.10
  -2   3   7   49.00    6.40
   2   3  -7   82.99    7.00
   2   3  -7   78.29    7.60
   1  -3  -7   11.20    2.40
   1  -3  -7    5.40    4.80
   1  -3  -7   14.50    2.30
  -1  -3   7   21.60    3.50
  -1  -3   7   16.40    2.90
  -1  -3   7   19.70    3.10
   1  -3  -7   14.10    3.30
   1   3  -7   19.10    3.20
   1   3  -7   21.80    3.30
   1   3  -7   14.30    3.40
  -1   3   7   13.90    3.00
  -1   3   7   10.60    1.80
  -1   3   7   14.40    2.40
   0  -3   7  718.23   40.30
   0  -3   7  712.73   40.20
   0  -3  -7  609.64   39.90
   0   3  -7  715.43   40.30
   0   3  -7  723.23   40.30
  -1  -3  -7   17.40    3.30
   1  -3   7   22.40    6.50
   1  -3   7   22.60    3.30
  -1   3  -7   21.20    3.20
   2  -3   7  216.28   14.30
   2  -3   7  232.08   18.60
  -2  -3  -7  202.28   12.90
  -2  -3  -7  192.58   14.80
   2   3   7  205.38   12.80
  -2   3  -7  195.48   19.20
  -2   3  -7  199.78   14.00
   2   3   7  204.08   14.60
   3  -3   7  130.09   11.10
  -3  -3  -7  112.49   12.50
  -3  -3  -7  112.19   11.30
   3  -3   7  122.09   15.80
  -3  -3  -7  104.99    9.30
   3   3   7  104.99   11.20
   3   3   7  114.09    9.40
  -3   3  -7  113.69   10.40
  -3   3  -7  144.79   11.80
  -3   3  -7  147.89   18.80
   4  -3   7   49.00   10.10
  -4  -3  -7   39.90    9.70
   4  -3   7   66.69    8.30
  -4  -3  -7   45.90    7.50
  -4  -3  -7   57.09    9.40
  -4  -3  -7   42.10    6.30
   4   3   7   49.00    6.40
   4   3   7   44.50    8.60
  -4   3  -7   78.59   18.20
  -5  -3  -7  105.49   13.00
  -5  -3  -7  140.79   17.40
  -5   3  -7   94.79   22.60
  -5   3  -7  117.39   14.20
  -6  -3  -7   35.60   20.80
  -6   3  -7   76.19   29.70
  -6   3  -7   47.70   10.20
  -7  -3  -7    3.10   13.60
  -7  -3  -7   28.90   23.10
  -7   3  -7    5.20   36.80
  -7   3  -7   13.70   13.20
  -7  -4   7   51.69   13.90
  -7  -4   7   40.30   23.90
  -7   4   7   63.39   13.80
  -7   4   7   91.29   37.00
  -6  -4   7  189.38   20.10
   6  -4  -7  192.58   22.40
  -6  -4   7  202.68   26.60
   6   4  -7  156.78   20.90
  -6   4   7  133.09   31.00
  -6   4   7  202.48   20.40
   5  -4  -7   17.70   12.80
  -5  -4   7   53.89    8.50
   5  -4  -7   35.80    8.70
   5  -4  -7   22.50    9.20
  -5  -4   7   40.70   11.60
  -5  -4   7   35.00   12.40
  -5   4   7   30.70    8.00
   5   4  -7   51.89    8.70
  -5   4   7   19.80   10.40
  -5   4   7   39.40   18.30
   4  -4  -7   -4.70    4.60
  -4  -4   7    6.90    6.10
   4  -4  -7   -5.90    9.20
  -4  -4   7    0.80    4.70
  -4  -4   7    9.10    5.90
   4  -4  -7    1.40    5.20
  -4  -4   7    2.00    7.20
  -4   4   7   20.10   12.70
  -4   4   7    9.10    7.00
   4   4  -7    0.70    5.60
   4   4  -7    0.10    5.10
  -4   4   7    3.30    4.80
   4   4  -7    0.90    5.20
   4   4  -7    7.00    5.20
  -4   4   7   17.30    6.20
  -3  -4   7  231.48   16.30
  -3  -4   7  244.08   16.70
  -3  -4   7  256.87   17.50
  -3  -4   7  242.58   17.40
   3  -4  -7  203.58   17.00
   3  -4  -7  175.58   20.80
   3   4  -7  243.48   16.10
  -3   4   7  229.78   17.30
  -3   4   7  196.18   15.90
  -3   4   7  235.58   22.10
  -3   4   7  201.28   15.90
   3   4  -7  228.98   16.40
   3   4  -7  247.38   16.50
  -2  -4   7  126.29   10.20
   2  -4  -7  111.99   15.10
  -2  -4   7  130.69   10.50
  -2  -4   7  135.09   10.60
   2  -4  -7  123.59    9.80
  -2  -4   7  147.59   11.00
   2  -4  -7  134.09   10.80
   2   4  -7  130.29   10.30
   2   4  -7  118.09   10.50
   2   4  -7  149.69   10.30
  -2   4   7  124.99    9.60
  -2   4   7  124.89   10.70
  -1  -4   7 1839.92  111.39
   1  -4  -7 2139.39  111.79
  -1  -4   7 1805.52  111.59
   1  -4  -7 2030.90  110.99
   1  -4  -7 2101.89  114.59
   1   4  -7 1825.32  111.59
   1   4  -7 1868.61  111.59
  -1   4   7 2016.10  110.29
  -1   4   7 2118.19  111.09
  -1   4   7 2049.99  110.29
   1   4  -7 1857.91  111.69
  -1   4   7 2055.09  111.59
   0  -4  -7  234.98   12.60
   0  -4   7  210.28   14.10
   0  -4   7  206.48   14.00
   0   4  -7  214.28   14.10
   0   4  -7  205.88   14.10
  -1  -4  -7   17.70    3.70
   1  -4   7   23.10    3.60
   1  -4   7   26.00    4.00
   1  -4   7   21.20    7.10
  -1   4  -7   30.10    4.00
   2  -4   7    3.40    3.10
  -2  -4  -7    1.40    2.00
  -2  -4  -7    2.40    3.20
   2  -4   7    5.60    6.40
   2   4   7    1.10    2.00
  -2   4  -7   12.30    8.30
  -2   4  -7    3.90    2.90
  -3  -4  -7   36.40    6.50
   3  -4   7   21.70    5.60
  -3  -4  -7   36.10    7.60
  -3  -4  -7   29.20    7.20
  -3  -4  -7   43.80    5.80
   3  -4   7   26.70   10.00
   3   4   7   25.90    5.60
  -3   4  -7   12.30    9.90
  -3   4  -7   15.70    4.50
  -3   4  -7   29.10    6.00
   3   4   7   27.30    4.20
   4  -4   7    7.60   10.60
  -4  -4  -7    0.50    5.90
  -4  -4  -7   -2.00    6.10
   4  -4   7    6.70    6.50
  -4  -4  -7   16.80    4.70
  -4  -4  -7    9.60    7.60
  -4   4  -7    8.10    7.40
  -4   4  -7    8.50    5.10
  -4   4  -7   15.30   13.60
   4   4   7   -1.40    7.10
   4   4   7    3.60    4.50
  -5  -4  -7    5.70    9.30
  -5  -4  -7    6.60    6.20
  -6  -4  -7    9.70    9.50
  -6  -4  -7   -0.60   14.90
  -6   4  -7    0.60    8.70
  -6   4  -7   13.30   26.90
  -7  -4  -7  -38.40   29.40
  -7  -4  -7  -10.40   12.50
  -7   4  -7   -1.30   12.30
  -7   4  -7  -45.40   42.20
  -7  -5   7  -22.40   22.60
  -7   5   7   15.60   13.10
  -7   5   7   19.40   33.60
  -6  -5   7    4.30   13.90
  -6  -5   7   15.90    9.80
  -6   5   7   13.80   23.10
  -6   5   7   14.70    9.30
   6   5  -7   25.50   10.70
   5  -5  -7   21.20    9.70
   5  -5  -7   20.20    8.70
  -5  -5   7   22.90   11.30
  -5  -5   7   21.20   11.40
   5   5  -7   30.70    8.40
  -5   5   7   22.00   17.60
  -5   5   7   13.50    6.80
  -4  -5   7   81.29   11.10
  -4  -5   7   93.09   10.70
   4  -5  -7   68.89    9.50
  -4  -5   7   72.29    9.80
  -4  -5   7   84.99   11.10
   4  -5  -7   68.09    9.60
   4  -5  -7   75.69   14.40
  -4   5   7   83.99   16.30
   4   5  -7   68.49    8.80
  -4   5   7   74.99    9.20
  -4   5   7   69.89   10.60
  -4   5   7   96.99   11.00
   4   5  -7   90.09   11.60
   4   5  -7   93.29   11.40
  -3  -5   7   72.69   10.00
   3  -5  -7  100.29   10.40
  -3  -5   7   93.89   10.50
  -3  -5   7   89.69    9.60
  -3  -5   7   92.69   11.10
   3  -5  -7   85.99   14.40
  -3   5   7   89.99    9.90
  -3   5   7   79.59   11.00
   3   5  -7   95.59   10.00
   3   5  -7   82.49    9.80
  -3   5   7  107.49    9.60
  -3   5   7   95.79   14.60
   3   5  -7   89.59    9.60
  -2  -5   7   51.39    6.40
  -2  -5   7   50.29    7.30
   2  -5  -7   44.30    5.50
   2  -5  -7   40.20   10.40
  -2  -5   7   61.19    7.10
  -2  -5   7   43.30    5.80
   2  -5  -7   48.90    6.80
   2   5  -7   50.59    6.80
  -2   5   7   51.79    6.40
   2   5  -7   58.99    6.90
  -2   5   7   55.79    7.40
   2   5  -7   55.29    7.00
  -2   5   7   57.69    7.60
  -1  -5   7    4.30    2.70
  -1  -5   7    0.20    2.50
   1  -5  -7    3.70    2.10
  -1  -5   7    1.70    2.70
   1  -5  -7    2.80    2.70
   1   5  -7    2.30    2.80
   1   5  -7    9.80    3.20
   1   5  -7   -0.10    2.50
  -1   5   7    5.80    2.90
  -1   5   7    2.30    2.10
   0  -5   7   62.89    6.80
   0  -5  -7   77.69    5.20
   0  -5  -7   75.89    5.00
   0  -5  -7   69.99    5.00
   0  -5   7   56.39    6.80
   0  -5  -7   71.59    6.40
   0   5  -7   65.99    6.60
   0   5  -7   55.19    6.70
   0   5  -7   63.19    6.40
   1  -5   7 1209.68   71.89
   1  -5   7 1250.67   67.59
   1  -5   7 1243.48   67.59
  -1  -5  -7 1080.99   67.59
  -1   5  -7 1184.88   67.19
   1   5   7 1070.79   65.59
  -2  -5  -7  404.76   27.50
   2  -5   7  443.56   32.90
   2  -5   7  449.76   27.20
  -2  -5  -7  412.26   25.10
  -2  -5  -7  429.56   25.50
   2   5   7  423.96   25.10
  -2   5  -7  453.95   27.00
  -3  -5  -7    5.70    5.10
  -3  -5  -7    6.40    4.40
   3  -5   7    5.10    4.70
  -3  -5  -7    0.60    5.20
   3  -5   7    4.60   11.10
  -3  -5  -7    3.50    3.10
   3   5   7    7.20    3.30
  -3   5  -7    8.10    4.00
  -3   5  -7    7.40   11.10
  -3   5  -7    2.90    5.10
   4  -5   7   45.30    9.20
  -4  -5  -7   52.79    8.20
  -4  -5  -7   53.19    9.60
  -4  -5  -7   57.79    7.00
   4  -5   7   40.30   13.50
  -4  -5  -7   53.99   10.00
   4   5   7   58.59   10.60
  -4   5  -7   39.90   15.10
  -4   5  -7   43.60    9.30
  -4   5  -7   48.40    7.60
   4   5   7   73.89    9.40
  -5  -5  -7   -0.40   10.70
  -5  -5  -7  -17.30    9.20
  -5  -5  -7    7.00    7.10
  -5   5  -7   -5.50    6.60
  -5   5  -7   -0.80   17.10
  -6  -5  -7   33.50   16.60
  -6  -5  -7   40.80   11.40
  -6   5  -7   18.80   26.00
  -6   5  -7   45.60   11.00
  -7  -5  -7   60.69   16.00
  -7  -5  -7  107.39   32.90
  -7   5  -7   48.50   38.70
  -7   5  -7   34.80   14.50
  -7  -6   7  108.39   25.80
  -7  -6   7   93.19   16.60
  -7   6   7   91.39   37.20
  -7   6   7   64.89   15.40
  -6  -6   7   -9.60    9.50
  -6  -6   7  -23.30   15.50
   6   6  -7   -3.70   10.10
  -6   6   7    9.90    9.50
  -6   6   7  -27.80   24.80
  -5  -6   7   78.59   10.30
   5  -6  -7   70.09   11.00
  -5  -6   7   38.80   13.50
   5  -6  -7   72.39   11.80
  -5   6   7   84.49   22.40
   5   6  -7   62.09   10.80
  -5   6   7   67.49   10.00
   4  -6  -7  332.37   32.40
  -4  -6   7  296.77   23.60
  -4  -6   7  289.17   24.70
  -4  -6   7  277.57   24.30
  -4  -6   7  295.07   22.70
   4  -6  -7  328.47   23.30
   4  -6  -7  333.77   23.50
  -4   6   7  339.37   33.80
   4   6  -7  301.37   22.60
  -4   6   7  353.06   23.00
  -4   6   7  294.17   22.80
   4   6  -7  322.77   22.80
  -4   6   7  320.27   24.40
  -3  -6   7  352.86   23.40
   3  -6  -7  366.76   23.50
  -3  -6   7  319.27   24.10
   3  -6  -7  334.77   30.60
  -3  -6   7  320.37   23.20
  -3  -6   7  322.77   23.80
  -3   6   7  382.46   23.80
   3   6  -7  352.96   23.20
  -3   6   7  361.26   22.90
   3   6  -7  345.37   23.20
  -3   6   7  356.16   23.10
   3   6  -7  332.57   22.90
  -2  -6   7   71.69    8.50
  -2  -6   7   68.29    8.40
   2  -6  -7   74.19    7.80
  -2  -6   7   70.29    8.00
   2  -6  -7   89.79    8.60
   2  -6  -7   74.29   13.10
  -2  -6   7   67.39    8.50
  -2   6   7   76.69    7.40
  -2   6   7   81.89    8.70
   2   6  -7   61.79    7.90
  -2   6   7   75.19    6.60
   2   6  -7   65.19    7.90
  -2   6   7   76.59    7.60
   2   6  -7   63.69    7.90
  -1  -6   7   90.09    8.80
   1  -6  -7  123.19    8.40
   1  -6  -7  121.19    9.30
  -1  -6   7   99.59    8.20
  -1  -6   7  111.69    9.30
   1   6  -7   97.99    9.10
   1   6  -7   94.59    8.90
   1   6  -7   95.19    8.50
  -1   6   7  110.39    8.10
  -1   6   7  103.79    8.20
   0  -6  -7   29.90    3.70
   0  -6   7   23.10    4.30
   0  -6  -7   29.40    3.80
   0  -6   7   25.00    4.30
   0  -6  -7   27.30    3.70
   0  -6  -7   25.80    3.00
   0   6  -7   25.40    4.00
   0   6  -7   26.40    3.90
   1  -6   7  863.81   49.00
  -1  -6  -7  821.12   46.90
  -1  -6  -7  798.62   46.90
  -1  -6  -7  832.12   47.40
   1  -6   7  847.02   54.39
   1  -6   7  819.12   48.90
  -1  -6  -7  840.82   47.10
  -1   6  -7  819.62   48.60
   2  -6   7   10.60    9.00
  -2  -6  -7   -0.40    3.60
  -2  -6  -7    4.10    3.60
  -2  -6  -7    0.50    2.90
   2  -6   7    3.40    4.00
  -2  -6  -7    0.60    2.20
  -2   6  -7   -1.30    3.20
   2   6   7   -0.40    2.40
  -2   6  -7    2.90    3.40
   3  -6   7  122.49   12.80
  -3  -6  -7  115.59   11.00
   3  -6   7  102.99   17.90
  -3  -6  -7  110.49   13.10
  -3  -6  -7  130.49   12.70
  -3  -6  -7  106.49    9.50
  -3   6  -7  117.19   17.50
  -3   6  -7  104.49   11.10
   3   6   7  127.79    9.70
  -3   6  -7  108.99   12.30
  -4  -6  -7   16.30    9.50
  -4  -6  -7    0.50    8.10
   4  -6   7    3.80    7.90
  -4  -6  -7   -0.90    6.40
  -4  -6  -7    3.00    4.70
  -4   6  -7   19.40    8.50
  -4   6  -7  -17.50   14.60
   4   6   7   10.10    5.30
  -4   6  -7   -0.40    5.80
  -5  -6  -7   -7.20   10.30
  -5  -6  -7   -1.20   10.60
  -5  -6  -7    7.60    7.10
  -5   6  -7   39.60   20.10
  -5   6  -7   19.80    7.40
  -6  -6  -7  101.69   13.20
  -6  -6  -7   70.29   17.80
  -6   6  -7   64.59   12.50
  -6   6  -7   78.79   30.40
  -6  -7   7   42.10   19.30
  -6  -7   7   42.80   12.10
  -6   7   7    0.30   24.60
  -6   7   7   32.30   11.50
  -5  -7   7  -18.90    7.10
  -5  -7   7    3.60   10.40
   5  -7  -7   -4.20   10.20
  -5  -7   7  -19.30   12.70
  -5   7   7   -3.50    7.70
  -5   7   7   12.80   18.80
   5   7  -7    7.10    8.80
   4  -7  -7   19.60    7.20
  -4  -7   7   14.80    9.20
   4  -7  -7    4.00   16.10
  -4  -7   7   17.60    8.00
  -4  -7   7   16.10    6.50
   4  -7  -7   27.70    7.90
  -4   7   7   21.00    7.50
  -4   7   7   26.90    7.00
  -4   7   7   17.60    8.80
   4   7  -7   26.80    7.10
   4   7  -7   23.40    7.00
  -3  -7   7    6.60    5.30
   3  -7  -7   18.10   12.80
  -3  -7   7   13.80    6.60
   3  -7  -7    7.00    5.20
  -3  -7   7   10.90    4.80
  -3  -7   7    8.50    5.60
   3  -7  -7   -6.40    4.80
   3   7  -7   14.30    5.30
   3   7  -7   10.50    4.90
  -3   7   7   14.60    5.40
   3   7  -7    4.10    4.80
  -3   7   7    5.90    4.60
  -3   7   7    2.50    5.60
   2  -7  -7    8.90   11.50
   2  -7  -7   14.60    4.40
   2  -7  -7   17.80    4.60
  -2  -7   7   27.30    5.10
  -2  -7   7   34.60    5.70
  -2  -7   7   18.40    4.50
  -2  -7   7   31.00    5.90
  -2   7   7   30.40    4.80
  -2   7   7   29.10    5.20
   2   7  -7   25.80    5.20
   2   7  -7   22.40    4.70
   2   7  -7   21.30    4.40
  -2   7   7   20.40    3.50
  -2   7   7   21.70    4.10
   1  -7  -7  112.39    9.30
  -1  -7   7  116.49   10.70
  -1  -7   7  122.69   10.10
  -1   7   7  111.39    8.90
   1   7  -7  118.29   10.40
   1   7  -7  122.49   10.20
   1   7  -7  119.49    9.10
  -1   7   7  109.89    8.90
   0  -7  -7   17.40    2.80
   0  -7  -7    9.80    2.60
   0  -7   7   11.20    4.00
   0  -7  -7   10.20    2.60
   0  -7   7    9.60    3.80
   0  -7   7    9.20    3.60
   0   7  -7    8.30    3.40
   0   7  -7    8.20    3.10
   1  -7   7  -13.20    9.60
  -1  -7  -7    5.30    2.10
  -1  -7  -7    9.30    2.80
  -1  -7  -7    6.80    2.90
   1  -7   7    4.60    3.60
   1  -7   7    7.00    3.60
  -1  -7  -7    7.00    2.20
  -1   7  -7    8.90    3.50
  -2  -7  -7    9.70    2.80
  -2  -7  -7    7.80    4.20
  -2  -7  -7    7.00    4.70
   2  -7   7    9.50    4.70
   2  -7   7    6.40   11.90
  -2  -7  -7   11.90    3.70
  -2   7  -7    9.00    4.10
   2   7   7   10.80    2.90
  -2   7  -7   10.20    4.50
   3  -7   7    4.70   12.90
   3  -7   7   16.70    6.40
  -3  -7  -7   13.80    7.30
  -3  -7  -7   12.50    5.30
  -3  -7  -7   17.50    6.40
  -3  -7  -7   14.70    4.20
   3   7   7   15.90    4.00
  -3   7  -7   18.80    5.60
  -3   7  -7   24.10    6.90
  -3   7  -7   22.80    5.70
  -4  -7  -7   17.90    9.20
  -4  -7  -7    9.00    5.30
  -4  -7  -7    7.50    8.50
  -4  -7  -7    6.00    6.80
  -4   7  -7   16.60    6.60
   4   7   7   16.20    6.20
  -4   7  -7  -15.90   16.20
  -4   7  -7   32.20   10.20
  -5  -7  -7   21.70   12.20
  -5  -7  -7   22.90    7.80
  -5   7  -7   13.60    7.60
  -5   7  -7   38.70   22.20
  -6  -7  -7   28.10   19.00
  -6  -7  -7   11.20   10.40
  -6   7  -7   14.90   10.90
  -6   7  -7    4.30   30.00
  -6  -8   7    5.70   12.30
  -6  -8   7   32.00   19.70
  -6   8   7   10.30   11.50
  -5  -8   7    4.90   12.10
   5  -8  -7   13.70   11.50
  -5  -8   7   11.00    8.30
  -5  -8   7  -27.30   14.60
  -5   8   7    6.40    8.20
   5   8  -7   27.10    9.40
  -4  -8   7    0.30    6.60
   4  -8  -7   -8.60    7.70
  -4  -8   7   15.70    9.60
  -4  -8   7   -7.70    8.50
   4  -8  -7    2.90    6.60
  -4   8   7   14.80    8.00
   4   8  -7   10.30    6.60
  -4   8   7    8.00    8.60
  -4   8   7   13.60    6.10
   4   8  -7    1.70    6.40
  -3  -8   7   17.70    5.80
   3  -8  -7   23.30    6.30
   3  -8  -7   15.50    6.10
   3  -8  -7   12.40   16.50
  -3  -8   7    5.40    6.50
  -3  -8   7    7.00    7.10
  -3  -8   7   16.10    7.20
  -3   8   7   29.60    6.00
   3   8  -7   21.10    5.60
  -3   8   7   22.70    5.50
   3   8  -7    6.60    5.70
   3   8  -7   12.60    5.40
  -3   8   7   13.60    4.50
  -3   8   7   14.40    6.50
  -2  -8   7   -5.70    4.70
   2  -8  -7    4.90    4.10
  -2  -8   7    1.10    4.30
   2  -8  -7   -3.90    4.10
   2  -8  -7   -9.70   12.90
  -2  -8   7    7.50    4.20
  -2  -8   7   -0.10    4.80
  -2   8   7    2.00    4.30
   2   8  -7    3.20    3.60
   2   8  -7    4.60    4.00
   2   8  -7   12.00    4.90
  -2   8   7   -3.20    3.50
  -2   8   7    1.50    2.90
  -2   8   7   -2.00    3.60
   1  -8  -7   56.09    6.90
  -1  -8   7   44.30    6.70
  -1  -8   7   44.40    6.70
   1   8  -7   43.50    6.20
   1   8  -7   39.10    6.10
  -1   8   7   55.59    5.70
  -1   8   7   47.40    6.30
   0  -8  -7   84.69    7.70
   0  -8   7   88.59   10.10
   0  -8   7  101.19   10.30
   0  -8  -7   77.29    7.20
   0  -8   7   89.49    9.20
   0  -8  -7   87.99    7.60
   0   8  -7   84.39    8.80
   1  -8   7  108.29   10.80
   1  -8   7  107.19   11.50
   1  -8   7  101.39   17.20
  -1  -8  -7  130.69    9.40
  -1  -8  -7  125.29    8.70
  -1  -8  -7  120.09    8.70
  -1   8  -7  101.89   10.40
   2  -8   7   38.20    6.00
  -2  -8  -7   31.00    4.30
   2  -8   7   21.60   15.20
  -2  -8  -7   21.60    6.40
  -2  -8  -7   26.50    5.10
   2  -8   7   37.30    6.60
   2   8   7   20.20    4.00
  -2   8  -7   43.60    6.30
  -2   8  -7   36.20    5.80
  -3  -8  -7    8.60    8.00
   3  -8   7    1.60    7.10
  -3  -8  -7   14.60    6.60
  -3  -8  -7    3.50    4.10
  -3  -8  -7    1.10    5.10
  -3   8  -7   -1.40    6.30
  -3   8  -7   11.80    5.10
   3   8   7    1.80    4.30
  -3   8  -7   -1.60    5.20
  -4  -8  -7   28.90    8.30
  -4  -8  -7   23.00    9.50
  -4  -8  -7   33.60    6.60
  -4  -8  -7   32.10   10.60
  -4   8  -7   48.80   11.00
  -4   8  -7   19.70    7.90
  -4   8  -7   38.20    8.10
  -5  -8  -7    6.30   12.40
  -5  -8  -7   14.10    8.20
  -5   8  -7   10.80    8.00
  -6  -8  -7   -7.60   16.80
  -6  -8  -7   14.80   12.00
  -6   8  -7  -56.99   31.70
  -6   8  -7    8.90   10.60
  -6  -9   7   13.20   19.90
  -6  -9   7   57.99   14.80
  -6   9   7   23.10   10.60
   5  -9  -7   12.10   14.70
  -5  -9   7  -24.20   16.00
  -5  -9   7    5.70   13.80
  -5  -9   7    1.20    9.00
  -5   9   7   -0.40    7.80
  -4  -9   7   23.60   10.70
   4  -9  -7   23.90    9.80
  -4  -9   7    9.50   10.30
  -4  -9   7   10.90    7.30
  -4   9   7   33.30    9.00
  -4   9   7   28.80    7.40
  -4   9   7   28.00    6.30
  -4   9   7   28.70   10.20
   4   9  -7   18.10    7.40
   4   9  -7   26.60    7.70
   3  -9  -7    2.60    6.30
  -3  -9   7    3.90    6.40
  -3  -9   7    5.20    7.20
  -3  -9   7    7.40    5.60
  -3   9   7    8.40    6.90
  -3   9   7    5.00    5.90
  -3   9   7    1.50    4.00
   3   9  -7   -3.90    5.20
  -3   9   7    9.90    4.90
   3   9  -7    5.70    5.10
  -2  -9   7   43.70    5.60
   2  -9  -7   46.50    6.70
  -2  -9   7   48.00    7.00
   2  -9  -7   35.10   17.90
  -2  -9   7   46.70    8.00
   2   9  -7   51.89    7.10
  -2   9   7   34.90    4.40
  -2   9   7   26.70    5.90
   2   9  -7   35.30    6.20
  -2   9   7   36.40    5.10
   2   9  -7   36.60    7.10
  -2   9   7   40.60    6.00
  -1  -9   7   11.00    5.40
   1  -9  -7   -0.80    3.20
  -1  -9   7    3.20    4.10
   1  -9  -7    3.10    3.80
   1   9  -7    7.40    4.80
   1   9  -7   11.90    4.50
   0  -9   7  126.29   12.90
   0  -9  -7  124.99   10.20
   0  -9  -7  118.29   10.50
   0  -9   7  134.49   11.80
   0  -9  -7  123.89    9.90
   0  -9   7  153.68   13.00
   0   9  -7  132.89   11.40
  -1  -9  -7  656.33   38.20
  -1  -9  -7  654.73   38.70
  -1  -9  -7  653.53   38.20
   1  -9   7  641.94   40.20
   1  -9   7  612.74   49.80
   1  -9   7  693.53   41.00
  -1   9  -7  649.14   40.00
  -1   9  -7  652.63   38.40
  -2  -9  -7    0.90    5.90
  -2  -9  -7    2.30    3.30
   2  -9   7  -12.10   15.70
   2  -9   7    3.30    5.00
  -2  -9  -7    1.50    3.40
  -2  -9  -7    4.00    4.40
   2  -9   7    4.30    6.10
  -2   9  -7   -2.40    4.50
  -2   9  -7   -0.10    5.30
   2   9   7    5.00    3.70
  -3  -9  -7   -0.10    6.90
  -3  -9  -7   -2.80    5.80
  -3  -9  -7    2.80    7.60
  -3  -9  -7   13.90    4.80
   3  -9   7    0.30    7.90
   3   9   7   -2.70    4.70
  -3   9  -7   -4.20    5.40
  -3   9  -7   12.00    7.40
  -3   9  -7    0.00    5.70
  -4  -9  -7   35.70   12.80
  -4  -9  -7   74.29   12.30
  -4  -9  -7   33.80    8.80
  -4  -9  -7   56.79    8.20
  -4   9  -7   29.60   11.90
  -4   9  -7   51.69    9.30
  -5  -9  -7   -3.00    8.70
  -5  -9  -7   27.30   17.50
  -5   9  -7    1.90    9.00
  -5   9  -7   11.40    9.00
  -6  -9  -7   26.80   21.00
  -6  -9  -7    5.00   13.10
  -6   9  -7    9.00   12.00
  -5 -10   7   26.50   11.30
  -5 -10   7   25.80   14.10
  -5  10   7   28.80    8.40
  -5  10   7   32.80    9.80
  -4 -10   7   65.39   12.50
  -4 -10   7   61.19   14.50
  -4 -10   7   48.40    9.90
   4 -10  -7   47.00   12.30
  -4  10   7   76.69   10.10
  -4  10   7   62.29   11.10
   4  10  -7   63.59    9.60
  -4  10   7   58.39    8.30
  -4  10   7   59.59   13.00
  -3 -10   7  186.08   20.00
  -3 -10   7  172.08   17.60
   3 -10  -7  218.98   19.30
  -3 -10   7  184.08   17.50
  -3  10   7  222.48   18.30
  -3  10   7  225.78   17.10
  -3  10   7  230.68   17.10
   3  10  -7  186.98   16.90
  -3  10   7  216.58   15.20
   3  10  -7  212.98   15.80
   2 -10  -7   35.80    7.20
  -2  10   7   25.10    6.00
  -2  10   7   41.70    5.10
  -2  10   7   36.90    4.30
  -2  10   7   37.30    5.80
  -1 -10   7  193.78   15.80
   1 -10  -7  187.58   14.30
  -1 -10   7  197.88   16.70
  -1 -10   7  198.38   17.10
   1 -10  -7  197.28   15.10
   1  10  -7  200.98   15.40
   0 -10  -7   54.69    6.90
   0 -10  -7   56.29    7.90
   0 -10   7   55.69    8.60
   0 -10   7   52.99    8.50
   0 -10   7   55.99    8.00
   0 -10  -7   59.79    7.30
   0  10  -7   60.99    7.50
  -1 -10  -7   12.00    4.00
  -1 -10  -7   15.30    3.90
   1 -10   7    5.90    5.20
   1 -10   7   20.30    7.20
  -1 -10  -7    5.50    4.90
  -1  10  -7   23.50    4.70
  -1  10  -7   14.40    4.20
  -1  10  -7   22.00    5.20
  -2 -10  -7    0.20    7.70
  -2 -10  -7    0.90    3.80
   2 -10   7    3.10    5.70
   2 -10   7   -0.10    7.00
  -2 -10  -7   -0.30    5.10
  -2 -10  -7    5.40    3.90
  -2  10  -7    8.30    5.70
  -2  10  -7   -8.90    4.80
  -3 -10  -7  167.48   13.60
   3 -10   7  133.29   15.80
  -3 -10  -7  156.48   19.50
  -3 -10  -7  145.59   15.10
  -3 -10  -7  134.59   16.80
  -3  10  -7  165.18   17.40
  -4 -10  -7   95.29   12.30
  -4 -10  -7   74.59   12.80
  -4 -10  -7   90.29   17.90
  -4 -10  -7  101.39   16.80
  -4  10  -7  110.59   12.90
  -4  10  -7  110.29   16.70
  -5 -10  -7    2.60    9.40
  -5 -10  -7   -1.10   14.30
  -5  10  -7    6.90   10.50
  -5  10  -7   -0.60    9.80
  -5 -11   7   28.40   12.60
  -5 -11   7   24.30   16.60
  -5  11   7   19.10    8.90
  -5  11   7   29.60   11.70
  -4 -11   7   21.30   13.60
  -4 -11   7   17.90    9.60
   4  11  -7  -16.40    8.00
  -4  11   7   15.90    6.80
  -4  11   7    1.00    7.60
  -3 -11   7  120.79   18.70
   3 -11  -7  128.49   18.00
  -3 -11   7  183.48   17.00
  -3  11   7  152.98   12.30
  -3  11   7  115.19   15.00
  -3  11   7  109.99   13.30
  -3  11   7  153.58   14.80
   3  11  -7  159.88   15.00
   2 -11  -7   10.40    6.90
  -2 -11   7   -2.60    5.90
   2  11  -7    4.90    5.40
   1 -11  -7    4.00    4.30
  -1 -11   7   15.40    6.70
  -1 -11   7    5.00    6.60
   1 -11  -7    2.70    5.70
   1  11  -7    9.30    5.20
   0 -11  -7   -2.00    4.50
   0 -11  -7   -0.70    3.60
   0 -11   7   -5.70    6.30
   0 -11  -7  -11.20    5.20
   0  11  -7   -1.10    4.60
  -1 -11  -7   21.70    6.40
  -1 -11  -7   28.20    5.30
  -1 -11  -7   23.70    5.00
  -1  11  -7   43.20    6.90
  -2 -11  -7   98.49   12.80
   2 -11   7  133.69   14.30
  -2 -11  -7   99.99   10.70
  -2 -11  -7  113.89   10.90
   2 -11   7  114.39   13.70
  -2 -11  -7  115.29   15.20
  -2  11  -7  138.69   13.40
  -2  11  -7  110.09   13.70
   3 -11   7    0.20    7.10
  -3 -11  -7    5.80    5.80
  -3 -11  -7   10.60    7.90
  -3 -11  -7    2.80    9.60
  -3  11  -7   -2.40    6.60
  -4 -11  -7   41.60   13.20
  -4 -11  -7   44.10    9.10
  -4  11  -7   34.30    9.70
  -4  11  -7   40.80   10.30
  -5 -11  -7   -2.00   18.20
  -5 -11  -7   10.80   11.10
  -5  11  -7   29.30   11.70
  -5  11  -7   25.30   11.30
  -4 -12   7    4.20   10.10
  -4 -12   7    1.90   13.10
  -4  12   7   -9.60    7.30
  -4  12   7   -0.30    9.50
   4  12  -7   -3.10    9.10
  -3 -12   7    9.00    8.50
  -3 -12   7   -3.50   10.20
  -3  12   7   -1.70    6.80
   3  12  -7   -4.30    7.10
  -3  12   7   -0.60    5.00
   2 -12  -7   79.29    9.30
  -2 -12   7  104.59   13.60
  -2 -12   7   83.59   13.10
  -2 -12   7   76.49   11.20
   2 -12  -7   62.79   10.80
   2  12  -7   96.99   12.40
  -1 -12   7    7.60    8.40
   1 -12  -7   13.80    7.80
   1 -12  -7   10.50    6.80
  -1 -12   7    1.50    6.30
   1  12  -7    9.30    5.80
   0 -12  -7   13.20    4.80
   0 -12   7    2.10    7.80
   0 -12   7    4.40    6.10
   0 -12  -7    9.20    5.60
   0  12  -7    5.90    5.50
   1 -12   7   87.69   10.70
  -1 -12  -7   77.49    9.50
  -1 -12  -7   81.29    9.70
  -1 -12  -7   82.79   10.80
   1 -12   7   80.69   12.20
  -1  12  -7   76.39    9.70
   2 -12   7   66.19    9.90
   2 -12   7   52.89   13.30
  -2 -12  -7   70.99    8.10
  -2 -12  -7   65.79    9.90
  -2 -12  -7   62.19    7.70
  -2 -12  -7   95.79   14.70
  -2  12  -7   75.79    7.90
   3 -12   7    1.30    8.10
  -3 -12  -7   -0.60   10.30
  -3 -12  -7   15.90   11.70
  -3 -12  -7   -5.20    7.80
  -3  12  -7    6.80    7.50
  -4 -12  -7  -20.40   13.00
  -4 -12  -7    7.50    9.20
   4 -12   7    9.50   10.00
  -4  12  -7   -2.50    9.50
  -4 -13   7   28.80   16.00
  -4 -13   7   54.39   13.50
  -3 -13   7   67.19   15.70
  -3 -13   7   73.39   12.30
   3 -13  -7   68.09   10.20
   3  13  -7   64.79   10.60
  -2 -13   7   12.40    8.30
  -2 -13   7   -3.90    9.70
   2 -13  -7   -5.10    6.10
   2  13  -7   -2.60    7.30
  -1 -13   7   33.80    8.30
   1 -13  -7   30.00    6.70
  -1 -13   7   22.90   10.30
   1  13  -7   34.10    7.00
   0 -13   7   18.80    7.50
   0 -13  -7    5.00    5.40
   0 -13   7    6.30    9.90
   0  13  -7   12.80    6.50
   1 -13   7   32.10   11.90
   1 -13   7   17.30    7.60
  -1 -13  -7   18.60    8.70
  -1  13  -7   14.40    6.70
  -2 -13  -7    2.80    6.30
   2 -13   7    9.00    7.90
  -2 -13  -7    3.80   11.50
  -2  13  -7   -1.00    6.60
  -3 -13  -7   54.19    9.40
   3 -13   7   80.09   12.40
  -3 -13  -7   45.50   15.70
  -3  13  -7   44.20   10.20
  -4 -13  -7   11.70   15.90
  -4 -13  -7   14.70   10.70
  -4  13  -7    1.80   10.10
   3 -14  -7    0.80    8.10
  -3 -14   7    6.50   13.90
  -3 -14   7    1.40   10.80
  -2 -14   7    0.40    9.50
   2 -14  -7   -6.90    6.90
  -2 -14   7   -8.90   12.60
   2  14  -7  -11.30    8.50
  -1 -14   7   -1.50    8.10
   1 -14  -7   -6.30    6.20
   1  14  -7    4.70    7.10
   0 -14   7   -8.50    7.40
   0 -14  -7    7.10    6.20
   0  14  -7   17.20    7.30
   1 -14   7   -2.00    8.10
  -1 -14  -7    6.20    6.60
  -1  14  -7   -5.10   11.60
   2 -14   7   57.69   11.30
  -2 -14  -7   80.49    9.70
  -2 -14  -7   93.09   17.00
  -2  14  -7   76.49   10.70
   3 -14   7    8.90   10.10
  -3 -14  -7   18.60   17.00
  -3 -14  -7   19.50   10.10
  -3  14  -7   -0.40    8.70
   1 -15  -7   28.20    8.40
  -1 -15   7    6.40   10.30
   0 -15  -7   17.10    7.70
   0 -15   7    7.10    9.50
   0  15  -7   -5.10    8.70
   1 -15   7   -2.70    9.50
  -1 -15  -7   11.60    8.00
  -1  15  -7  -16.00    8.20
  -7   0   8   44.60   28.00
  -7   0   8   45.00   12.80
   7   0  -8   55.59   13.30
  -6   0   8   18.00   18.90
   6   0  -8    8.10    8.40
  -6   0   8    0.60    7.80
   5   0  -8   36.20    8.70
  -5   0   8   28.70   12.90
   5   0  -8   25.50    8.30
  -5   0   8   22.80    8.30
   5   0  -8   28.10    6.80
  -5   0   8   44.30    7.80
  -4   0   8   -6.40    4.90
  -4   0   8    7.40    4.50
   4   0  -8   -6.60    4.60
   4   0  -8   -0.50    5.00
  -4   0   8   -2.10    6.20
   4   0  -8    7.60    6.50
  -4   0   8    5.90    6.90
  -3   0   8  101.29   11.00
  -3   0   8  100.09    9.40
   3   0  -8  111.89    9.80
   3   0  -8  102.69   10.50
  -3   0   8  112.29   12.50
   3   0  -8  108.49   10.10
  -3   0   8  107.19   10.00
   2   0  -8  546.25   32.80
   2   0  -8  537.65   33.60
  -2   0   8  581.74   32.80
   2   0  -8  559.84   32.90
   2   0  -8  567.24   33.10
  -2   0   8  530.25   34.80
  -2   0   8  570.84   33.70
  -2   0   8  546.15   32.80
   1   0  -8  654.43   37.10
   1   0  -8  651.93   37.70
  -1   0   8  649.74   38.40
  -1   0   8  653.23   37.50
   1   0  -8  637.84   38.40
  -1   0   8  687.13   37.60
  -1   0   8  653.23   37.70
   0   0  -8   96.59    7.40
   0   0  -8   92.79    6.20
   0   0   8   88.59    6.40
   0   0  -8   97.39    6.40
   1   0   8 1553.74   86.29
  -1   0  -8 1500.85   86.79
   1   0   8 1505.75   85.49
   2   0   8  647.54   38.20
  -2   0  -8  618.44   36.50
  -2   0  -8  615.34   39.20
  -3   0  -8  153.08   11.50
   3   0   8  150.28   13.80
  -3   0  -8  127.19   15.40
   3   0   8  153.18   11.50
   4   0   8  110.79   14.20
  -4   0  -8  138.69   14.80
   4   0   8  112.29   12.10
  -4   0  -8  119.39   11.50
  -5   0  -8  109.69   13.30
  -6   0  -8   37.60    9.60
  -6   0  -8   21.80   20.60
  -7   0  -8   73.99   29.20
  -7   0  -8   53.79   14.40
  -7  -1   8   15.90   23.10
  -7  -1   8   32.80   12.60
   7  -1  -8    6.40   13.00
   7   1  -8   21.90   12.90
  -7   1   8   42.50   12.90
  -7   1   8  -19.20   27.60
  -6  -1   8   -5.10    7.80
   6  -1  -8    6.50    8.40
  -6  -1   8   26.10   16.10
  -6   1   8   -1.80   19.90
   6   1  -8    4.00    8.10
  -6   1   8   12.20    8.60
  -5  -1   8  298.27   27.10
   5  -1  -8  270.77   21.20
   5  -1  -8  252.97   22.70
  -5  -1   8  229.48   26.70
  -5  -1   8  240.08   25.30
  -5  -1   8  284.97   20.60
  -5   1   8  212.58   21.00
  -5   1   8  215.98   28.90
   5   1  -8  285.37   21.50
   5   1  -8  250.47   21.70
  -5   1   8  226.88   19.90
  -4  -1   8   36.80    6.30
   4  -1  -8   38.50    7.30
  -4  -1   8   41.00    6.70
   4  -1  -8   31.40    6.50
  -4  -1   8   37.60    9.20
   4  -1  -8   38.20    7.80
  -4  -1   8   39.00    8.50
   4   1  -8   40.30    6.60
   4   1  -8   35.40    6.60
   4   1  -8   38.60    6.70
   4   1  -8   36.40    7.00
  -4   1   8   31.80    6.10
  -4   1   8   26.70   10.50
  -4   1   8   51.29    8.70
  -4   1   8   37.20    6.60
   3  -1  -8  226.08   18.10
  -3  -1   8  287.07   19.40
  -3  -1   8  302.57   18.40
  -3  -1   8  304.37   20.10
   3  -1  -8  231.18   18.60
  -3  -1   8  300.27   18.30
   3   1  -8  292.57   18.70
   3   1  -8  307.57   19.20
  -3   1   8  234.78   17.80
  -3   1   8  216.28   21.10
  -3   1   8  239.28   17.70
   3   1  -8  293.97   18.50
   3   1  -8  296.87   18.20
  -3   1   8  227.68   18.90
  -2  -1   8  156.28   11.40
  -2  -1   8  161.08   11.70
   2  -1  -8  159.98   12.30
  -2  -1   8  163.68   11.40
   2  -1  -8  156.88   12.00
  -2  -1   8  158.78   12.50
   2  -1  -8  158.58   11.10
   2  -1  -8  163.28   11.50
  -2   1   8  155.68   11.10
   2   1  -8  161.28   11.30
  -2   1   8  162.28   12.40
   2   1  -8  154.58   10.90
  -2   1   8  162.58   13.70
   2   1  -8  155.68   12.40
  -2   1   8  161.08   11.20
   2   1  -8  155.28   11.50
  -1  -1   8 1332.37   77.49
  -1  -1   8 1281.97   76.89
   1  -1  -8 1491.75   77.49
   1  -1  -8 1468.45   78.29
  -1  -1   8 1325.47   77.39
   1  -1  -8 1370.66   77.19
   1  -1  -8 1363.56   77.19
  -1  -1   8 1313.57   77.89
  -1   1   8 1434.26   78.09
   1   1  -8 1329.87   77.49
  -1   1   8 1417.96   76.99
   1   1  -8 1304.47   77.49
  -1   1   8 1342.07   77.69
   1   1  -8 1335.27   77.99
  -1   1   8 1436.36   77.29
   0  -1   8   52.79    4.70
   0  -1  -8   63.69    4.20
   0  -1  -8   49.70    6.20
   0  -1   8   51.59    6.10
   0  -1  -8   67.79    4.10
   0  -1  -8   64.99    4.30
   0  -1   8   55.59    4.90
   0   1  -8   51.29    5.70
   0   1  -8   56.99    4.90
   0   1  -8   56.29    4.80
  -1  -1  -8  464.75   27.40
   1  -1   8  449.76   28.10
  -1  -1  -8  443.66   26.10
   1  -1   8  438.46   26.70
  -1   1  -8  441.86   28.90
   1   1   8  475.85   26.20
   1   1   8  472.45   26.90
  -2  -1  -8  312.07   22.40
  -2  -1  -8  324.67   20.30
   2  -1   8  373.16   23.10
   2  -1   8  362.56   20.90
   2   1   8  308.57   21.50
   2   1   8  317.07   20.30
  -2   1  -8  347.07   20.80
  -2   1  -8  374.96   25.00
   3  -1   8  277.97   21.10
  -3  -1  -8  294.17   18.40
   3  -1   8  281.07   18.70
  -3  -1  -8  272.87   21.90
  -3   1  -8  292.07   18.60
  -3   1  -8  270.77   24.10
   3   1   8  275.17   19.90
   3   1   8  275.97   18.30
  -4  -1  -8   15.10    4.80
   4  -1   8    8.50    5.40
  -4  -1  -8   19.70    7.10
  -4  -1  -8    9.80    8.20
  -4   1  -8   19.90    5.20
   4   1   8   18.20    5.50
   4   1   8   18.90    7.40
  -4   1  -8   28.70   11.50
  -5  -1  -8  142.89   14.60
  -5  -1  -8  144.79   20.50
  -5   1  -8  100.89   19.40
  -5   1  -8  154.48   15.10
  -6  -1  -8   23.40    9.50
  -6  -1  -8   27.10   17.10
  -6   1  -8    2.70   19.20
  -6   1  -8   16.40    8.70
  -7  -1  -8   32.90   25.70
  -7  -1  -8   48.60   12.70
  -7   1  -8   37.80   13.20
  -7   1  -8   26.80   38.10
  -7  -2   8  -11.20   24.50
  -7  -2   8   15.80   12.40
  -7   2   8  -15.10   29.90
  -7   2   8   20.90   12.80
   7   2  -8   17.50   12.60
  -6  -2   8   30.30   16.90
   6  -2  -8   23.50    9.30
  -6  -2   8   24.00    9.20
  -6   2   8   22.40   20.70
  -6   2   8   12.70    9.00
   6   2  -8   30.60    9.70
   5  -2  -8    9.60    7.80
   5  -2  -8   -0.60    5.60
  -5  -2   8    3.80   10.90
  -5  -2   8   14.90   10.10
  -5  -2   8   13.60    6.40
   5  -2  -8   -4.10    9.70
  -5   2   8   10.30    6.30
   5   2  -8   -5.90    7.00
   5   2  -8   11.30    5.90
   5   2  -8    9.90    8.90
  -5   2   8    0.00    7.80
  -5   2   8   -1.40   12.30
   4  -2  -8    6.00    5.00
  -4  -2   8   16.70    7.30
   4  -2  -8   12.50    5.90
  -4  -2   8   17.70    5.10
   4  -2  -8    6.20    8.00
  -4  -2   8    6.20    6.80
  -4  -2   8    5.40    5.30
  -4   2   8    2.50    9.50
   4   2  -8    7.90    4.90
  -4   2   8    9.10    5.50
  -4   2   8   11.20    4.80
   4   2  -8    7.60    5.00
   4   2  -8    6.30    5.90
  -4   2   8   -1.40    6.80
   4   2  -8    6.00    5.80
   3  -2  -8    8.10    4.10
  -3  -2   8   12.00    4.40
   3  -2  -8    4.70    4.20
   3  -2  -8    3.60    5.40
  -3  -2   8   10.60    3.60
  -3  -2   8    4.60    4.70
  -3  -2   8    9.60    3.90
   3   2  -8   12.30    4.40
   3   2  -8    8.80    3.50
  -3   2   8   12.80    3.60
  -3   2   8   13.00    7.80
   3   2  -8    6.30    4.20
   3   2  -8   11.70    3.90
  -3   2   8    9.80    4.90
  -3   2   8   15.00    4.00
   2  -2  -8   19.40    3.60
   2  -2  -8   12.40    3.10
  -2  -2   8   19.20    4.30
   2  -2  -8   22.20    5.20
  -2  -2   8   17.70    4.40
   2  -2  -8   15.20    4.00
   2   2  -8   18.80    3.30
   2   2  -8   24.20    4.50
  -2   2   8   22.50    6.40
  -2   2   8   16.10    3.90
   2   2  -8   23.00    3.70
  -2   2   8   18.30    4.30
   1  -2  -8  578.04   33.30
  -1  -2   8  564.84   33.00
   1  -2  -8  558.04   32.20
   1  -2  -8  529.75   32.20
  -1  -2   8  574.44   32.70
   1  -2  -8  539.35   33.70
  -1  -2   8  590.94   32.40
  -1  -2   8  561.84   32.80
  -1   2   8  536.95   31.80
  -1   2   8  531.05   33.00
  -1   2   8  528.05   32.10
   1   2  -8  593.04   32.90
   1   2  -8  570.84   33.20
   1   2  -8  575.54   32.70
   0  -2   8    8.10    2.20
   0  -2  -8    5.50    1.10
   0  -2   8    5.70    2.10
   0   2  -8    8.60    2.10
   0   2  -8    9.00    2.10
   0   2  -8    6.30    2.50
   1  -2   8    7.70    2.40
  -1  -2  -8   10.80    3.00
   1  -2   8   10.80    4.70
  -1  -2  -8   10.80    1.40
  -1   2  -8    7.10    2.20
   1   2   8   13.30    2.60
   1   2   8    8.90    1.50
  -1   2  -8   10.80    5.60
   2  -2   8   45.80    6.40
  -2  -2  -8   50.99    5.10
  -2  -2  -8   51.89    7.60
  -2   2  -8   49.80    6.00
   2   2   8   56.19    5.20
  -2   2  -8   31.10    8.70
  -3  -2  -8  194.08   14.20
   3  -2   8  218.88   15.60
  -3  -2  -8  202.48   17.80
   3  -2   8  234.38   18.80
  -3   2  -8  236.08   15.30
   3   2   8  209.18   14.50
  -3   2  -8  220.58   21.70
   3   2   8  198.28   16.20
  -4  -2  -8   28.20    7.60
   4  -2   8    0.30    7.40
  -4  -2  -8   20.20    8.20
   4  -2   8   17.00    5.90
   4   2   8   10.80    5.30
  -4   2  -8    8.90    4.70
   4   2   8   22.90    6.60
  -4   2  -8   10.30   12.10
  -4   2  -8   10.10    7.30
  -5  -2  -8   36.90    7.30
  -5  -2  -8   30.10    9.90
  -5  -2  -8   42.60   14.40
  -5   2  -8   10.00   17.40
  -5   2  -8   28.00    7.50
  -6  -2  -8   33.90   21.50
  -6  -2  -8    6.00    8.50
  -6   2  -8   -4.30   24.00
  -6   2  -8    6.70    8.50
  -7  -2  -8   19.00   24.00
  -7  -2  -8   19.70   13.50
  -7   2  -8  -15.10   38.80
  -7   2  -8   -9.30   13.80
  -7  -3   8   35.20   12.90
  -7  -3   8   -4.10   22.40
   7   3  -8   25.40   13.60
  -7   3   8   36.80   13.60
  -7   3   8   25.90   32.60
  -6  -3   8  149.19   22.30
   6  -3  -8  162.88   20.80
  -6  -3   8  177.38   18.90
  -6   3   8  195.38   31.00
  -6   3   8  184.28   19.80
   6   3  -8  177.48   20.50
  -5  -3   8  -19.20   10.30
   5  -3  -8    7.50   10.90
   5  -3  -8   18.70    8.40
  -5  -3   8   21.30    6.90
   5  -3  -8    9.00    6.20
  -5  -3   8   13.40    9.60
   5   3  -8    7.80    6.20
  -5   3   8   23.70    7.00
   5   3  -8   18.90    9.30
  -5   3   8    3.30    8.60
  -5   3   8   25.80   16.30
  -4  -3   8  148.79   16.50
   4  -3  -8  175.58   14.80
  -4  -3   8  148.39   16.50
   4  -3  -8  152.78   15.20
  -4  -3   8  161.38   15.00
  -4  -3   8  160.18   14.00
   4  -3  -8  168.78   17.60
   4   3  -8  161.68   15.10
  -4   3   8  151.88   16.50
  -4   3   8  156.28   22.20
  -4   3   8  170.08   15.00
   4   3  -8  151.38   14.50
   4   3  -8  169.58   14.70
   4   3  -8  185.08   15.30
  -4   3   8  174.58   14.20
  -3  -3   8   42.80    6.80
   3  -3  -8   38.30    5.70
   3  -3  -8   37.30    6.20
  -3  -3   8   37.70    5.50
   3  -3  -8   47.70    8.90
  -3  -3   8   39.50    5.80
  -3  -3   8   50.89    7.20
   3   3  -8   37.30    5.70
  -3   3   8   41.70    5.60
  -3   3   8   45.50    5.70
  -3   3   8   45.90   10.10
   3   3  -8   32.60    6.10
   3   3  -8   39.80    5.80
  -3   3   8   39.80    6.80
   3   3  -8   43.10    5.90
  -2  -3   8  118.79    9.70
   2  -3  -8  121.69    9.40
  -2  -3   8  126.19   10.70
   2  -3  -8  125.69   13.50
  -2  -3   8  123.69   10.00
   2  -3  -8  143.09   10.20
  -2  -3   8  127.09   10.10
   2  -3  -8  131.39   10.80
  -2   3   8  127.69   10.90
  -2   3   8  156.98   14.70
   2   3  -8  125.09   10.20
  -2   3   8  107.19   10.10
   2   3  -8  123.09    9.70
   2   3  -8  118.59   10.60
  -2   3   8  131.39    9.40
   1  -3  -8   80.19    7.80
   1  -3  -8   82.99    6.40
  -1  -3   8   77.09    7.00
  -1  -3   8   83.59    7.00
   1  -3  -8   84.69    6.30
  -1  -3   8   88.89    7.70
   1  -3  -8   86.59   10.30
   1   3  -8   88.89    7.80
   1   3  -8   82.09    7.20
  -1   3   8   85.39    6.30
  -1   3   8   77.09    5.40
  -1   3   8   82.49    7.60
   1   3  -8   90.19    7.10
   0  -3   8  135.89    9.80
   0  -3   8  130.89    9.60
   0   3  -8  140.49    9.70
   0   3  -8  139.99    9.70
   0   3  -8  136.09    9.80
   1  -3   8  316.67   22.90
   1  -3   8  322.67   19.50
  -1  -3  -8  274.07   19.30
   1  -3   8  323.37   19.40
  -1   3  -8  327.17   19.40
   2  -3   8   28.10    7.80
  -2  -3  -8   42.90    4.60
  -2  -3  -8   46.70    6.60
  -2   3  -8   28.70    8.50
   2   3   8   43.50    5.60
   2   3   8   47.60    4.70
  -3  -3  -8   73.39    7.50
   3  -3   8   80.89    9.50
  -3  -3  -8   65.09    9.50
   3  -3   8   89.59   12.80
   3   3   8   63.99    7.40
  -3   3  -8   80.19    8.60
   3   3   8   83.89    9.60
  -3   3  -8   75.99   14.00
  -4  -3  -8  508.25   36.70
  -4  -3  -8  478.95   34.00
   4  -3   8  503.25   37.20
  -4  -3  -8  524.25   31.80
   4  -3   8  568.04   33.70
   4   3   8  481.35   33.70
  -4   3  -8  498.25   34.40
   4   3   8  518.65   31.90
  -4   3  -8  526.85   32.70
  -4   3  -8  477.05   42.40
  -5  -3  -8    7.60   12.10
  -5  -3  -8   42.20   10.40
  -5  -3  -8   16.10    6.60
  -5   3  -8   12.10    9.10
  -5   3  -8   -8.40   19.50
  -6  -3  -8   27.50    9.60
  -6  -3  -8   -4.70   20.30
  -6   3  -8   97.39   30.80
  -6   3  -8   17.90    9.50
  -7  -3  -8   -5.90   14.10
  -7  -3  -8  -31.00   22.40
  -7   3  -8   30.40   39.20
  -7   3  -8    4.10   13.70
  -7  -4   8   17.50   12.70
  -7  -4   8   -3.00   23.90
  -7   4   8   18.70   34.70
  -7   4   8   26.50   12.60
   6  -4  -8  196.48   21.50
  -6  -4   8  137.09   21.50
  -6  -4   8  223.08   20.90
   6   4  -8  177.78   21.80
  -6   4   8  209.38   20.30
  -6   4   8  161.38   32.40
  -5  -4   8    8.20   11.70
  -5  -4   8   35.90   12.30
   5  -4  -8   10.10   12.30
  -5  -4   8   25.80    7.70
   5  -4  -8   19.40    9.20
   5  -4  -8   21.70    7.90
  -5   4   8   27.50   18.00
   5   4  -8   19.70    7.20
  -5   4   8    7.90    9.10
  -5   4   8   26.50    7.60
  -4  -4   8   87.59   12.30
  -4  -4   8   65.99   10.60
   4  -4  -8   95.19   11.50
   4  -4  -8   88.09   14.00
  -4  -4   8   81.99   10.90
   4  -4  -8   82.69   11.80
  -4  -4   8   93.79   10.70
  -4   4   8  108.99   13.70
  -4   4   8   84.59   11.90
  -4   4   8   74.29   15.40
   4   4  -8   69.19    9.10
   4   4  -8   92.59   11.50
   4   4  -8   93.39   11.70
  -4   4   8   80.49   10.80
   4   4  -8   77.79   11.80
  -3  -4   8   29.70    6.20
  -3  -4   8   16.60    4.80
   3  -4  -8   14.10    8.40
   3  -4  -8   13.00    4.20
  -3  -4   8   23.30    5.30
  -3  -4   8   11.20    4.20
   3  -4  -8    2.00    4.40
  -3   4   8   13.00    4.10
  -3   4   8   -0.40    8.00
   3   4  -8   17.20    4.70
  -3   4   8   11.90    5.30
   3   4  -8   12.00    4.00
   3   4  -8    9.90    4.80
  -3   4   8    5.70    4.10
   2  -4  -8  123.09   15.00
  -2  -4   8  116.49    9.40
  -2  -4   8  111.79    9.50
  -2  -4   8  122.39    9.60
  -2  -4   8  109.59   10.20
   2  -4  -8  106.99   10.10
   2  -4  -8  104.09    8.70
   2   4  -8  105.69    9.30
  -2   4   8   98.89    9.60
   2   4  -8  107.99    9.50
  -2   4   8  108.49   11.10
  -2   4   8  111.59    8.60
   2   4  -8  110.49   10.00
  -1  -4   8  374.16   21.30
   1  -4  -8  316.27   20.40
   1  -4  -8  320.67   20.20
  -1  -4   8  364.06   21.40
   1  -4  -8  332.17   21.30
   1  -4  -8  345.77   24.50
  -1  -4   8  354.76   21.30
  -1   4   8  319.17   20.20
   1   4  -8  357.46   21.40
   1   4  -8  354.66   21.40
  -1   4   8  320.17   21.00
   0  -4   8  213.28   13.80
   0  -4   8  175.78   14.20
   0   4  -8  207.78   13.60
   0   4  -8  206.48   13.70
   0   4  -8  213.58   13.50
   1  -4   8   96.29    8.50
   1  -4   8   94.79    9.80
  -1  -4  -8  108.29    8.80
   1  -4   8  124.49   14.10
  -1   4  -8  113.89    8.70
   2  -4   8    6.20    3.50
   2  -4   8   -2.10    6.50
  -2  -4  -8    3.20    2.00
  -2  -4  -8    3.10    3.30
   2   4   8    0.80    1.90
  -2   4  -8    8.40    3.10
  -2   4  -8    3.30    7.70
   3  -4   8   -6.50    7.70
  -3  -4  -8   -0.10    4.60
  -3  -4  -8   -1.70    5.20
  -3  -4  -8    4.00    3.30
   3  -4   8    4.60    4.60
  -3   4  -8   -0.20    3.60
  -3   4  -8   12.60    9.70
   3   4   8    3.30    4.80
   3   4   8   -1.40    3.00
  -4  -4  -8  189.58   19.60
   4  -4   8  186.18   23.30
   4  -4   8  206.28   17.60
  -4  -4  -8  197.78   16.60
  -4  -4  -8  181.98   18.10
  -4  -4  -8  173.78   14.50
  -4   4  -8  201.18   18.80
   4   4   8  190.88   14.70
  -4   4  -8  203.88   15.90
   4   4   8  176.58   17.60
  -4   4  -8  167.58   24.20
  -5  -4  -8   49.30    8.30
  -5  -4  -8   60.69   11.10
  -5   4  -8   39.00    9.00
  -5   4  -8   54.59   26.20
  -6  -4  -8   24.30    9.30
  -6  -4  -8    8.80   16.20
  -6   4  -8   10.10   29.80
  -6   4  -8    0.30    9.10
  -7  -4  -8   31.70   30.80
  -7  -4  -8  -14.10   13.00
  -7   4  -8  -24.40   37.90
  -7   4  -8   -7.80   13.20
  -7  -5   8  109.29   25.60
  -7  -5   8   95.09   17.50
  -7   5   8  150.48   17.80
  -7   5   8  138.19   37.50
  -6  -5   8   20.10   17.50
   6  -5  -8   27.40   11.80
  -6  -5   8   30.20   10.70
   6   5  -8   52.09   12.00
  -6   5   8   42.70   10.60
  -6   5   8   48.10   24.40
   5  -5  -8    1.60    8.50
  -5  -5   8    9.60    9.50
   5  -5  -8    3.70    7.60
  -5  -5   8   -4.50    7.60
  -5  -5   8   -5.50   11.90
  -5   5   8   13.10   15.80
   5   5  -8    7.90    7.20
  -4  -5   8  104.39   14.40
   4  -5  -8   89.79   15.00
  -4  -5   8  100.09   11.70
   4  -5  -8   97.39   12.60
  -4  -5   8  105.89   14.20
  -4  -5   8  103.19   13.90
   4  -5  -8   94.39   12.40
  -4   5   8   92.49   12.80
   4   5  -8  104.39   11.70
  -4   5   8   97.29   18.20
   4   5  -8   90.29   12.20
  -4   5   8  102.59   11.60
  -4   5   8   81.99   11.60
   4   5  -8  114.89   12.70
  -3  -5   8  112.69   11.50
   3  -5  -8  123.89   11.00
   3  -5  -8  117.89   11.80
  -3  -5   8  126.29   12.60
  -3  -5   8  124.09   11.10
  -3  -5   8  105.49   11.40
   3  -5  -8  110.79   15.30
  -3   5   8  138.59   19.30
  -3   5   8  114.19   12.10
   3   5  -8  106.89   11.00
   3   5  -8  100.89   10.60
  -3   5   8  112.49   10.90
  -3   5   8  120.39   10.50
   3   5  -8   91.29   10.60
  -2  -5   8   12.50    3.90
   2  -5  -8   16.90    4.30
  -2  -5   8   10.60    4.40
   2  -5  -8    1.60    8.30
  -2  -5   8    4.40    3.70
   2  -5  -8   14.30    3.50
  -2  -5   8    4.10    3.50
   2   5  -8   10.00    3.80
  -2   5   8   10.70    2.90
   2   5  -8    6.90    3.60
   2   5  -8   11.40    3.70
  -2   5   8   11.00    4.00
  -2   5   8    5.00    4.50
  -1  -5   8    5.90    3.10
  -1  -5   8    0.50    2.80
   1  -5  -8    2.50    2.10
  -1  -5   8    2.70    2.60
   1  -5  -8    4.20    3.10
   1   5  -8    2.90    3.10
   1   5  -8    2.60    2.90
  -1   5   8    3.30    2.70
   1   5  -8    5.60    2.90
  -1   5   8    6.50    2.30
   0  -5   8  240.88   16.10
   0  -5  -8  261.07   15.50
   0  -5   8  231.38   15.90
   0  -5  -8  254.57   14.10
   0  -5  -8  251.87   14.20
   0   5  -8  228.88   15.90
   0   5  -8  224.58   16.00
   0   5  -8  227.68   15.50
   1  -5   8   80.49    8.00
   1  -5   8   72.99   12.20
  -1  -5  -8   95.59    8.30
   1  -5   8   75.69    7.60
  -1   5  -8   70.69    7.50
  -2  -5  -8  342.47   21.00
  -2  -5  -8  368.06   24.00
   2  -5   8  348.87   23.30
   2  -5   8  316.17   28.60
  -2  -5  -8  383.96   21.50
  -2   5  -8  344.87   23.00
   2   5   8  380.16   21.40
   3  -5   8   85.49   14.30
  -3  -5  -8  134.29   12.60
   3  -5   8  118.89   12.00
  -3  -5  -8  108.79   13.10
  -3  -5  -8  123.99   12.50
  -3  -5  -8  111.49    9.50
   3   5   8  114.29    9.40
  -3   5  -8  116.69   11.20
  -3   5  -8  133.39   12.50
  -3   5  -8  106.49   17.40
  -4  -5  -8  175.98   16.00
   4  -5   8  180.58   25.90
   4  -5   8  167.28   17.50
  -4  -5  -8  155.28   13.70
  -4  -5  -8  184.18   18.10
   4   5   8  166.38   18.00
  -4   5  -8  182.28   18.30
  -4   5  -8  174.68   15.20
  -4   5  -8  166.58   24.60
   4   5   8  169.48   14.10
  -5  -5  -8   45.60   10.50
  -5  -5  -8   10.10   11.10
  -5  -5  -8   30.30    9.00
  -5   5  -8   30.80   20.40
  -5   5  -8   31.50    8.30
  -6  -5  -8   71.39   20.80
  -6  -5  -8   13.00    9.90
  -6   5  -8   19.60   26.60
  -6   5  -8   28.50   10.30
  -7  -5  -8  130.89   17.70
  -7   5  -8  131.19   18.00
  -7   5  -8   46.20   38.50
  -7  -6   8    0.90   22.30
  -7  -6   8   12.00   13.60
  -7   6   8   26.30   35.80
  -7   6   8   31.50   14.20
  -6  -6   8    6.00    9.70
  -6  -6   8   17.20   14.90
   6   6  -8    9.30   10.80
  -6   6   8   -5.80    9.80
  -6   6   8   -7.10   25.00
   5  -6  -8   46.50   10.50
   5  -6  -8   48.30   12.10
  -5  -6   8   53.19    9.80
   5   6  -8   75.99   11.00
  -5   6   8   62.29    9.50
   5   6  -8   59.59   10.30
  -5   6   8   59.59   20.20
   4  -6  -8   26.10    7.20
   4  -6  -8   16.80    6.80
  -4  -6   8   16.70    6.20
  -4  -6   8   16.00    9.00
  -4  -6   8   32.30    8.00
   4  -6  -8   12.40   15.40
  -4   6   8    8.40    8.40
   4   6  -8   29.80    6.90
  -4   6   8   35.20   15.20
  -4   6   8   19.80    7.30
  -4   6   8   18.00    6.30
   4   6  -8   33.20    7.20
  -3  -6   8   54.49    7.90
  -3  -6   8   59.09    7.70
  -3  -6   8   42.50    6.90
  -3  -6   8   61.39    8.30
   3  -6  -8   34.30   12.30
   3  -6  -8   49.80    7.50
   3  -6  -8   33.80    7.20
  -3   6   8   51.09    6.80
   3   6  -8   53.69    7.00
   3   6  -8   50.19    7.00
  -3   6   8   62.99    8.00
   3   6  -8   58.19    7.00
  -2  -6   8   15.70    4.50
  -2  -6   8   14.00    4.30
  -2  -6   8   10.60    3.90
   2  -6  -8   20.10   10.70
  -2  -6   8   14.70    4.70
   2  -6  -8   21.20    4.20
   2  -6  -8   19.30    4.50
   2   6  -8    8.10    3.80
  -2   6   8   13.70    3.30
   2   6  -8    9.70    4.00
   2   6  -8   12.00    4.10
  -2   6   8   13.90    3.00
   1  -6  -8   26.10    3.50
  -1  -6   8   25.60    4.00
  -1  -6   8   21.60    4.00
  -1  -6   8   20.80    4.50
   1   6  -8   19.50    4.00
  -1   6   8   27.30    3.40
   1   6  -8   23.50    4.30
   1   6  -8   21.20    4.10
   0  -6   8    8.80    3.60
   0  -6  -8   13.00    2.30
   0  -6   8   10.30    3.60
   0  -6   8   11.20    3.80
   0  -6  -8   16.50    2.30
   0  -6  -8   11.50    2.20
   0  -6  -8   11.90    3.10
   0   6  -8   11.10    3.40
   0   6  -8    5.80    3.00
   1  -6   8  121.89   18.10
  -1  -6  -8   97.19   10.40
   1  -6   8  131.19   10.80
   1  -6   8  126.69   10.40
  -1   6  -8  137.69   10.30
   2  -6   8   88.19   15.10
  -2  -6  -8  120.79   11.70
  -2  -6  -8  119.99    8.90
   2  -6   8   95.49   11.10
  -2  -6  -8  127.99    8.10
  -2   6  -8   94.69   10.30
   2   6   8  120.19    8.10
  -2   6  -8  103.99   10.20
   3  -6   8    9.90   10.40
   3  -6   8   28.30    6.70
  -3   6  -8   17.40    6.20
  -3   6  -8   11.50   12.60
  -3   6  -8   22.10    5.40
  -4  -6  -8    4.00    6.80
  -4  -6  -8   17.10    8.60
  -4  -6  -8   17.90    8.80
   4  -6   8    3.00   10.10
  -4  -6  -8   16.90    5.30
  -4   6  -8   27.50   17.50
   4   6   8    8.30    5.10
  -4   6  -8   27.70    6.50
  -4   6  -8   15.80    8.50
  -5  -6  -8  -13.50   11.40
  -5  -6  -8   -8.40   10.00
  -5  -6  -8   -3.00    6.90
  -5   6  -8   -2.40    7.00
  -5   6  -8  -14.20   21.00
  -6  -6  -8   24.60   10.50
  -6  -6  -8    6.70   18.10
  -6   6  -8  -16.10   27.90
  -6   6  -8   24.40   10.70
  -6  -7   8   80.89   14.30
  -6  -7   8   70.59   18.90
  -6   7   8   71.59   12.90
   6   7  -8   86.69   14.50
  -6   7   8  142.79   31.40
   5  -7  -8   16.10   11.00
  -5  -7   8    9.90    7.90
   5  -7  -8    5.30    8.60
  -5  -7   8   10.40   10.60
   5   7  -8   -3.60    8.10
   5   7  -8   -5.30    8.50
  -5   7   8   -6.60    7.70
   4  -7  -8  388.76   28.20
  -4  -7   8  390.76   27.50
  -4  -7   8  392.76   29.80
   4  -7  -8  361.06   39.00
  -4  -7   8  388.56   29.60
   4  -7  -8  351.56   27.70
  -4   7   8  406.06   28.60
   4   7  -8  421.56   27.70
   4   7  -8  446.06   28.10
  -4   7   8  401.66   27.40
  -4   7   8  393.36   27.60
  -3  -7   8    1.50    4.60
   3  -7  -8    1.40    5.00
  -3  -7   8    8.30    6.00
  -3  -7   8    2.50    5.10
  -3  -7   8   -3.80    6.10
   3  -7  -8    9.80   14.20
  -3   7   8   14.00    5.00
  -3   7   8    3.60    5.10
   3   7  -8   15.40    5.50
  -3   7   8   -1.60    6.00
   3   7  -8    8.60    5.10
   3   7  -8    1.40    4.60
  -2  -7   8  165.58   14.10
  -2  -7   8  166.28   12.90
   2  -7  -8  165.68   12.80
   2  -7  -8  161.78   20.70
   2  -7  -8  143.29   12.30
  -2  -7   8  147.99   13.20
  -2  -7   8  148.89   12.80
  -2   7   8  155.28   12.20
   2   7  -8  152.88   12.90
   2   7  -8  156.68   12.30
  -2   7   8  169.88   11.30
  -2   7   8  167.18   10.90
   2   7  -8  161.88   13.00
  -1  -7   8  147.89   12.00
   1  -7  -8  144.59   10.40
   1  -7  -8  136.29   10.20
  -1  -7   8  118.59   11.00
  -1   7   8  138.89   10.20
  -1   7   8  137.09    9.90
   1   7  -8  138.19   11.40
   1   7  -8  133.59   10.40
   1   7  -8  127.39   11.40
   0  -7  -8   64.99    6.70
   0  -7  -8   64.69    6.00
   0  -7  -8   83.89    6.10
   0  -7   8   63.89    8.60
   0  -7   8   82.49    8.50
   0  -7  -8   77.09    6.20
   0  -7   8   72.59    8.40
   0   7  -8   72.29    7.80
   0   7  -8   71.59    7.20
   1  -7   8  276.27   28.10
   1  -7   8  275.57   20.20
   1  -7   8  270.77   19.90
  -1  -7  -8  328.37   18.90
  -1  -7  -8  311.17   18.10
  -1  -7  -8  306.37   17.70
  -1  -7  -8  309.67   17.70
  -1   7  -8  283.17   19.80
  -2  -7  -8   65.19    7.20
  -2  -7  -8   56.09    6.80
   2  -7   8   62.89    8.20
  -2  -7  -8   63.09    6.00
   2  -7   8   71.59   15.50
  -2  -7  -8   64.29    9.30
   2   7   8   65.29    6.10
  -2   7  -8   71.19    9.20
  -2   7  -8   73.69    9.00
   3  -7   8    4.90   13.50
  -3  -7  -8   -2.10    6.30
  -3  -7  -8    5.50    4.90
  -3  -7  -8   -4.40    6.60
  -3  -7  -8    8.10    3.80
   3  -7   8   -3.10    6.20
  -3   7  -8    9.50    6.40
   3   7   8   10.00    3.80
  -3   7  -8   -1.90    4.90
  -3   7  -8   -2.80    4.70
  -4  -7  -8   89.99   10.80
  -4  -7  -8   91.09   12.60
  -4  -7  -8   75.99   10.30
   4   7   8  109.79   12.10
  -4   7  -8  122.79   13.20
  -4   7  -8  106.69   25.50
  -4   7  -8   99.99   12.90
  -5  -7  -8   12.60   13.10
  -5  -7  -8    2.40    7.10
  -5   7  -8   17.30   22.80
  -5   7  -8   -0.30    7.10
  -6  -7  -8   23.20   18.80
  -6  -7  -8   33.40   12.20
  -6   7  -8  -12.90   32.20
  -6   7  -8   38.70   11.90
  -6  -8   8   36.00   13.00
  -6  -8   8    9.40   16.80
  -6   8   8   -5.40   10.50
  -5  -8   8  -10.30    7.90
  -5  -8   8    7.20   11.30
   5  -8  -8    5.10   11.70
  -5   8   8  -14.80    7.60
   5   8  -8    0.40    8.90
   5   8  -8   -7.20    9.10
  -4  -8   8    9.00    6.80
  -4  -8   8    8.60    8.80
  -4  -8   8   -7.70    9.30
   4  -8  -8   -4.50    6.50
   4  -8  -8   -7.10    7.80
   4   8  -8    2.10    6.60
  -4   8   8   -7.30    9.00
  -4   8   8   19.30    8.10
   4   8  -8   -9.80    6.10
  -4   8   8   -0.60    6.00
  -3  -8   8  103.09   13.80
   3  -8  -8  119.89   12.10
   3  -8  -8  101.99   12.40
  -3  -8   8   93.99   11.70
   3  -8  -8   74.59   20.40
  -3  -8   8  105.79   13.60
  -3  -8   8   90.59   11.00
  -3   8   8   85.99   12.70
   3   8  -8  114.89   11.50
   3   8  -8  112.39   12.00
  -3   8   8  108.29   11.20
  -3   8   8  111.99   11.70
  -3   8   8  112.49    9.90
  -2  -8   8   24.20    6.10
   2  -8  -8   26.20    5.20
   2  -8  -8   31.30    5.30
  -2  -8   8   29.30    5.60
  -2  -8   8   20.70    6.20
  -2  -8   8   29.20    5.40
   2  -8  -8   20.30   13.80
  -2   8   8   25.60    4.10
  -2   8   8   23.90    3.60
  -2   8   8   30.50    5.00
  -2   8   8   26.30    6.30
   2   8  -8   17.40    5.20
  -1  -8   8  107.39   11.60
  -1  -8   8  117.09   10.80
   1  -8  -8  118.59    9.80
   1   8  -8  115.49   11.20
  -1   8   8  106.99    9.00
   1   8  -8  118.59   10.80
  -1   8   8  124.39    9.50
   1   8  -8  127.09    9.70
   0  -8  -8    4.60    2.60
   0  -8   8    8.70    3.90
   0  -8  -8    4.30    2.90
   0  -8   8    5.20    4.40
   0  -8  -8    0.90    2.50
   0  -8   8    4.00    4.60
   0   8  -8   11.90    4.00
   0   8  -8    7.20    3.50
   1  -8   8   95.39   17.30
  -1  -8  -8   98.59    7.90
   1  -8   8  101.19   10.50
   1  -8   8  115.59   11.10
  -1  -8  -8   99.19    7.70
  -1  -8  -8  105.69    8.50
  -1   8  -8  118.49   10.40
  -2  -8  -8  399.56   25.80
   2  -8   8  474.25   39.20
  -2  -8  -8  398.86   28.70
   2  -8   8  427.76   28.40
   2  -8   8  445.96   27.80
  -2  -8  -8  408.86   25.10
  -2  -8  -8  428.46   26.20
  -2   8  -8  416.66   27.50
   2   8   8  427.46   25.10
  -3  -8  -8   -6.20    3.80
  -3  -8  -8    0.20    6.50
  -3  -8  -8   -0.60    7.50
   3  -8   8   -6.50    7.00
  -3  -8  -8    2.40    5.40
  -3   8  -8    7.30    6.80
  -3   8  -8    0.10    5.10
  -3   8  -8    0.40    4.90
   3   8   8    5.50    4.00
  -4  -8  -8   16.50    6.20
  -4  -8  -8   24.70    8.50
  -4  -8  -8   29.40   10.80
  -4  -8  -8   30.90   12.10
  -4   8  -8   22.60    7.60
  -4   8  -8   22.10   10.60
  -4   8  -8   27.60    7.70
  -5  -8  -8   12.10   13.10
  -5  -8  -8   17.70    8.40
  -5   8  -8   15.30    9.50
  -6  -8  -8   42.90   12.10
  -6  -8  -8   11.40   18.10
  -6   8  -8   25.60   34.40
  -6   8  -8   24.70   12.00
  -6  -9   8   -8.10   21.80
  -6  -9   8   15.50   13.60
  -6   9   8   13.30   11.20
  -5  -9   8   14.90    9.70
   5  -9  -8    8.90   13.60
  -5  -9   8   -1.10   14.30
  -5   9   8   26.50    8.80
   5   9  -8   30.60   10.00
  -4  -9   8   95.99   11.40
  -4  -9   8   73.99   12.80
   4  -9  -8   61.69   11.80
  -4  -9   8  107.89   15.30
   4   9  -8   62.99   10.20
   4   9  -8   91.19   11.20
  -4   9   8   99.69   13.30
  -4   9   8  129.89   15.90
  -4   9   8   90.29   11.20
  -4   9   8   83.49   10.70
  -3  -9   8   11.70    7.20
   3  -9  -8    2.30    6.30
  -3  -9   8    4.50    6.70
   3  -9  -8    3.30    5.50
  -3  -9   8    0.50    5.70
  -3   9   8   12.20    5.20
  -3   9   8   14.50    7.30
   3   9  -8    8.20    5.90
   3   9  -8   -0.40    5.30
  -3   9   8    7.00    4.10
  -3   9   8    9.00    5.90
  -2  -9   8  122.09   12.10
  -2  -9   8   98.69   13.70
   2  -9  -8  106.59   11.70
  -2  -9   8  109.49   10.50
   2  -9  -8  105.39   10.60
   2  -9  -8  117.19   21.80
  -2   9   8  118.29   11.30
   2   9  -8  115.59   10.30
   2   9  -8  109.39   11.40
  -2   9   8  114.69   10.80
  -2   9   8  117.29    8.90
  -2   9   8  119.29    8.80
  -1  -9   8   18.70    6.00
  -1  -9   8   20.50    5.40
   1  -9  -8   25.20    4.40
   1  -9  -8   22.60    4.80
   1   9  -8   22.20    5.20
   1   9  -8   19.10    4.10
   1   9  -8   16.60    5.50
   0  -9  -8   29.40    4.20
   0  -9  -8   37.50    4.50
   0  -9   8   36.50    6.80
   0  -9   8   31.90    5.60
   0  -9  -8   32.90    4.90
   0  -9   8   29.70    6.40
   0   9  -8   34.60    4.80
   0   9  -8   22.90    5.10
   1  -9   8  121.29   13.40
  -1  -9  -8  123.49    9.10
  -1  -9  -8  120.19    9.20
   1  -9   8  107.29   11.80
   1  -9   8  106.19   19.50
  -1   9  -8  116.29   10.10
  -1   9  -8  133.29   11.80
  -2  -9  -8    8.00    4.50
   2  -9   8    8.40    6.80
  -2  -9  -8    8.00    3.30
   2  -9   8    1.50   18.60
   2  -9   8    4.50    5.10
  -2  -9  -8    6.60    3.30
  -2  -9  -8    5.50    5.90
  -2   9  -8   10.50    5.60
  -2   9  -8    6.00    5.10
  -3  -9  -8   67.69   12.30
  -3  -9  -8   46.80    6.00
  -3  -9  -8   36.50    7.00
   3  -9   8   35.10    9.40
  -3  -9  -8   43.30    8.50
  -3   9  -8   40.10    7.90
   3   9   8   37.60    6.00
  -3   9  -8   47.70    8.10
  -3   9  -8   40.90    8.80
  -4  -9  -8    5.60   11.20
  -4  -9  -8    3.80    8.20
  -4  -9  -8   14.60    6.40
  -4  -9  -8   16.50   11.20
  -4   9  -8    3.20    7.40
  -4   9  -8    5.60    7.20
  -4   9  -8   -5.90   11.70
  -5  -9  -8   26.50   15.10
  -5  -9  -8   44.80   10.10
  -5   9  -8   45.90   11.00
  -5   9  -8   38.30   11.20
  -6  -9  -8   84.59   14.70
  -6  -9  -8   45.10   22.20
  -6   9  -8   44.80   14.30
  -5 -10   8    7.40   13.50
  -5 -10   8   18.40   11.00
  -5  10   8    3.60    9.10
   4 -10  -8   12.30   11.00
  -4 -10   8    7.20   11.90
  -4 -10   8    4.30    7.70
  -4 -10   8   12.40   11.00
  -4  10   8    2.10    6.80
  -4  10   8    3.20    9.70
   4  10  -8   -2.00    7.70
  -4  10   8    6.10    5.90
  -4  10   8   -8.60   11.10
  -3 -10   8   16.20    6.70
  -3 -10   8   14.10    8.30
   3 -10  -8   32.00    8.10
  -3 -10   8   12.30    7.40
   3  10  -8    8.20    5.70
   3  10  -8   13.80    6.40
  -3  10   8   11.30    5.70
  -3  10   8    6.40    4.50
  -3  10   8    5.00    6.20
  -3  10   8    5.80    7.60
   2 -10  -8   16.50    6.20
  -2 -10   8    5.50    5.60
   2  10  -8    6.90    4.30
   2  10  -8    9.00    5.20
  -2  10   8   13.70    5.10
  -2  10   8    7.80    4.80
   1 -10  -8   92.49    9.40
  -1 -10   8   82.39   10.70
  -1 -10   8  108.89   12.70
  -1 -10   8  104.49   11.30
   1 -10  -8   96.19   10.30
   1  10  -8   96.09   10.80
   0 -10   8   -3.60    4.60
   0 -10  -8   -1.00    4.10
   0 -10  -8    9.00    3.90
   0 -10   8    9.60    6.40
   0 -10  -8   -1.10    3.20
   0 -10   8   -0.70    5.60
   0  10  -8   -1.50    4.10
   1 -10   8   13.50    6.30
  -1 -10  -8   12.70    4.00
  -1 -10  -8   15.30    3.90
   1 -10   8   19.90    6.10
  -1 -10  -8   15.50    5.10
  -1  10  -8   17.70    4.70
  -1  10  -8   12.50    5.10
  -1  10  -8   14.70    4.40
  -2 -10  -8   18.40    4.20
  -2 -10  -8   22.00    4.40
  -2 -10  -8   14.10    5.60
  -2 -10  -8   27.70    8.80
   2 -10   8   19.40    8.40
  -2  10  -8   19.10    6.20
  -2  10  -8    8.40    6.00
  -3 -10  -8    0.10    6.80
   3 -10   8    0.80    6.50
  -3 -10  -8    9.10    5.30
  -3 -10  -8   -1.00    9.80
   3  10   8    6.90    5.60
  -3  10  -8    6.90    8.20
  -3  10  -8   -1.00    6.60
  -4 -10  -8   11.60    9.40
  -4 -10  -8  -11.80   10.50
  -4  10  -8    1.90    7.90
  -4  10  -8    2.20    7.90
  -5 -10  -8    4.30   17.50
  -5 -10  -8   44.80   10.70
  -5  10  -8   45.50   11.40
  -5  10  -8   35.00   11.90
  -5 -11   8   14.30   17.10
  -5 -11   8    5.40   11.60
  -5  11   8   -7.40   10.10
  -4 -11   8   25.20   13.40
  -4 -11   8   29.20    9.80
  -4  11   8   20.10    7.90
  -4  11   8   22.90    7.00
   4  11  -8   23.10    9.20
   3 -11  -8   21.10    9.20
  -3 -11   8   17.00    9.50
  -3 -11   8   15.30    7.50
  -3  11   8    5.80    8.80
  -3  11   8   20.30    4.90
  -3  11   8    6.50    7.10
   3  11  -8   17.20    7.20
  -3  11   8   17.90    6.80
   2 -11  -8   13.90    7.60
  -2 -11   8   24.90    7.10
   2 -11  -8   13.20    7.20
   2  11  -8   27.30    6.80
   1 -11  -8   43.90    6.10
  -1 -11   8   42.50    7.40
   1 -11  -8   38.50    6.80
  -1 -11   8   40.70    8.40
   1  11  -8   36.60    6.80
   0 -11   8   88.59   11.50
   0 -11  -8  113.19    9.60
   0 -11   8  100.49   12.70
   0 -11  -8  105.99   11.70
   0 -11  -8  100.19   10.40
   0  11  -8  107.09   11.90
   1 -11   8  149.29   17.20
  -1 -11  -8  161.08   12.80
  -1 -11  -8  162.48   14.40
  -1 -11  -8  181.88   12.50
   1 -11   8  157.28   15.30
  -1  11  -8  146.39   14.60
  -2 -11  -8   17.90    9.40
  -2 -11  -8    9.40    4.60
   2 -11   8    0.00    9.10
   2 -11   8   11.70    6.50
  -2 -11  -8   11.90    4.70
  -2 -11  -8   -3.10    6.00
  -2  11  -8    7.70    6.10
  -2  11  -8    0.40    6.50
  -3 -11  -8   -0.50    7.50
  -3 -11  -8   28.40   12.40
  -3 -11  -8   16.60    5.50
  -3 -11  -8   15.50    6.20
   3 -11   8   15.50    7.90
  -3  11  -8   23.00    7.90
  -3  11  -8    1.80   10.40
   4 -11   8  110.69   14.50
  -4 -11  -8  123.49   19.10
  -4 -11  -8  155.28   15.90
  -4  11  -8  132.09   17.40
  -4  11  -8  106.49   14.20
  -5 -11  -8   76.99   22.70
  -5 -11  -8   48.50   12.00
  -5  11  -8   25.00   11.80
  -5  11  -8   28.40   12.60
  -4 -12   8   28.30   10.90
  -4 -12   8   34.60   14.40
   4  12  -8   33.30   10.50
  -4  12   8   40.10   11.00
  -3 -12   8   13.80   10.60
  -3 -12   8    4.80    8.50
  -3  12   8   -1.50    6.80
   3  12  -8    3.30    7.90
  -3  12   8   -0.90    5.60
  -2 -12   8   15.80    7.50
   2 -12  -8   17.30    8.40
  -2 -12   8   20.00   10.40
   2 -12  -8   10.10    5.50
   2  12  -8    8.80    6.50
  -1 -12   8   -2.40    8.50
   1 -12  -8   -4.00    4.50
  -1 -12   8   -3.20    6.30
   1 -12  -8    2.90    6.40
   1  12  -8    6.60    5.40
   0 -12   8   26.90    9.40
   0 -12   8   28.40    7.20
   0  12  -8   27.10    6.70
   1 -12   8   14.90    6.80
  -1 -12  -8    2.20    6.50
  -1 -12  -8    0.00    5.20
  -1 -12  -8    1.20    4.50
   1 -12   8    1.00    8.70
  -1  12  -8    8.40    6.00
  -2 -12  -8  -11.10    7.70
  -2 -12  -8    9.60    5.70
  -2 -12  -8    0.40    5.30
  -2 -12  -8   13.10    9.70
   2 -12   8   10.00    7.30
  -2  12  -8    5.10    5.60
  -2  12  -8    5.00    6.40
  -3 -12  -8   17.00   12.30
  -3 -12  -8    2.40    8.90
   3 -12   8   -7.90    8.30
  -3  12  -8  -13.20    7.20
  -4 -12  -8    8.30    8.80
  -4 -12  -8   17.70   16.30
   4 -12   8   13.90   10.90
  -4  12  -8   -5.50    9.70
  -4 -13   8   41.40   16.40
  -4 -13   8   23.80   12.70
  -3 -13   8   26.40   10.70
  -3 -13   8   41.50   13.20
   3  13  -8   24.90    9.20
   2 -13  -8   -5.80    6.10
  -2 -13   8   15.30    8.50
  -2 -13   8   -8.10   10.00
   2  13  -8    3.60    7.30
  -1 -13   8   -1.50    7.40
   1 -13  -8    7.10    5.40
  -1 -13   8    0.70    9.90
   1  13  -8   13.60    6.70
   0 -13   8   -2.10    6.80
   0 -13  -8   -2.30    5.90
   0 -13   8   12.80    9.90
   0  13  -8    5.30    6.10
   1 -13   8   68.19   13.10
  -1 -13  -8   52.29   10.40
   1 -13   8   60.79   10.10
  -2 -13  -8    6.20   12.70
   2 -13   8   -0.20    8.00
  -2  13  -8    0.80    6.90
   3 -13   8  179.38   23.10
  -3 -13  -8  224.88   29.40
  -3 -13  -8  232.08   20.20
  -3  13  -8  252.57   21.40
  -3 -14   8   -1.80   14.30
   3 -14  -8   17.00    8.60
  -3 -14   8   19.00   11.50
  -2 -14   8   50.59   15.10
   2 -14  -8   18.60    7.70
  -2 -14   8   23.00   10.50
   2  14  -8   14.20    9.20
  -1 -14   8   27.20    9.80
   1 -14  -8   51.19    8.40
   1  14  -8   40.10    8.70
   0 -14   8  -13.80    8.10
   0 -14  -8  -10.20    5.70
   0  14  -8   -3.90    6.60
  -1 -14  -8   17.70    6.70
   1 -14   8   27.40    9.10
  -1  14  -8   19.50    7.90
  -2 -14  -8   26.80    7.90
   2 -14   8    9.90    9.20
  -2 -14  -8    7.80   13.30
  -2  14  -8   11.40    8.50
  -3  14  -8   22.40    9.80
   1 -15  -8   13.10    7.70
  -1 -15   8   13.90   10.60
   0 -15  -8   -5.00    6.70
   0 -15   8    0.10    9.80
   0  15  -8   14.30   15.10
  -1 -15  -8   31.40    8.50
  -1 -15  -8   31.00   16.00
   1 -15   8   21.00   10.70
  -1  15  -8   14.10    8.70
  -7   0   9  -39.60   24.50
  -7   0   9   10.50   11.40
   7   0  -9   -0.10   11.50
  -6   0   9   -9.50    7.80
   6   0  -9   -4.40    7.30
  -5   0   9  -17.60   10.40
   5   0  -9   10.20    7.40
  -5   0   9    5.90    6.20
   5   0  -9   12.20    7.80
  -5   0   9   -8.20    7.80
   5   0  -9   -1.40    7.50
  -4   0   9    8.00    4.40
   4   0  -9   -4.10    5.30
   4   0  -9   -3.30    4.60
   4   0  -9    4.90    4.90
  -4   0   9   -4.40    6.90
  -4   0   9   14.10    7.10
  -4   0   9    6.60    5.30
   3   0  -9   -4.10    3.30
  -3   0   9   -3.70    2.80
   3   0  -9    1.50    4.00
   3   0  -9   -2.70    3.40
  -3   0   9    3.10    4.30
  -3   0   9   -0.60    3.40
   2   0  -9    0.30    3.30
   2   0  -9   -2.00    2.30
  -2   0   9    0.40    2.60
   2   0  -9    1.40    2.40
   2   0  -9    0.20    2.70
  -2   0   9    2.40    2.50
   1   0  -9   -3.50    2.60
  -1   0   9    0.60    2.50
  -1   0   9   -0.90    1.60
  -1   0   9    0.10    1.80
   1   0  -9    0.10    1.60
  -1   0   9   -1.10    1.60
   1   0  -9    1.40    2.00
   1   0  -9    0.00    1.10
   0   0  -9    1.80    2.40
   0   0  -9    0.40    1.40
   0   0  -9   -1.90    1.30
   0   0   9    1.30    1.50
  -1   0  -9   -0.60    2.90
   1   0   9   -0.10    1.70
   1   0   9    0.80    2.30
  -1   0  -9    1.50    1.60
   2   0   9   -3.60    3.20
  -2   0  -9    2.40    4.20
  -3   0  -9    0.70    6.00
   3   0   9   -3.00    3.30
   3   0   9   -7.50    5.10
  -3   0  -9   -2.20    3.00
   4   0   9   -2.00    6.00
  -4   0  -9    4.40    6.90
   4   0   9   -3.00    5.00
  -4   0  -9    9.90    9.80
  -4   0  -9   -4.70    4.30
  -5   0  -9   -3.00    6.10
  -5   0  -9   10.00   13.50
  -6   0  -9    4.30   20.30
  -6   0  -9   -9.10    8.10
  -7   0  -9   14.70   12.10
  -7   0  -9   -4.20   29.80
  -7  -1   9    6.00   26.90
  -7  -1   9    7.20   11.80
   7  -1  -9    4.70   11.80
  -7   1   9   -0.70   11.50
  -7   1   9  -25.30   26.20
   7   1  -9   -3.10   11.50
   6  -1  -9    2.60    7.50
  -6  -1   9    0.60   18.30
  -6  -1   9   11.50    8.00
  -6   1   9   -7.10    8.30
  -6   1   9   40.20   22.00
   6   1  -9   -7.90    7.00
  -5  -1   9   19.00    6.80
   5  -1  -9   24.00    7.90
   5  -1  -9    2.80    7.40
  -5  -1   9   17.20   12.00
   5  -1  -9   17.00   10.20
  -5   1   9    1.50   13.80
   5   1  -9   20.90    8.00
   5   1  -9   15.70    8.00
  -5   1   9   15.70    8.20
  -5   1   9   14.50    6.30
  -4  -1   9    6.40    4.70
  -4  -1   9   12.90    5.80
  -4  -1   9    7.30    7.80
   4  -1  -9   -0.30    5.90
   4  -1  -9    9.50    5.90
   4  -1  -9   -0.30    4.90
  -4  -1   9    4.00    6.90
  -4   1   9   -7.00    9.20
   4   1  -9    3.20    5.30
  -4   1   9    6.30    5.40
   4   1  -9   -0.10    5.30
   4   1  -9    5.90    4.80
   4   1  -9    6.50    5.40
  -4   1   9   10.90    4.70
  -4   1   9   -7.00    6.10
  -3  -1   9   91.69    8.90
  -3  -1   9   99.59   10.70
   3  -1  -9  105.29    9.50
  -3  -1   9  101.19    9.50
  -3  -1   9   86.99   10.70
   3  -1  -9   98.69    9.60
   3  -1  -9   79.09   10.10
  -3   1   9   88.69    9.40
  -3   1   9  100.29   10.50
  -3   1   9   93.79    8.80
   3   1  -9   99.59    9.20
   3   1  -9   91.29   10.20
   3   1  -9   81.69    9.40
   3   1  -9   83.49   10.10
  -3   1   9   84.99   11.50
   2  -1  -9   35.40    5.10
   2  -1  -9   34.20    4.50
  -2  -1   9   41.90    5.70
  -2  -1   9   39.30    5.40
   2  -1  -9   29.40    4.20
  -2  -1   9   46.10    5.80
   2  -1  -9   31.50    5.30
   2   1  -9   41.20    5.70
  -2   1   9   38.90    4.50
   2   1  -9   27.90    5.30
  -2   1   9   49.20    5.60
  -2   1   9   26.30    6.60
   2   1  -9   35.00    4.70
   2   1  -9   34.40    4.80
  -1  -1   9   43.30    4.80
   1  -1  -9   43.50    4.60
  -1  -1   9   41.50    6.00
  -1  -1   9   45.60    4.90
  -1  -1   9   49.20    4.10
   1  -1  -9   55.99    5.00
   1  -1  -9   56.89    6.40
  -1   1   9   48.60    4.60
  -1   1   9   54.99    6.00
   1   1  -9   41.70    4.80
   1   1  -9   48.20    6.50
  -1   1   9   38.80    5.80
   1   1  -9   50.89    5.30
  -1   1   9   55.49    4.40
   0  -1   9    4.80    1.80
   0  -1  -9    8.00    2.50
   0  -1  -9    4.10    1.30
   0  -1   9    6.20    1.90
   0  -1  -9    6.00    1.50
   0  -1   9    5.30    2.90
   0   1  -9    2.30    1.90
   0   1  -9    4.50    2.50
   0   1  -9    3.80    1.80
   1  -1   9  141.49   11.40
   1  -1   9  142.69    9.80
  -1  -1  -9  154.08   10.70
   1   1   9  151.58    9.30
  -1   1  -9  123.49   13.80
   1   1   9  164.58   10.10
  -1   1  -9  135.09    9.80
  -2  -1  -9    6.50    2.30
  -2  -1  -9    7.60    4.10
   2  -1   9    6.20    4.10
   2  -1   9    3.70    2.70
   2   1   9    4.30    3.10
  -2   1  -9    5.50    2.60
  -2   1  -9    5.20    6.10
   3  -1   9   21.40    4.60
   3  -1   9   16.40    5.60
  -3  -1  -9   19.30    4.00
  -3  -1  -9   21.40    7.40
   3   1   9   16.00    5.60
  -3   1  -9   26.10    4.50
   3   1   9   20.60    4.20
  -3   1  -9   19.60    9.00
  -4  -1  -9   77.59   10.80
   4  -1   9   86.89   11.30
  -4  -1  -9   95.39   13.80
  -4  -1  -9   99.29   10.30
   4  -1   9   72.39   11.00
  -4   1  -9  109.09   17.40
   4   1   9   78.19   10.50
  -4   1  -9   76.69   10.40
  -5  -1  -9   82.49   10.20
  -5  -1  -9   69.59   15.40
  -5   1  -9  101.69   12.70
  -5   1  -9   57.79   16.60
  -6  -1  -9    2.40    8.50
  -6  -1  -9  -20.10   16.50
  -6   1  -9   -0.90    8.60
  -6   1  -9   47.10   22.20
  -7  -1  -9   -5.90   26.10
  -7  -1  -9    8.20   13.60
  -7   1  -9   93.49   39.60
  -7   1  -9   -1.10   13.00
  -7  -2   9    1.70   23.80
  -7  -2   9    9.40   11.90
   7  -2  -9    2.00   11.80
   7   2  -9    9.90   12.20
  -7   2   9   31.20   31.00
  -7   2   9  -17.10   11.00
  -6  -2   9  174.58   24.20
  -6  -2   9  220.88   20.70
  -6   2   9  205.48   30.60
  -6   2   9  233.48   21.80
  -5  -2   9   -4.60   10.40
   5  -2  -9    8.40    9.40
   5  -2  -9   -3.80    5.00
   5  -2  -9   -7.90    7.30
  -5  -2   9   -4.30    6.00
   5   2  -9   10.90    7.60
   5   2  -9   -8.10    7.30
  -5   2   9    6.50    6.60
  -5   2   9    5.50    8.20
  -5   2   9   -5.40   13.40
   5   2  -9   -0.70    8.60
   4  -2  -9  385.86   26.60
  -4  -2   9  356.26   27.90
   4  -2  -9  354.96   27.00
  -4  -2   9  383.56   25.40
  -4  -2   9  414.46   27.30
   4  -2  -9  402.56   25.70
  -4  -2   9  393.46   25.80
  -4   2   9  334.37   30.70
   4   2  -9  352.26   25.50
  -4   2   9  396.96   27.20
   4   2  -9  378.56   25.50
  -4   2   9  346.87   24.90
   4   2  -9  394.26   25.80
   4   2  -9  399.76   26.60
  -4   2   9  355.56   25.20
   3  -2  -9  479.45   30.50
  -3  -2   9  468.95   28.80
   3  -2  -9  459.15   29.00
   3  -2  -9  452.15   29.60
   3  -2  -9  445.86   30.00
  -3  -2   9  445.66   29.60
  -3  -2   9  450.05   29.80
  -3  -2   9  464.15   28.90
  -3   2   9  454.35   28.50
   3   2  -9  447.36   28.60
  -3   2   9  447.46   29.60
   3   2  -9  476.05   29.10
   3   2  -9  462.05   29.60
  -3   2   9  467.05   28.60
   3   2  -9  491.35   29.00
  -3   2   9  477.75   32.90
   2  -2  -9 1155.08   68.49
  -2  -2   9 1230.48   68.89
   2  -2  -9 1195.38   69.39
  -2  -2   9 1177.18   68.59
   2  -2  -9 1192.08   69.79
   2  -2  -9 1140.89   68.29
  -2  -2   9 1201.28   68.79
  -2   2   9 1169.18   68.09
   2   2  -9 1245.48   68.49
  -2   2   9 1179.18   70.59
   2   2  -9 1251.37   68.99
   2   2  -9 1217.28   69.49
   2   2  -9 1205.88   68.69
   1  -2  -9  111.99    9.30
  -1  -2   9  114.99    7.60
  -1  -2   9  115.79    8.20
   1  -2  -9   97.39    7.50
   1  -2  -9   89.69    9.60
   1  -2  -9   97.39    7.40
  -1  -2   9  125.89    9.10
  -1  -2   9  117.69    8.30
   1   2  -9  111.79    9.20
  -1   2   9   96.59    8.70
   1   2  -9  120.29    8.50
  -1   2   9   96.29    6.90
  -1   2   9   97.19    7.40
   1   2  -9  120.49    8.30
   0  -2   9  433.26   26.70
   0  -2  -9  428.56   25.80
   0  -2  -9  429.16   24.30
   0  -2  -9  418.56   24.80
   0  -2   9  436.76   25.40
   0   2   9  430.46   24.30
   0   2  -9  417.86   25.40
   0   2  -9  436.96   25.40
   0   2  -9  431.36   25.80
  -1  -2  -9  769.92   45.90
   1  -2   9  833.12   47.90
   1  -2   9  797.32   45.70
   1   2   9  797.92   44.60
   1   2   9  772.92   45.60
  -1   2  -9  783.82   48.20
   2  -2   9 1894.31  104.09
  -2  -2  -9 1805.72  103.09
  -2  -2  -9 1796.72  105.09
  -2   2  -9 1768.02  103.79
  -2   2  -9 1866.81  107.99
   2   2   9 1914.71  103.19
   2   2   9 1781.62  105.39
   3  -2   9  356.86   23.80
   3  -2   9  364.66   26.80
  -3  -2  -9  373.26   26.60
  -3  -2  -9  358.76   22.80
   3   2   9  380.76   23.00
   3   2   9  377.36   25.00
  -3   2  -9  371.76   30.10
  -3   2  -9  370.96   23.60
  -4  -2  -9  139.99   18.80
   4  -2   9  156.58   18.70
  -4  -2  -9  167.48   17.50
  -4  -2  -9  191.98   13.80
  -4   2  -9  127.59   21.00
   4   2   9  185.78   14.30
   4   2   9  159.48   16.30
  -4   2  -9  159.58   17.20
  -4   2  -9  174.78   14.20
  -5  -2  -9   65.89   14.50
  -5  -2  -9   86.09   11.90
  -5   2  -9   68.79   12.80
  -5   2  -9   66.19   20.80
  -6  -2  -9  169.78   18.60
  -6  -2  -9  145.89   27.10
  -6   2  -9  141.19   29.80
  -6   2  -9  151.08   18.80
  -7  -2  -9   26.90   13.40
  -7  -2  -9    3.00   24.40
  -7   2  -9   28.70   13.20
  -7   2  -9   80.19   43.70
   7  -3  -9   16.20   13.70
  -7  -3   9   19.70   12.40
  -7  -3   9   48.90   26.30
   7   3  -9   12.80   13.10
  -7   3   9   31.50   12.90
  -7   3   9   -5.40   31.40
  -6  -3   9    6.80   14.40
  -6  -3   9    4.90    8.90
   6  -3  -9    1.40    9.10
  -6   3   9  -13.50   23.40
  -6   3   9   -1.70    8.70
   6   3  -9   -7.70    8.20
  -5  -3   9   -5.70    8.80
   5  -3  -9    7.90    6.10
  -5  -3   9   -5.30    6.20
   5  -3  -9  -19.40    9.40
   5  -3  -9   -4.60    8.00
   5   3  -9    6.70    8.60
   5   3  -9   -9.10    7.30
  -5   3   9   -4.20    8.10
  -5   3   9   -1.50    6.20
  -5   3   9    1.40   15.20
  -4  -3   9   58.79    8.00
   4  -3  -9   87.69   12.80
  -4  -3   9   61.19   10.10
   4  -3  -9   93.99   11.90
  -4  -3   9   67.89    8.80
  -4  -3   9   62.29   10.80
   4  -3  -9   97.39   11.20
  -4   3   9   75.19    8.80
   4   3  -9   61.09    8.70
  -4   3   9   83.49   14.90
  -4   3   9   89.59   10.80
   4   3  -9   70.79    8.90
  -4   3   9   87.19   11.10
   4   3  -9   67.09    8.70
   4   3  -9   65.19    9.20
  -3  -3   9   23.60    5.00
  -3  -3   9   12.70    4.80
  -3  -3   9   14.70    4.40
   3  -3  -9   29.40    5.00
  -3  -3   9   18.70    5.90
   3  -3  -9   24.10    5.50
   3  -3  -9   33.90    8.30
   3   3  -9   20.80    4.90
   3   3  -9   11.80    4.90
  -3   3   9   29.60    5.90
  -3   3   9   29.90    9.00
  -3   3   9   30.00    5.00
  -3   3   9   26.30    4.80
   3   3  -9   19.30    4.80
   3   3  -9   21.60    4.70
  -2  -3   9   71.69    7.90
   2  -3  -9  108.19   12.00
  -2  -3   9   65.59    7.60
   2  -3  -9   98.49    8.90
   2  -3  -9  101.29    8.30
  -2  -3   9   69.79    7.50
   2   3  -9   77.49    7.80
  -2   3   9   98.39    7.70
  -2   3   9   93.29    7.30
  -2   3   9   78.69   10.40
   2   3  -9   65.89    7.90
  -2   3   9   99.99   12.40
   1  -3  -9   43.60    5.30
   1  -3  -9   45.00    4.60
  -1  -3   9   38.50    5.00
   1  -3  -9   40.40    6.70
  -1  -3   9   40.70    5.40
   1  -3  -9   45.80    4.30
  -1  -3   9   39.20    5.00
   1   3  -9   37.60    5.30
   1   3  -9   38.00    5.10
  -1   3   9   40.00    4.80
  -1   3   9   36.50    4.20
   1   3  -9   30.60    4.40
   0  -3   9   13.40    3.00
   0  -3   9    7.90    2.60
   0   3  -9   11.90    2.80
   0   3  -9   15.80    2.80
   0   3  -9   11.40    3.10
  -1  -3  -9   52.19    6.10
   1  -3   9   61.29    6.20
   1  -3   9   71.89    9.60
  -1   3  -9   65.29    6.20
  -2  -3  -9    7.20    2.30
  -2  -3  -9    9.00    4.30
   2  -3   9    3.10    5.90
   2  -3   9    4.10    3.40
   2   3   9   10.10    4.00
  -2   3  -9    9.90    7.70
   2   3   9   11.90    2.40
  -2   3  -9    6.60    3.00
   3  -3   9   31.70    5.70
   3  -3   9   14.10    8.30
  -3  -3  -9   23.20    6.00
   3   3   9   40.60    6.80
  -3   3  -9   48.70   12.60
  -3   3  -9   24.60    4.90
   4  -3   9  109.69   14.20
  -4  -3  -9  158.48   16.60
  -4  -3  -9  153.58   18.20
   4   3   9  155.08   15.40
  -4   3  -9  106.59   13.30
  -4   3  -9  135.39   12.80
   4   3   9  138.29   12.40
  -5  -3  -9    1.00    5.80
  -5  -3  -9    9.30    9.40
  -5  -3  -9    0.00   12.70
  -5   3  -9   -0.50    8.00
  -5   3  -9   15.30   35.70
  -6  -3  -9   11.40   18.60
  -6  -3  -9   29.60   10.20
  -6   3  -9   36.70   27.20
  -7  -3  -9   21.60   13.40
  -7  -3  -9   -1.50   23.80
  -7   3  -9  -15.10   12.70
  -7   3  -9   -0.90   45.00
  -7  -4   9    8.40   23.20
  -7  -4   9    2.00   12.70
  -7   4   9   26.70   13.10
  -7   4   9   -7.70   34.90
   7   4  -9   -8.50   14.00
  -6  -4   9   69.19   19.70
  -6  -4   9   74.79   12.30
   6  -4  -9   80.39   13.10
   6   4  -9   72.79   12.10
  -6   4   9  108.49   26.60
   5  -4  -9  189.98   19.80
  -5  -4   9  199.68   22.50
  -5  -4   9  192.48   18.20
   5  -4  -9  194.48   18.40
   5   4  -9  182.28   18.60
  -5   4   9  192.68   25.60
   5   4  -9  147.89   22.80
   5   4  -9  220.38   19.30
  -5   4   9  207.68   18.30
  -5   4   9  181.28   19.60
   4  -4  -9  689.33   46.90
  -4  -4   9  791.02   46.50
  -4  -4   9  768.62   46.50
   4  -4  -9  663.43   49.99
  -4  -4   9  803.02   47.80
  -4  -4   9  823.02   48.60
   4  -4  -9  724.03   46.20
  -4   4   9  709.43   45.80
   4   4  -9  765.72   46.80
  -4   4   9  715.13   52.39
   4   4  -9  788.72   46.80
  -4   4   9  730.93   46.00
  -4   4   9  726.73   47.50
   4   4  -9  823.62   47.40
   4   4  -9  784.52   46.40
   3  -4  -9  120.79   11.40
  -3  -4   9  106.59   11.20
  -3  -4   9  103.59   12.30
  -3  -4   9  112.49   10.60
  -3  -4   9  115.79   11.20
   3  -4  -9  109.39   10.50
   3  -4  -9  127.79   16.10
   3   4  -9  113.79   11.30
   3   4  -9  102.59   10.80
  -3   4   9  118.69   10.40
  -3   4   9  109.99   15.00
   3   4  -9  105.89   10.50
  -3   4   9  116.99   10.50
  -3   4   9  122.59   12.10
  -2  -4   9   28.40    4.70
  -2  -4   9   29.70    4.70
  -2  -4   9   34.10    5.00
   2   4  -9   36.80    5.60
   2   4  -9   33.00    4.80
  -2   4   9   42.20    6.60
   2   4  -9   31.80    4.70
   1  -4  -9  942.41   53.49
   1  -4  -9  938.81   52.69
  -1  -4   9  876.11   53.39
   1  -4  -9  964.20   56.09
  -1  -4   9  900.11   53.39
  -1  -4   9  872.71   53.19
   1  -4  -9  943.01   52.49
   1   4  -9  895.51   53.49
  -1   4   9  937.21   53.29
   1   4  -9  906.61   53.49
  -1   4   9  962.50   52.49
   0  -4   9   52.19    6.20
   0  -4   9   45.10    6.00
   0   4  -9   60.19    6.20
   0   4  -9   51.79    5.90
   0   4  -9   50.49    5.90
   1  -4   9   81.59    7.60
   1  -4   9   92.49   13.50
   1  -4   9   81.79    7.80
  -1   4  -9   81.09    7.70
   2  -4   9  255.47   16.90
   2  -4   9  248.28   21.60
  -2  -4  -9  240.68   14.70
  -2  -4  -9  241.78   17.20
  -2   4  -9  247.48   16.70
  -2   4  -9  238.48   22.60
   2   4   9  229.58   14.70
   3  -4   9    0.60    4.50
   3  -4   9    4.70    9.10
  -3  -4  -9    4.60    3.20
  -3  -4  -9    0.50    4.90
   3   4   9   -2.00    3.00
  -3   4  -9   -2.90    9.50
   3   4   9    6.30    5.40
  -3   4  -9    2.00    3.60
  -4  -4  -9   10.00    4.60
   4  -4   9    9.20   11.20
  -4  -4  -9   -8.10    8.30
  -4  -4  -9   -6.20    7.70
   4  -4   9   16.20    7.10
  -4  -4  -9    0.40    6.30
  -4   4  -9    4.40    5.00
   4   4   9   -4.80    6.50
  -4   4  -9   -0.90   15.80
   4   4   9    3.50    5.00
  -4   4  -9    0.40    7.70
  -5  -4  -9    0.70    6.40
  -5  -4  -9   12.60    9.90
  -5  -4  -9   -2.30   10.60
  -5   4  -9   -2.30    6.60
  -5   4  -9    7.80   20.30
  -6  -4  -9   55.59   21.00
  -6  -4  -9   63.09   11.60
  -6   4  -9   65.29   31.70
  -6   4  -9   64.39   12.20
  -7  -4  -9   48.80   31.60
  -7  -4  -9   28.00   15.10
  -7   4  -9   13.90   44.20
  -7   4  -9   23.20   14.20
  -7  -5   9  -19.50   26.50
  -7  -5   9    2.20   12.80
  -7   5   9  -16.90   33.60
  -7   5   9    4.00   12.70
   6  -5  -9  347.57   28.20
  -6  -5   9  279.27   26.20
  -6  -5   9  286.47   35.10
  -6   5   9  279.07   36.90
   6   5  -9  316.37   28.40
  -6   5   9  331.27   26.50
   5  -5  -9   21.50    9.90
   5  -5  -9    4.10    7.00
  -5  -5   9    4.20    7.20
  -5  -5   9    0.30   10.90
   5   5  -9   11.60    7.80
  -5   5   9   16.00   17.70
   5   5  -9   11.30    7.20
  -5   5   9    8.30   10.10
  -5   5   9   12.50    7.00
   4  -5  -9  214.28   17.50
   4  -5  -9  196.08   17.70
  -4  -5   9  201.48   19.50
  -4  -5   9  187.78   18.60
  -4  -5   9  225.98   18.20
  -4  -5   9  199.18   17.10
   4  -5  -9  198.78   24.40
   4   5  -9  188.28   17.40
  -4   5   9  203.28   16.60
   4   5  -9  205.58   17.60
  -4   5   9  207.38   17.20
   4   5  -9  211.68   17.00
  -4   5   9  200.68   27.00
  -4   5   9  192.18   19.10
  -3  -5   9  163.08   13.80
  -3  -5   9  165.28   13.00
  -3  -5   9  157.78   13.40
   3  -5  -9  135.19   13.10
  -3  -5   9  155.18   13.10
   3  -5  -9  128.69   12.30
  -3   5   9  121.49   11.80
  -3   5   9  119.09   11.70
   3   5  -9  145.99   12.50
   3   5  -9  150.38   13.00
   3   5  -9  144.69   12.80
  -3   5   9  134.69   13.60
   2  -5  -9   27.20    5.20
  -2  -5   9   27.10    5.00
   2  -5  -9   18.90    3.90
   2  -5  -9   27.30    9.30
  -2  -5   9   27.00    4.80
  -2  -5   9   28.10    5.00
  -2   5   9   29.30    3.70
  -2   5   9   25.90    5.10
  -2   5   9   28.30    4.30
   2   5  -9   17.30    4.40
   2   5  -9   36.60    5.30
   2   5  -9   20.30    4.50
  -1  -5   9  339.07   22.20
  -1  -5   9  372.76   22.40
   1  -5  -9  341.57   21.10
  -1  -5   9  360.46   21.90
   1  -5  -9  358.66   22.20
  -1   5   9  357.76   21.90
   1   5  -9  346.27   22.20
   1   5  -9  337.07   22.20
  -1   5   9  367.56   21.20
   1   5  -9  352.46   22.40
   0  -5   9  604.44   36.20
   0  -5   9  602.74   36.30
   0  -5  -9  630.84   35.80
   0   5  -9  617.94   36.20
   0   5  -9  596.04   36.30
   0   5  -9  594.34   35.90
   1  -5   9  178.88   13.30
   1  -5   9  191.88   19.60
   1  -5   9  193.28   13.40
  -1   5  -9  182.18   13.10
  -2  -5  -9   31.60    5.80
  -2  -5  -9   37.40    4.40
   2  -5   9   45.70   10.40
  -2   5  -9   52.09    6.90
  -2   5  -9   51.99    7.10
  -3  -5  -9    6.30    5.30
   3  -5   9   11.20    5.60
  -3  -5  -9   16.80    6.30
  -3  -5  -9    5.30    3.30
   3  -5   9   -7.20   10.60
  -3   5  -9   18.90    4.70
  -3   5  -9   -3.10   11.10
   3   5   9    8.60    3.50
  -4  -5  -9   12.20    8.50
  -4  -5  -9    8.60    4.70
  -4  -5  -9    0.40    6.50
   4  -5   9  -21.60   14.20
   4  -5   9  -14.30    7.40
  -4  -5  -9    8.40    8.60
   4   5   9    6.20    7.60
   4   5   9   13.40    5.10
  -4   5  -9   -5.50    5.20
  -4   5  -9   -3.90   14.20
  -4   5  -9    2.20    8.10
  -5  -5  -9   28.30   14.40
  -5  -5  -9   14.90   10.40
  -5   5  -9   29.70    8.00
  -5   5  -9   33.60   20.00
  -6  -5  -9   24.20   19.30
  -6   5  -9   40.40   29.00
  -6   5  -9    2.10    9.50
  -7  -6   9  -10.00   25.30
  -7  -6   9   27.90   14.00
  -7   6   9   -8.00   13.70
  -7   6   9   25.60   36.20
  -6  -6   9   -7.00    9.80
  -6  -6   9    2.50   14.70
   6  -6  -9    5.40   11.40
  -6   6   9   13.30   10.40
  -6   6   9   36.70   24.80
   6   6  -9   -7.20   11.20
   5  -6  -9  449.86   31.60
   5  -6  -9  382.16   31.20
  -5  -6   9  435.66   30.20
   5   6  -9  435.36   30.60
   5   6  -9  425.36   30.50
  -5   6   9  361.16   43.60
  -5   6   9  392.46   29.50
  -4  -6   9   13.00    6.30
   4  -6  -9   12.70    6.90
  -4  -6   9   17.00    9.20
  -4  -6   9   24.40    8.20
   4  -6  -9    4.20    6.20
   4  -6  -9    5.60   14.00
  -4  -6   9    3.00    8.90
   4   6  -9   16.20    6.60
  -4   6   9   -4.80    8.00
  -4   6   9   12.50    6.90
   4   6  -9   19.60    7.20
  -4   6   9    9.70    5.90
  -3  -6   9  128.59   12.40
  -3  -6   9  127.79   12.70
   3  -6  -9  101.29   16.20
   3  -6  -9  133.39   11.90
  -3  -6   9  107.89   12.30
  -3  -6   9  108.69   13.10
   3  -6  -9  114.39   12.50
   3   6  -9  141.19   12.20
   3   6  -9  143.79   12.60
  -3   6   9  130.99   11.30
   3   6  -9  136.79   12.10
  -3   6   9   98.59   11.30
  -3   6   9  114.29   13.00
  -2  -6   9  112.49   10.00
   2  -6  -9   96.89   15.40
   2  -6  -9  102.69    9.20
  -2  -6   9  112.49   10.50
  -2  -6   9  101.09   10.40
   2  -6  -9   90.59   10.00
   2   6  -9  111.99   10.00
  -2   6   9   94.69    9.20
  -2   6   9  107.99    8.20
  -2   6   9  105.29    7.90
   2   6  -9  112.49    9.90
   2   6  -9  107.39   10.00
  -2   6   9   93.99   10.00
   1  -6  -9  538.95   32.40
  -1  -6   9  550.74   32.10
  -1  -6   9  560.24   33.10
   1  -6  -9  531.35   31.60
  -1  -6   9  549.74   33.00
  -1   6   9  526.85   32.10
   1   6  -9  540.95   32.60
  -1   6   9  513.55   31.50
   1   6  -9  560.64   33.00
   1   6  -9  532.05   32.90
   0  -6  -9   15.20    6.20
   0  -6   9   10.90    4.00
   0  -6  -9   20.70    2.40
   0  -6   9   13.00    3.90
   0  -6  -9   21.20    2.30
   0  -6   9   20.50    4.40
   0  -6  -9   15.90    2.30
   0   6  -9    9.00    3.60
   0   6  -9   17.10    3.90
  -1  -6  -9   67.39    6.80
   1  -6   9   65.59   12.70
   1  -6   9   54.49    6.70
   1  -6   9   58.99    7.50
  -1  -6  -9   68.49    8.10
  -1   6  -9   64.29    7.60
  -2  -6  -9  342.77   23.80
   2  -6   9  375.86   23.70
   2  -6   9  351.46   30.70
  -2  -6  -9  350.66   21.00
  -2  -6  -9  332.57   20.30
  -2   6  -9  337.77   22.90
  -2   6  -9  341.57   22.90
   2   6   9  349.17   20.50
   3  -6   9  295.77   29.30
  -3  -6  -9  287.97   18.30
  -3  -6  -9  287.77   19.20
  -3  -6  -9  284.17   22.70
  -3  -6  -9  284.77   21.10
   3  -6   9  286.37   21.60
  -3   6  -9  280.77   30.70
   3   6   9  295.27   18.30
  -3   6  -9  274.97   20.90
  -3   6  -9  284.27   20.50
  -4  -6  -9   28.20    9.70
  -4  -6  -9   22.10    7.20
  -4  -6  -9   26.70    5.50
  -4  -6  -9   21.50    8.80
  -4   6  -9   16.60    6.20
   4   6   9   23.30    5.80
  -4   6  -9   14.20    8.80
  -4   6  -9   15.20   17.00
  -5  -6  -9   43.60   14.40
  -5  -6  -9   44.20    8.40
  -5  -6  -9   26.90   11.70
  -5   6  -9   30.80    9.00
  -5   6  -9   35.80   22.00
  -6  -6  -9   85.39   13.70
  -6  -6  -9   83.49   22.40
  -6   6  -9  109.49   33.10
  -6   6  -9   87.19   14.00
  -6  -7   9   12.70   16.70
  -6  -7   9   60.29   13.10
   6   7  -9   54.09   13.90
  -6   7   9   42.60   11.20
  -6   7   9  -13.50   28.30
  -5  -7   9  -10.60    7.20
  -5  -7   9  -23.80   11.40
   5  -7  -9   10.30   10.70
   5  -7  -9   -0.70   10.00
   5   7  -9   -8.00    8.20
  -5   7   9   -6.80    7.60
   5   7  -9   -1.20    8.90
  -4  -7   9    8.00    6.10
  -4  -7   9    6.60    7.50
   4  -7  -9   -0.30    6.80
   4  -7  -9   26.70   17.00
  -4  -7   9    2.60    8.90
   4  -7  -9    8.10    7.40
   4   7  -9    7.70    6.60
   4   7  -9    6.50    6.70
  -4   7   9   15.90    7.50
  -4   7   9   10.40    6.20
  -4   7   9   16.50    9.20
  -3  -7   9   43.30    8.10
   3  -7  -9   39.40    6.80
  -3  -7   9   36.00    7.30
   3  -7  -9   50.79    7.30
  -3  -7   9   47.20    8.10
  -3  -7   9   32.90    6.50
   3  -7  -9   32.40   14.20
   3   7  -9   33.10    6.40
  -3   7   9   41.90    8.00
  -3   7   9   48.90    6.30
  -3   7   9   49.00    6.90
   3   7  -9   35.20    6.70
   3   7  -9   33.00    6.60
  -2  -7   9    2.60    3.70
   2  -7  -9   13.10    4.00
  -2  -7   9    8.80    4.70
  -2  -7   9    9.70    4.70
   2  -7  -9    8.30    4.40
   2  -7  -9   19.00   12.40
   2   7  -9    0.00    4.30
   2   7  -9   16.20    4.60
  -2   7   9   11.60    4.80
   2   7  -9    8.00    4.20
  -2   7   9    8.90    2.70
  -2   7   9    8.60    3.00
  -1  -7   9   81.79    9.50
   1  -7  -9   98.39    8.50
   1  -7  -9   90.59    7.70
  -1  -7   9   72.39    8.60
   1   7  -9   76.59    8.40
   1   7  -9   72.59    9.10
  -1   7   9   91.19    7.30
  -1   7   9   89.89    7.90
   1   7  -9   74.29    8.90
   0  -7  -9    4.60    3.40
   0  -7   9   -2.10    3.90
   0  -7  -9   -0.40    1.90
   0  -7   9    3.20    3.40
   0  -7  -9    1.90    2.10
   0  -7   9   -1.80    3.40
   0  -7  -9   -0.30    2.10
   0   7  -9   -3.20    2.90
   0   7  -9   -3.20    3.00
   1  -7   9  145.29   13.10
  -1  -7  -9  155.78   11.40
  -1  -7  -9  163.98   10.40
   1  -7   9  169.28   13.00
   1  -7   9  115.59   17.70
  -1   7  -9  158.38   12.60
   2  -7   9   25.30    5.40
   2  -7   9   16.40    5.90
  -2  -7  -9   18.40    3.90
  -2  -7  -9    7.90    5.30
   2  -7   9   33.00   13.40
  -2  -7  -9   16.90    2.90
   2   7   9   18.60    3.00
  -2   7  -9   17.50    5.20
   3  -7   9   15.30   13.50
  -3  -7  -9    2.50    6.70
  -3  -7  -9   11.10    5.00
  -3  -7  -9    7.40    3.70
   3  -7   9   14.70    7.10
  -3  -7  -9    9.80    6.60
  -3   7  -9   25.10    6.90
   3   7   9    8.70    3.80
  -3   7  -9   12.00    5.20
  -3   7  -9    1.30    4.60
  -4  -7  -9    0.70    7.30
  -4  -7  -9   22.40    9.80
  -4  -7  -9   14.80   12.70
  -4  -7  -9    8.60    5.30
   4   7   9   21.60    6.10
  -4   7  -9    5.10    9.30
  -4   7  -9   16.60    7.20
  -5  -7  -9   24.00   12.80
  -5  -7  -9   31.00    8.30
  -5   7  -9   17.30    8.40
  -5   7  -9   28.90   23.70
  -6  -7  -9   37.20   11.00
  -6  -7  -9   24.90   19.70
  -6   7  -9   29.30   32.80
  -6   7  -9    3.70   11.00
  -6  -8   9    7.10   16.80
  -6  -8   9    5.50   12.20
  -6   8   9    1.10   11.30
  -5  -8   9   -3.60    8.10
  -5  -8   9    8.10   11.10
   5  -8  -9   12.40   11.60
   5   8  -9    4.40    9.20
  -5   8   9    1.20    8.10
   5   8  -9    8.20    9.10
  -4  -8   9   59.69   11.80
   4  -8  -9   60.49    9.60
  -4  -8   9   61.99    9.60
   4  -8  -9   68.49   10.30
  -4  -8   9   59.69   10.90
  -4   8   9   51.59    8.70
  -4   8   9   58.69    9.50
   4   8  -9   53.79    9.10
  -4   8   9   55.89   11.20
   4   8  -9   51.89    9.30
  -3  -8   9   12.70    7.30
  -3  -8   9    2.00    6.70
  -3  -8   9   -1.00    7.00
  -3  -8   9   -0.60    5.00
   3  -8  -9   12.90    5.90
   3  -8  -9   -7.30   16.50
   3   8  -9    4.90    5.50
  -3   8   9   -1.10    5.10
  -3   8   9    3.40    6.50
  -3   8   9   -2.50    3.70
  -3   8   9    4.90    4.70
   3   8  -9   -2.90    5.30
  -2  -8   9    1.70    4.90
   2  -8  -9    4.50    4.40
   2  -8  -9    2.20    4.20
  -2  -8   9    8.70    5.80
   2  -8  -9   -3.30   13.80
  -2  -8   9    1.20    4.30
  -2   8   9   -1.50    5.10
  -2   8   9    2.30    4.20
   2   8  -9    1.20    4.20
   2   8  -9    2.60    4.90
  -2   8   9    2.50    2.70
   2   8  -9    3.90    4.20
  -1  -8   9   70.89    9.50
   1  -8  -9   51.39    6.90
  -1  -8   9   58.99    7.50
   1  -8  -9   55.09    5.90
  -1   8   9   48.70    6.50
   1   8  -9   56.69    7.10
  -1   8   9   49.00    6.30
   1   8  -9   54.49    7.00
   1   8  -9   48.30    6.80
   0  -8  -9   12.30    3.20
   0  -8   9   13.50    5.30
   0  -8  -9   11.20    2.80
   0  -8   9   12.80    4.50
   0  -8   9   12.40    4.90
   0  -8  -9   16.50    3.20
   0   8  -9    9.50    4.20
   0   8  -9   11.20    3.90
   1  -8   9  216.08   28.00
  -1  -8  -9  209.78   13.30
   1  -8   9  215.88   16.70
  -1  -8  -9  209.38   13.30
   1  -8   9  242.58   16.60
  -1  -8  -9  199.78   13.90
  -1   8  -9  222.18   16.10
  -2  -8  -9   49.99    6.60
   2  -8   9   48.50    8.30
  -2  -8  -9   60.49    6.10
  -2  -8  -9   71.39    9.90
   2  -8   9   52.69   16.00
   2  -8   9   52.79    7.60
  -2  -8  -9   63.09    7.70
   2   8   9   52.59    6.30
  -2   8  -9   54.49    7.60
  -3  -8  -9    7.90    7.90
   3  -8   9    9.50    7.50
  -3  -8  -9   -8.10    5.10
  -3  -8  -9   -1.80    6.80
  -3   8  -9    0.00    7.10
   3   8   9   -0.70    3.90
  -3   8  -9   -1.70    5.20
  -3   8  -9   -2.50    5.20
  -4  -8  -9    2.00   10.60
  -4  -8  -9   -1.80    5.40
  -4  -8  -9   11.90    7.80
  -4  -8  -9   -8.70    8.80
  -4   8  -9    0.70    7.90
  -4   8  -9    8.40    7.10
   4   8   9   -1.40    7.10
  -5  -8  -9   17.50    8.40
  -5  -8  -9   25.60   16.00
  -5   8  -9   31.30    9.60
  -6  -8  -9   -7.30   12.30
  -6  -8  -9   20.60   20.40
  -6   8  -9   10.40   11.70
  -6  -9   9   69.29   21.20
  -6  -9   9   72.99   15.80
  -6   9   9   59.89   13.20
  -5  -9   9   10.90   13.80
  -5  -9   9    0.30    9.50
   5  -9  -9   14.00   14.30
   5   9  -9    6.60   10.40
  -5   9   9   -3.50    8.20
  -4  -9   9   24.80    8.00
   4  -9  -9   16.20    7.90
   4  -9  -9   27.30    9.70
  -4  -9   9   15.50    9.80
  -4  -9   9    1.70   10.80
  -4   9   9    7.70   10.50
   4   9  -9   10.60    7.90
  -4   9   9   16.70    5.80
  -4   9   9   15.10    6.90
  -4   9   9   31.10    9.40
   4   9  -9   29.80    7.90
  -3  -9   9    3.70    7.10
   3  -9  -9   15.20    7.00
  -3  -9   9   -0.50    6.70
   3  -9  -9   -4.50    6.10
  -3   9   9   -4.70    3.70
  -3   9   9   -3.40    6.80
  -3   9   9    0.70    4.90
  -3   9   9   -2.30    5.20
   3   9  -9   -0.40    5.50
   3   9  -9    8.00    6.20
   2  -9  -9   19.70    5.50
   2  -9  -9    3.40   18.40
  -2  -9   9   12.70    5.10
  -2  -9   9   17.40    7.20
  -2  -9   9    5.60    5.30
   2  -9  -9    9.50    4.90
   2   9  -9   12.20    4.70
  -2   9   9   14.60    4.60
   2   9  -9    9.70    5.10
   1  -9  -9   23.50    4.60
   1  -9  -9   18.70    4.10
  -1  -9   9   17.00    5.60
  -1  -9   9   12.50    6.00
   1   9  -9   19.10    5.80
   1   9  -9   21.50    5.30
   1   9  -9   25.90    4.70
   0  -9   9   10.90    5.90
   0  -9   9    9.40    5.80
   0  -9  -9    8.30    3.50
   0  -9  -9   12.40    3.20
   0  -9   9   14.90    4.90
   0   9  -9   11.70    4.10
   0   9  -9    8.80    4.50
   1  -9   9  260.87   21.20
   1  -9   9  272.37   34.10
  -1  -9  -9  296.67   18.40
   1  -9   9  263.57   20.50
  -1  -9  -9  303.67   17.50
  -1  -9  -9  312.17   17.60
  -1   9  -9  267.87   18.70
  -1   9  -9  263.47   20.10
   2  -9   9   23.90    7.60
  -2  -9  -9   11.50    4.80
   2  -9   9   18.80    6.10
  -2  -9  -9   17.40    3.50
  -2  -9  -9   18.50    8.00
  -2  -9  -9   15.80    3.60
  -2  -9  -9   15.50    4.70
  -2  -9  -9   17.70    5.20
  -2   9  -9   27.00    6.70
  -2   9  -9   23.50    6.20
  -3  -9  -9    0.60    6.00
  -3  -9  -9    5.20    4.30
  -3  -9  -9   19.20    8.10
  -3  -9  -9    9.20   10.50
  -3   9  -9    5.30    8.10
  -3   9  -9   11.70    7.80
  -3   9  -9   -4.30    6.00
  -4  -9  -9   38.80    7.20
  -4  -9  -9   23.80    9.30
  -4  -9  -9   29.60   11.80
  -4  -9  -9   24.40   11.40
  -4   9  -9   48.40    9.10
  -4   9  -9   54.49   10.10
  -5  -9  -9    7.00   15.80
  -5  -9  -9    6.80    9.20
  -5   9  -9    8.00   10.40
  -5   9  -9    0.30    9.80
  -5 -10   9   61.49   12.50
  -5 -10   9   57.49   15.80
  -5  10   9   48.20    9.20
  -5  10   9   42.20   10.40
   5  10  -9   41.00   13.50
  -4 -10   9    9.40   10.40
  -4 -10   9   -1.50    8.00
  -4 -10   9   13.20   11.80
   4 -10  -9   -0.80   10.10
  -4  10   9    4.30    5.70
  -4  10   9  -25.70    9.40
  -4  10   9  -14.40    6.40
  -4  10   9   -2.40   11.10
   4  10  -9   10.30    8.10
   4  10  -9    0.10    8.20
  -3 -10   9  220.98   21.90
   3 -10  -9  233.58   20.50
  -3 -10   9  258.17   19.60
  -3 -10   9  245.68   20.00
   3  10  -9  267.27   19.90
  -3  10   9  233.08   16.20
  -3  10   9  246.08   20.20
  -3  10   9  218.68   19.70
  -3  10   9  248.48   18.70
   2 -10  -9   65.89    8.40
   2  10  -9   60.39    8.30
  -2  10   9   64.09    7.70
   2  10  -9   84.29    9.10
  -2  10   9   59.79    7.40
  -1 -10   9  312.97   21.90
  -1 -10   9  319.87   22.80
   1 -10  -9  272.77   19.70
   1 -10  -9  301.87   20.50
   1  10  -9  327.87   21.80
   0 -10   9   -1.40    5.70
   0 -10   9   -0.70    4.70
   0 -10  -9    5.60    4.10
   0 -10  -9   -3.50    3.70
   0 -10  -9   -0.30    3.10
   0  10  -9    2.40    4.50
  -1 -10  -9   41.80    4.70
  -1 -10  -9   37.80    6.00
  -1 -10  -9   38.50    4.80
   1 -10   9   42.40    8.80
   1 -10   9   28.60    6.80
  -1  10  -9   34.60    5.60
  -1  10  -9   31.90    6.50
  -2 -10  -9  236.88   17.00
   2 -10   9  223.98   21.40
  -2 -10  -9  252.07   21.20
  -2 -10  -9  237.38   15.20
  -2 -10  -9  235.78   15.30
  -2  10  -9  212.98   18.50
  -2  10  -9  213.48   18.20
  -3 -10  -9   45.80    8.70
  -3 -10  -9   53.99    9.70
  -3 -10  -9   69.59    9.20
   3 -10   9   81.59   10.50
  -3 -10  -9   67.49   12.80
   3  10   9   55.19    7.10
  -3  10  -9   71.49    9.60
  -3  10  -9   82.59   11.10
  -4 -10  -9   22.00   15.10
  -4 -10  -9    9.80    9.80
  -4  10  -9   14.90    8.60
  -5 -10  -9   -7.20    9.60
  -5 -10  -9   -0.30   16.50
  -5  10  -9   -1.00   10.00
  -5  10  -9   13.70   11.10
  -5 -11   9   34.70   19.40
  -5 -11   9   10.00   12.00
  -5  11   9  -20.30   10.60
  -5  11   9   -5.00    8.60
  -4 -11   9  -10.60   12.40
  -4 -11   9   -1.10    9.30
   4  11  -9   19.60    9.40
  -4  11   9   17.00    6.70
  -4  11   9   10.30    7.80
   3 -11  -9    3.80    8.90
  -3 -11   9    0.30    7.50
  -3 -11   9    9.20    9.20
  -3 -11   9    5.50    7.50
   3  11  -9   12.70    7.20
   3  11  -9   18.90    6.50
  -3  11   9   10.80    4.10
  -3  11   9   18.90    8.70
  -3  11   9  -14.80    8.80
  -3  11   9    1.90    6.30
   2 -11  -9   20.60    6.00
  -2 -11   9    9.60    6.60
   2 -11  -9   22.60    7.10
   2  11  -9   20.40    6.40
   1 -11  -9   14.40    4.60
  -1 -11   9   16.00    7.40
  -1 -11   9   23.90    6.50
   1 -11  -9   16.10    5.80
   1  11  -9   18.20    5.90
   0 -11  -9   17.20    5.10
   0 -11  -9   11.00    4.10
   0 -11   9   36.60    7.20
   0 -11   9   32.50    7.80
   0  11  -9   25.80    6.20
   1 -11   9   83.59   11.60
   1 -11   9   78.69   10.20
  -1 -11  -9  103.49    8.60
  -1  11  -9   75.39    9.40
  -1  11  -9   76.09   10.20
  -1  11  -9   74.89    9.70
  -2 -11  -9    2.80    4.30
   2 -11   9    7.90    6.70
  -2 -11  -9    0.30    6.00
  -2 -11  -9    1.20    4.00
   2 -11   9    5.80    9.70
  -2 -11  -9    6.20    8.40
  -2  11  -9   11.90    7.20
  -3 -11  -9   48.20   12.30
   3 -11   9   26.60    9.00
  -3 -11  -9   28.80    6.20
  -3 -11  -9   37.90    8.60
  -3 -11  -9   36.60    6.30
  -3  11  -9   23.40    8.30
   4 -11   9   30.10   10.20
  -4 -11  -9    9.00    7.70
  -4 -11  -9   11.00   12.90
  -4  11  -9    3.90    9.30
  -5 -11  -9    7.90   10.80
  -5 -11  -9   22.70   18.80
  -5  11  -9   -5.40   11.40
  -5  11  -9   13.10   12.40
  -4 -12   9    7.60   10.70
  -4 -12   9   20.20   14.40
   4  12  -9   39.80   11.00
  -3 -12   9   29.30    9.30
  -3 -12   9   44.50   11.80
   3  12  -9   21.00    8.40
  -3  12   9   23.00    8.20
  -2 -12   9    7.40    7.30
   2 -12  -9    4.40    5.30
   2  12  -9   -1.10    6.70
   1 -12  -9  179.18   16.00
   1 -12  -9  176.98   14.10
  -1 -12   9  176.48   20.20
  -1 -12   9  172.38   17.10
   1  12  -9  171.18   15.60
   0 -12  -9    8.10    4.50
   0 -12  -9   12.40    5.70
   0 -12   9   10.90    7.10
   0 -12   9    4.70    8.40
   0  12  -9   21.80    6.40
  -1 -12  -9    1.10    6.30
  -1 -12  -9    9.40    4.50
   1 -12   9    2.90    6.40
   1 -12   9   -4.40    9.20
  -1 -12  -9   12.50    5.10
  -1  12  -9   -4.80    5.90
  -2 -12  -9    3.60    5.10
  -2 -12  -9   12.60    8.10
  -2 -12  -9    6.30    4.80
   2 -12   9    8.90    7.50
  -2 -12  -9   14.20    9.90
  -2  12  -9    7.10    5.90
  -2  12  -9   17.30    6.80
  -3 -12  -9   13.00   11.80
  -3 -12  -9    8.60    6.40
   3 -12   9   13.70    8.90
  -3  12  -9   -2.90    7.90
  -4 -12  -9   23.20    9.30
   4 -12   9   37.40   11.50
  -4 -12  -9   15.10   15.10
  -4  12  -9   42.00   11.50
  -4 -13   9    0.80   12.40
  -4 -13   9   -5.10   15.50
   3 -13  -9    9.00    7.30
  -3 -13   9   -4.70    9.90
  -3 -13   9   -6.10   12.00
   3  13  -9   -3.00    8.80
  -2 -13   9  149.59   17.80
  -2 -13   9  149.59   21.80
   2 -13  -9  147.69   15.20
   2  13  -9  142.69   16.50
   1 -13  -9    6.80    5.20
  -1 -13   9    3.00    7.60
  -1 -13   9  -10.60   10.70
   1  13  -9   18.90    7.40
   0 -13   9   32.70    8.70
   0 -13   9   19.10   11.20
   0  13  -9   19.10    7.00
  -1 -13  -9    1.80    5.30
  -1 -13  -9    8.40   10.10
   1 -13   9    4.90    7.10
  -1  13  -9    9.20    7.10
   2 -13   9    5.80    8.20
  -2 -13  -9    9.00    5.60
  -2 -13  -9   -0.40   10.80
  -2  13  -9    5.90    7.20
  -3 -13  -9  -13.70    8.50
  -3 -13  -9   -0.20   13.70
   3 -13   9  -14.30    9.40
  -3  13  -9   -0.60    8.70
  -3 -14   9  -10.40   11.50
   3 -14  -9   -1.90    8.30
  -3 -14   9   -8.90   14.50
   2 -14  -9   22.70    8.00
  -2 -14   9   33.90   11.20
  -2 -14   9   17.30   14.50
   2  14  -9   32.40    9.90
   1 -14  -9  184.88   16.80
  -1 -14   9  196.18   20.30
   1  14  -9  181.88   18.60
   0 -14  -9  103.09   12.30
   0 -14   9   98.49   13.10
   0  14  -9  101.19   12.20
  -1 -14  -9   40.10   13.20
  -1 -14  -9   47.30    7.40
   1 -14   9   42.10   10.30
  -1  14  -9   32.00    9.00
  -2 -14  -9   20.30    6.80
  -2 -14  -9    8.40   14.10
   2 -14   9    9.20   10.20
  -2  14  -9   18.50    8.80
  -1 -15   9   48.40   11.60
   1 -15  -9    5.60    7.50
   0 -15   9   23.70   11.30
   0 -15  -9   45.40    8.40
   0  15  -9   60.59   10.20
   1 -15   9    9.20   10.20
  -1 -15  -9   15.60   14.30
  -1 -15  -9   23.00    8.50
  -1  15  -9    0.10    8.60
  -7   0  10   -9.30   11.30
   7   0 -10   -3.90   11.50
  -7   0  10   45.40   25.90
   6   0 -10    9.70    7.90
  -6   0  10    4.40    8.30
   5   0 -10  218.78   19.50
   5   0 -10  222.28   19.80
   5   0 -10  192.58   19.50
  -5   0  10  188.08   25.40
  -5   0  10  213.58   26.60
  -5   0  10  196.88   17.80
  -4   0  10  416.26   31.50
  -4   0  10  416.76   28.10
   4   0 -10  452.15   28.40
  -4   0  10  381.16   27.50
  -4   0  10  440.16   29.60
   4   0 -10  417.56   28.40
   4   0 -10  434.16   29.00
   4   0 -10  442.86   28.20
   3   0 -10   11.20    4.00
  -3   0  10    5.60    5.00
  -3   0  10    8.80    3.70
   3   0 -10    8.00    4.40
  -3   0  10    4.00    3.70
   3   0 -10    4.50    3.80
  -3   0  10    1.30    5.30
   3   0 -10    9.00    4.60
   2   0 -10 2452.85  138.69
   2   0 -10 2445.96  139.59
   2   0 -10 2463.45  138.79
  -2   0  10 2480.85  139.59
  -2   0  10 2514.55  138.59
   2   0 -10 2424.36  138.39
  -2   0  10 2434.86  138.69
  -1   0  10 1422.36   81.19
   1   0 -10 1393.46   80.39
   1   0 -10 1449.65   81.49
   1   0 -10 1483.25   80.59
  -1   0  10 1370.86   80.39
  -1   0  10 1417.56   80.19
   0   0  10    3.60    1.70
   0   0 -10    6.10    1.80
   0   0 -10    4.00    1.80
   0   0 -10    5.10    2.60
   1   0  10  387.16   22.60
  -1   0 -10  357.86   24.10
   1   0  10  402.16   23.40
  -2   0 -10   51.99    8.00
   2   0  10   59.29    7.60
  -2   0 -10   57.89    5.80
   2   0  10   44.20    5.90
  -3   0 -10 2009.80  124.19
  -3   0 -10 2121.69  120.59
   3   0  10 2174.58  120.69
   3   0  10 2193.88  122.69
  -4   0 -10    4.70    4.60
  -4   0 -10    1.10    7.00
  -4   0 -10    9.70    8.70
   4   0  10    9.00    6.70
   4   0  10    1.80    5.30
  -5   0 -10    9.90    6.60
  -5   0 -10   15.50   15.80
  -6   0 -10   57.69   22.00
  -6   0 -10   42.10   10.50
  -7   0 -10   50.29   31.80
  -7   0 -10   39.30   15.10
   7  -1 -10   61.59   13.60
  -7  -1  10   70.29   14.30
  -7  -1  10   78.99   28.20
   7   1 -10   54.69   13.20
  -7   1  10   96.49   30.80
  -7   1  10   69.19   14.30
  -6  -1  10   15.60   21.90
  -6  -1  10   11.70    8.60
   6  -1 -10   -5.10    6.50
   6   1 -10   -5.40    6.80
   5  -1 -10  202.68   19.70
   5  -1 -10  215.38   19.70
   5  -1 -10  203.68   20.90
  -5  -1  10  212.48   25.60
  -5  -1  10  220.68   18.40
  -5   1  10  203.58   28.00
   5   1 -10  221.48   20.10
   5   1 -10  202.48   19.60
   5   1 -10  233.18   19.60
  -5   1  10  206.38   17.90
  -5   1  10  170.08   18.90
   4  -1 -10  144.89   14.40
  -4  -1  10  162.68   13.70
  -4  -1  10  136.69   14.10
   4  -1 -10  162.78   14.20
  -4  -1  10  140.59   15.70
   4  -1 -10  155.88   15.10
   4  -1 -10  156.48   14.70
  -4  -1  10  134.39   17.20
  -4   1  10  156.58   15.60
  -4   1  10  163.58   13.50
  -4   1  10  159.98   20.20
   4   1 -10  144.89   14.50
   4   1 -10  141.49   14.00
  -4   1  10  161.88   14.10
   4   1 -10  161.28   14.20
   4   1 -10  145.69   13.90
  -3  -1  10   11.60    3.80
   3  -1 -10   18.30    4.50
  -3  -1  10   13.30    5.40
   3  -1 -10   19.40    5.50
  -3  -1  10   21.30    5.70
  -3  -1  10   14.70    4.40
   3  -1 -10   12.40    4.40
  -3   1  10   18.20    4.20
  -3   1  10   12.90    7.10
   3   1 -10   15.70    4.30
   3   1 -10   11.70    4.10
  -3   1  10   15.80    4.20
   3   1 -10   11.80    4.90
  -3   1  10   12.50    5.30
   2  -1 -10 1419.96   87.29
  -2  -1  10 1615.54   87.49
   2  -1 -10 1425.56   86.29
  -2  -1  10 1647.44   87.09
   2  -1 -10 1437.06   86.49
  -2  -1  10 1576.44   86.69
   2  -1 -10 1391.46   86.39
   2   1 -10 1549.74   85.99
  -2   1  10 1464.45   86.19
  -2   1  10 1423.96   87.09
   2   1 -10 1636.54   86.69
   2   1 -10 1620.34   86.89
[truncated: 567,862 more chars]
