# Supplementary material for: 2-{1-[(6R,S)-3,5,5,6,8,8-Hexamethyl-5,6,7,8-tetra­hydro­naphthalen-2-yl]ethyl­idene}-N-methyl­hydrazinecarbo­thioamide
Source: IUCrdata. 2023 Nov 30;8(Pt 11):x231020. doi: 10.1107/S2414314623010209 (PMC10833131; doi:10.1107/S2414314623010209)
Supplement: Supplementary file 2 [file x-08-x231020-Isup2.hkl]

data_I                                                                          
_shelx_title ' mo_BT_AHTN_MTSC_0m_a.res in P2(1)/c'                             
_shelx_refln_list_code          4                                               
_shelx_F_calc_maximum      197.24                                               
_exptl_crystal_F_000       752.00                                               
_reflns_d_resolution_high  0.7480                                               
                                                                                
loop_                                                                           
 _space_group_symop_operation_xyz                                               
 'x, y, z'                                                                      
 '-x, y+1/2, -z+1/2'                                                            
 '-x, -y, -z'                                                                   
 'x, -y-1/2, z-1/2'                                                             
                                                                                
_cell_length_a     5.8672                                                       
_cell_length_b    11.7905                                                       
_cell_length_c    27.9830                                                       
_cell_angle_alpha  90.000                                                       
_cell_angle_beta   94.907                                                       
_cell_angle_gamma  90.000                                                       
                                                                                
_shelx_F_squared_multiplier     1.000                                           
                                                                                
loop_                                                                           
 _refln_index_h                                                                 
 _refln_index_k                                                                 
 _refln_index_l                                                                 
 _refln_F_squared_calc                                                          
 _refln_F_squared_meas                                                          
 _refln_F_squared_sigma                                                         
 _refln_observed_status                                                         
   1   0   0         66.29         42.67         3.76 o                         
   2   0   0       2398.38       2452.58        58.48 o                         
   3   0   0          5.90          9.10         4.47 o                         
   4   0   0       2165.81       2400.70        61.21 o                         
   5   0   0       1322.77       1559.09        45.85 o                         
   6   0   0        161.82        121.38        27.20 o                         
   7   0   0        445.52        525.25       114.23 o                         
   1   1   0      14164.62      12584.61       194.84 o                         
   2   1   0       4657.81       4778.97        75.63 o                         
   3   1   0        413.94        452.90        10.49 o                         
   4   1   0          8.59          8.69         4.93 o                         
   5   1   0        831.63        809.81        22.23 o                         
   6   1   0          1.09          4.07        16.84 o                         
   7   1   0         75.30         63.19        26.38 o                         
   0   2   0      12921.55      10919.25       304.22 o                         
   1   2   0       1154.83        953.84        15.88 o                         
   2   2   0        396.04        319.61         8.01 o                         
   3   2   0         23.09         20.56         3.72 o                         
   4   2   0        108.78         90.20         6.27 o                         
   5   2   0        209.56        204.04        11.75 o                         
   6   2   0        138.08         61.32        41.79 o                         
   7   2   0         14.49         18.49        27.68 o                         
   1   3   0       2571.24       2185.46        37.99 o                         
   2   3   0        286.90        263.92         7.38 o                         
   3   3   0          9.07         29.87         4.23 o                         
   4   3   0          2.54         10.01         5.50 o                         
   5   3   0         84.65         87.78        11.21 o                         
   6   3   0         15.18         -1.94        17.60 o                         
   7   3   0          1.16         28.96        31.81 o                         
   0   4   0       7768.44       7204.87       202.01 o                         
   1   4   0        409.37        419.44        14.07 o                         
   2   4   0       3291.68       3252.41        54.82 o                         
   3   4   0        560.63        548.23        13.95 o                         
   4   4   0        377.07        383.66        13.57 o                         
   5   4   0        603.49        603.96        29.32 o                         
   6   4   0         51.15         56.58        41.96 o                         
   7   4   0        315.94        350.95        48.71 o                         
   1   5   0        570.47        660.55        15.87 o                         
   2   5   0       1192.74       1456.47        42.10 o                         
   3   5   0         63.71         59.33         5.49 o                         
   4   5   0         54.52         70.91         7.75 o                         
   5   5   0        218.02        178.96        16.61 o                         
   6   5   0         10.55          5.58        37.72 o                         
   7   5   0         25.49        -27.81        27.81 o                         
   0   6   0        438.86        521.51        18.03 o                         
   1   6   0         90.16        133.30         5.98 o                         
   2   6   0         86.20        182.86         8.68 o                         
   3   6   0        355.60        455.72        14.31 o                         
   4   6   0         34.33         28.42         7.28 o                         
   5   6   0          7.19        -17.98        19.16 o                         
   6   6   0         19.74         16.16        24.71 o                         
   7   6   0         66.18         46.31        29.39 o                         
   1   7   0          0.46         43.10         3.64 o                         
   2   7   0          3.96         61.83         4.55 o                         
   3   7   0        414.01        446.60        14.66 o                         
   4   7   0        184.48        213.84        13.29 o                         
   5   7   0          2.44          3.02        17.50 o                         
   6   7   0         15.92         35.37        34.14 o                         
   0   8   0          0.15         -0.23         5.02 o                         
   1   8   0       2468.98       2549.81        56.74 o                         
   2   8   0          6.37         22.60         4.56 o                         
   3   8   0        882.18        866.49        22.49 o                         
   4   8   0        285.74        230.55        15.75 o                         
   5   8   0        193.45        152.42        25.51 o                         
   6   8   0        226.52        268.76        37.34 o                         
   1   9   0         18.39         36.04         5.13 o                         
   2   9   0        726.54        692.04        19.38 o                         
   3   9   0         31.16         31.40         7.23 o                         
   4   9   0        141.30         87.35        10.95 o                         
   5   9   0         29.19         59.11        18.79 o                         
   6   9   0          5.67         38.72        25.51 o                         
   0  10   0        289.78        267.27        15.58 o                         
   1  10   0       1299.49       1337.08        34.95 o                         
   2  10   0        174.19        179.69         8.49 o                         
   3  10   0        167.09        120.08         9.98 o                         
   4  10   0         91.81         96.67        12.57 o                         
   5  10   0         74.19         41.92        21.53 o                         
   6  10   0         20.10          1.90        37.06 o                         
   1  11   0        361.73        385.75        18.67 o                         
   2  11   0        188.37        180.57        10.72 o                         
   3  11   0        188.70        176.07        12.95 o                         
   4  11   0        126.15         93.05        18.14 o                         
   5  11   0        154.83        137.00        21.38 o                         
   0  12   0         48.84         63.04        11.25 o                         
   1  12   0         96.71         90.45        10.88 o                         
   2  12   0        189.44        210.88        13.26 o                         
   3  12   0        305.42        332.83        19.62 o                         
   4  12   0        199.83        234.62        21.79 o                         
   5  12   0        260.43        298.62        32.12 o                         
   1  13   0         38.51         44.70        14.39 o                         
   2  13   0         80.11         69.13        13.14 o                         
   3  13   0          0.21        -10.19        13.98 o                         
   4  13   0         18.80         56.23        18.53 o                         
   0  14   0        572.42        547.74        56.25 o                         
   1  14   0        160.79        204.10        19.21 o                         
   2  14   0          7.19        -14.09        14.09 o                         
   3  14   0         14.43        -20.37        20.37 o                         
   1  15   0        151.52        231.76        26.31 o                         
   2  15   0          9.58         -6.03        20.61 o                         
  -7   1   1        183.81        198.71        29.06 o                         
  -6   1   1         62.80         44.88        23.75 o                         
  -5   1   1          7.91         13.33         7.52 o                         
  -4   1   1        482.83        497.82        13.11 o                         
  -3   1   1         12.38         18.72         3.37 o                         
  -2   1   1       1485.84       1377.60        22.52 o                         
  -1   1   1       1549.26       1120.20        20.77 o                         
   1   1   1       3011.93       2731.70        62.86 o                         
   2   1   1        294.85        361.74        10.41 o                         
   3   1   1       2263.14       2139.79        39.41 o                         
   4   1   1          9.80          6.45         5.00 o                         
   5   1   1         73.27         72.66         9.02 o                         
   6   1   1        122.53         45.89        29.43 o                         
   7   1   1        100.82         77.69        26.11 o                         
  -7   2   1        252.54        250.99        30.60 o                         
  -6   2   1         77.38         59.43        17.94 o                         
  -5   2   1       1371.37       1372.89        32.61 o                         
  -4   2   1         13.00          4.88         4.93 o                         
  -3   2   1       1146.28       1252.84        21.89 o                         
  -2   2   1        242.32        263.13         6.59 o                         
  -1   2   1       5029.25       4740.95        80.88 o                         
   0   2   1       4822.41       4640.76        91.64 o                         
   1   2   1        262.03        177.62         6.12 o                         
   2   2   1       1757.41       1849.59        34.89 o                         
   3   2   1         20.92         17.24         4.22 o                         
   4   2   1        518.70        635.78        17.42 o                         
   5   2   1          8.41         23.45         8.58 o                         
   6   2   1          0.34         15.04        17.90 o                         
   7   2   1         24.38         46.75        41.50 o                         
  -7   3   1        118.08        128.62        28.26 o                         
  -6   3   1         98.59        102.64        20.16 o                         
  -5   3   1        335.19        354.72        17.29 o                         
  -4   3   1        170.46        176.91         7.63 o                         
  -3   3   1        455.01        497.03        11.76 o                         
  -2   3   1        247.03        251.64         6.60 o                         
  -1   3   1       4915.05       4973.58        84.65 o                         
   0   3   1       3331.32       3341.31        85.63 o                         
   1   3   1        502.23        569.16        14.61 o                         
   2   3   1        570.05        805.47        26.18 o                         
   3   3   1       1771.22       1824.94        34.52 o                         
   4   3   1         34.65         31.61         6.67 o                         
   5   3   1        409.13        438.84        20.91 o                         
   6   3   1         31.95         40.56        18.59 o                         
   7   3   1        107.76         88.21        27.94 o                         
  -7   4   1         68.89         68.94        27.38 o                         
  -6   4   1         13.84         47.11        19.53 o                         
  -5   4   1         92.99        119.74        13.55 o                         
  -4   4   1          2.61         19.28         5.71 o                         
  -3   4   1          2.45         18.83         4.13 o                         
  -2   4   1         87.97         68.82         5.79 o                         
  -1   4   1        101.93        115.15         5.58 o                         
   0   4   1        106.65        324.77        17.23 o                         
   1   4   1        778.32        868.73        18.06 o                         
   2   4   1       4377.24       5365.80        97.25 o                         
   3   4   1         10.99         68.24         5.36 o                         
   4   4   1          0.00         14.05         6.10 o                         
   5   4   1          1.88         45.26        11.29 o                         
   6   4   1         25.87         11.01        29.15 o                         
   7   4   1        195.17        201.43        33.07 o                         
  -7   5   1        188.23        153.64        30.54 o                         
  -6   5   1        413.21        384.66        31.73 o                         
  -5   5   1          1.27         13.39        12.38 o                         
  -4   5   1         53.58         65.69         6.79 o                         
  -3   5   1        227.03        241.08         9.74 o                         
  -2   5   1       4812.64       5025.52        91.11 o                         
  -1   5   1         83.42        100.15         6.38 o                         
   0   5   1         21.70         27.96         2.71 o                         
   1   5   1         47.21         46.95         3.23 o                         
   2   5   1       2150.13       2244.12        44.66 o                         
   3   5   1          2.83          5.55         4.72 o                         
   4   5   1       1687.95       1787.56        36.18 o                         
   5   5   1         26.35         13.13        13.97 o                         
   6   5   1        476.09        448.51        33.24 o                         
   7   5   1          4.29         -7.94        56.02 o                         
  -7   6   1        469.43        472.85        58.95 o                         
  -6   6   1          7.91        -14.72        19.59 o                         
  -5   6   1         91.68         96.70        15.79 o                         
  -4   6   1          7.27         15.26         7.20 o                         
  -3   6   1        863.37        879.86        21.54 o                         
  -2   6   1       1901.51       1836.65        33.89 o                         
  -1   6   1          3.56         13.39         3.00 o                         
   0   6   1       1336.60       1228.61        26.46 o                         
   1   6   1        170.64        234.68        12.14 o                         
   2   6   1          1.92         15.20         3.97 o                         
   3   6   1        586.85        638.30        16.90 o                         
   4   6   1        444.16        453.62        16.92 o                         
   5   6   1         87.35         90.82        15.26 o                         
   6   6   1          0.81         24.40        20.37 o                         
   7   6   1         46.23         38.43        35.15 o                         
  -7   7   1         51.85        116.46        41.01 o                         
  -6   7   1        231.40        201.41        36.36 o                         
  -5   7   1         66.60         91.36        16.43 o                         
  -4   7   1        119.82         92.00        10.02 o                         
  -3   7   1        266.70        267.19        13.23 o                         
  -2   7   1        717.74        780.51        16.83 o                         
  -1   7   1        652.24        594.19        15.79 o                         
   0   7   1        308.68        220.08         8.40 o                         
   1   7   1        390.93        376.97        12.28 o                         
   2   7   1        284.77        318.76        10.25 o                         
   3   7   1         20.95          3.35         5.58 o                         
   4   7   1        261.56        215.09        13.62 o                         
   5   7   1         50.47         67.08        26.34 o                         
   6   7   1        156.10        126.13        27.33 o                         
  -6   8   1          0.54          6.71        31.52 o                         
  -5   8   1         18.65          1.69        16.09 o                         
  -4   8   1          7.36         13.18         9.92 o                         
  -3   8   1          2.40         12.58         6.72 o                         
  -2   8   1          2.13          5.79         5.45 o                         
  -1   8   1        188.81        220.00        11.47 o                         
   0   8   1         78.88         74.54         4.98 o                         
   1   8   1         72.56        134.12         6.84 o                         
   2   8   1        728.94        759.47        19.03 o                         
   3   8   1         10.63         35.95         6.59 o                         
   4   8   1         13.70         26.19        10.37 o                         
   5   8   1         17.94         20.37        18.94 o                         
   6   8   1          8.91         33.88        29.60 o                         
  -6   9   1          1.46        -25.28        25.28 o                         
  -5   9   1          3.70        -18.54        18.54 o                         
  -4   9   1         53.61         71.04        13.75 o                         
  -3   9   1        721.44        729.57        20.91 o                         
  -2   9   1       2073.34       2316.39        45.64 o                         
  -1   9   1         89.93         71.78         8.07 o                         
   0   9   1         76.27         99.90         5.93 o                         
   1   9   1        167.33        181.63         9.97 o                         
   2   9   1       2433.19       2603.76        66.37 o                         
   3   9   1         30.33         37.26         6.95 o                         
   4   9   1         10.75         17.73         9.95 o                         
   5   9   1        104.74         89.58        19.56 o                         
   6   9   1        178.70        164.46        35.34 o                         
  -6  10   1         36.70         53.41        26.17 o                         
  -5  10   1         14.67         32.59        17.90 o                         
  -4  10   1        389.43        387.24        18.66 o                         
  -3  10   1        273.32        276.72        12.85 o                         
  -2  10   1         17.15         21.52         5.42 o                         
  -1  10   1         66.56         51.29         8.49 o                         
   0  10   1        658.14        707.54        57.64 o                         
   1  10   1        828.78        896.41        26.04 o                         
   2  10   1         42.52         62.01         7.36 o                         
   3  10   1         22.43          3.65         8.24 o                         
   4  10   1        177.16        206.03        20.54 o                         
   5  10   1        466.55        339.44        27.48 o                         
   6  10   1          2.07         13.06        27.61 o                         
  -5  11   1         73.08         58.59        19.10 o                         
  -4  11   1         18.93          6.37        22.49 o                         
  -3  11   1         67.33         97.04        11.12 o                         
  -2  11   1        381.13        376.82        15.73 o                         
  -1  11   1          0.26         30.37         6.30 o                         
   0  11   1         27.66         37.95         6.16 o                         
   1  11   1        103.81        108.66         8.98 o                         
   2  11   1        551.35        572.71        26.40 o                         
   3  11   1          0.07          1.59        10.00 o                         
   4  11   1          0.03         -6.28        13.75 o                         
   5  11   1         72.26         80.49        26.76 o                         
  -5  12   1         40.00        -12.49        20.97 o                         
  -4  12   1         15.84         -2.46        15.75 o                         
  -3  12   1         75.32         68.89        17.08 o                         
  -2  12   1          7.39         13.83         9.94 o                         
  -1  12   1         10.80         33.21         7.86 o                         
   0  12   1         11.85          6.03         9.79 o                         
   1  12   1        322.54        321.26        16.76 o                         
   2  12   1          0.38          2.22         9.24 o                         
   3  12   1        163.45        170.63        15.08 o                         
   4  12   1          0.12         19.81        17.08 o                         
   5  12   1          6.09        -23.83        23.83 o                         
  -4  13   1         10.39          2.14        15.79 o                         
  -3  13   1         16.49          2.58        13.73 o                         
  -2  13   1          3.66         10.82        11.96 o                         
  -1  13   1         17.08         27.07         9.66 o                         
   0  13   1        342.79        342.18        18.62 o                         
   1  13   1         88.49         57.18        11.62 o                         
   2  13   1         11.62          1.72        13.31 o                         
   3  13   1        343.00        361.27        23.07 o                         
   4  13   1         41.66          5.10        18.06 o                         
  -3  14   1          3.49          7.76        21.11 o                         
  -2  14   1         28.32         23.21        17.46 o                         
  -1  14   1        239.47        294.02        26.56 o                         
   0  14   1         17.12         33.54        16.80 o                         
   1  14   1         20.47          4.26        15.71 o                         
   2  14   1        145.56        156.64        19.20 o                         
   3  14   1         93.43        130.75        31.85 o                         
  -2  15   1         57.54         80.64        21.55 o                         
  -1  15   1          0.57          0.35        20.08 o                         
   0  15   1        279.48        276.44        27.97 o                         
   1  15   1         22.33         26.01        20.62 o                         
   2  15   1          1.63        -12.95        25.44 o                         
  -7   0   2          0.32         -5.85        87.87 o                         
  -6   0   2        432.63        456.73        56.77 o                         
  -5   0   2        264.15        229.45        14.96 o                         
  -4   0   2        579.92        587.36        19.69 o                         
  -3   0   2         15.82         24.37         4.97 o                         
  -2   0   2        736.81        774.43        19.31 o                         
  -1   0   2       3710.46       3079.69        66.00 o                         
   1   0   2      38905.48      34729.25      1366.49 o                         
   2   0   2       1536.80       1564.07        42.45 o                         
   3   0   2        210.43        202.72        12.20 o                         
   4   0   2       1309.03       1332.63        37.39 o                         
   5   0   2          7.02          9.20        10.98 o                         
   6   0   2          3.62        -15.96        22.76 o                         
   7   0   2        262.25        281.47        44.50 o                         
  -7   1   2        243.30        151.35        92.24 o                         
  -6   1   2         45.83         74.44        27.91 o                         
  -5   1   2         27.44         39.38         7.83 o                         
  -4   1   2        882.08        981.27        19.81 o                         
  -3   1   2       1319.05       1331.33        22.99 o                         
  -2   1   2       1950.95       1842.90        42.75 o                         
  -1   1   2        267.89        280.22         7.84 o                         
   0   1   2       1187.04       1093.93        25.46 o                         
   1   1   2       1303.07       1056.79        66.36 o                         
   2   1   2       7287.27       7758.60       145.65 o                         
   3   1   2        508.30        897.45        25.27 o                         
   4   1   2        182.66        137.15         8.87 o                         
   5   1   2        155.25        130.17        15.02 o                         
   6   1   2        519.60        609.97        40.21 o                         
   7   1   2        197.36        240.25        43.87 o                         
  -7   2   2         76.55         98.27        26.85 o                         
  -6   2   2         45.09         42.61        18.48 o                         
  -5   2   2          4.22         37.49         8.87 o                         
  -4   2   2        175.77        162.07         7.09 o                         
  -3   2   2          1.10         23.09         3.52 o                         
  -2   2   2        320.84        356.30        12.51 o                         
  -1   2   2       6760.82       5886.07        91.85 o                         
   0   2   2       1961.04       1940.11        38.69 o                         
   1   2   2       1711.54       1566.34        30.82 o                         
   2   2   2          3.06         23.34         3.08 o                         
   3   2   2         18.62         19.18         4.00 o                         
   4   2   2         19.63         30.34         5.76 o                         
   5   2   2          0.97          3.02         9.57 o                         
   6   2   2         13.70         13.23        17.16 o                         
   7   2   2         97.85         45.45        32.78 o                         
  -7   3   2         22.87         88.63        27.66 o                         
  -6   3   2        131.89        191.20        23.73 o                         
  -5   3   2        640.35        616.35        25.89 o                         
  -4   3   2         75.62         59.81         5.60 o                         
  -3   3   2       1845.94       1727.06        29.05 o                         
  -2   3   2       2130.84       1979.78        31.66 o                         
  -1   3   2        241.25        205.50         5.48 o                         
   0   3   2       1220.06       1103.26        24.21 o                         
   1   3   2       6846.31       6270.34       144.32 o                         
   2   3   2       2938.61       2804.69        49.83 o                         
   3   3   2         36.14         59.08         4.78 o                         
   4   3   2         27.64         36.33         6.18 o                         
   5   3   2        322.18        346.80        18.53 o                         
   6   3   2          3.04          2.20        21.18 o                         
   7   3   2         13.17         -0.87        32.37 o                         
  -7   4   2         91.94         61.17        27.67 o                         
  -6   4   2         66.53         41.72        18.73 o                         
  -5   4   2        263.63        232.71        20.02 o                         
  -4   4   2        482.26        496.57        14.37 o                         
  -3   4   2        503.24        499.58        11.87 o                         
  -2   4   2          6.06         10.93         2.81 o                         
  -1   4   2          4.02         13.57         2.20 o                         
   0   4   2        523.85        467.31        21.65 o                         
   1   4   2        298.29        265.20         9.95 o                         
   2   4   2       3216.00       3212.12        87.92 o                         
   3   4   2        287.81        254.84        12.47 o                         
   4   4   2         11.48         14.13         6.02 o                         
   5   4   2        543.72        512.29        25.75 o                         
   6   4   2        322.67        323.87        45.85 o                         
   7   4   2         41.72         67.91        27.88 o                         
  -7   5   2          0.05          1.09        28.66 o                         
  -6   5   2        230.58        194.62        23.25 o                         
  -5   5   2        178.72        192.91        16.77 o                         
  -4   5   2        275.65        211.99         9.34 o                         
  -3   5   2        223.28        199.14         7.93 o                         
  -2   5   2       3693.02       3888.49        87.64 o                         
  -1   5   2        226.17        227.56         6.49 o                         
   0   5   2        194.99        205.74         6.48 o                         
   1   5   2        567.65        609.42        13.69 o                         
   2   5   2        141.49        176.64         7.98 o                         
   3   5   2         26.36         36.02         5.05 o                         
   4   5   2         22.71         55.44         7.14 o                         
   5   5   2        554.63        628.58        36.01 o                         
   6   5   2         62.39         47.30        21.63 o                         
   7   5   2          1.13        -19.39        49.01 o                         
  -7   6   2         40.32         78.80        41.04 o                         
  -6   6   2         39.72        -19.39        33.13 o                         
  -5   6   2          4.64         17.20        16.15 o                         
  -4   6   2          3.02         17.22         6.92 o                         
  -3   6   2        912.85        997.03        30.66 o                         
  -2   6   2        582.47        589.72        14.10 o                         
  -1   6   2       1507.24       1576.70        35.59 o                         
   0   6   2        350.93        551.52        21.04 o                         
   1   6   2        173.92        273.22        10.27 o                         
   2   6   2        816.13        995.52        20.97 o                         
   3   6   2        608.91        717.68        23.44 o                         
   4   6   2          1.93         18.07         7.24 o                         
   5   6   2         12.72         28.42        14.45 o                         
   6   6   2         16.62         27.32        20.82 o                         
   7   6   2          0.85         10.91        45.59 o                         
  -7   7   2        263.78        266.43        44.38 o                         
  -6   7   2         83.86         82.57        22.97 o                         
  -5   7   2         65.71         69.84        15.65 o                         
  -4   7   2        109.31         99.12        10.47 o                         
  -3   7   2         52.32         39.99         5.77 o                         
  -2   7   2          4.95         13.16         4.48 o                         
  -1   7   2        528.06        576.84        25.72 o                         
   0   7   2         30.13         33.29         3.96 o                         
   1   7   2        725.26        846.95        20.82 o                         
   2   7   2        463.05        488.82        12.92 o                         
   3   7   2        371.32        442.48        14.58 o                         
   4   7   2          5.84          5.19         8.00 o                         
   5   7   2         37.31         52.04        22.85 o                         
   6   7   2        235.16        220.24        29.06 o                         
  -6   8   2        101.98        137.53        36.69 o                         
  -5   8   2         11.82         13.93        29.10 o                         
  -4   8   2         12.61          7.06         8.80 o                         
  -3   8   2          0.08          4.05         5.53 o                         
  -2   8   2          2.81         16.40         4.68 o                         
  -1   8   2       1078.12       1168.76        28.05 o                         
   0   8   2          0.03         -3.48         3.48 o                         
   1   8   2        620.06        631.86        18.76 o                         
   2   8   2        347.73        348.83        11.94 o                         
   3   8   2        764.93        796.80        22.87 o                         
   4   8   2         41.82         35.67        11.23 o                         
   5   8   2         62.13         60.54        23.80 o                         
   6   8   2        111.16        141.62        27.07 o                         
  -6   9   2         92.06         86.78        27.42 o                         
  -5   9   2         80.82         89.15        23.00 o                         
  -4   9   2        148.52        145.83        11.40 o                         
  -3   9   2         27.02         25.40         8.54 o                         
  -2   9   2        282.80        338.95        11.85 o                         
  -1   9   2         71.93         66.95         5.84 o                         
   0   9   2        134.16        112.52         6.34 o                         
   1   9   2         28.65         18.89         5.42 o                         
   2   9   2         11.58         17.63         5.59 o                         
   3   9   2       1240.02       1252.14        29.02 o                         
   4   9   2         20.95          4.34        10.54 o                         
   5   9   2        274.08        291.73        25.87 o                         
   6   9   2         91.52         96.98        27.36 o                         
  -6  10   2          4.74        -23.15        23.15 o                         
  -5  10   2          0.16        -10.09        16.15 o                         
  -4  10   2         14.49         10.77        11.01 o                         
  -3  10   2        152.39        129.26         8.75 o                         
  -2  10   2          2.27         20.28         6.19 o                         
  -1  10   2         65.20         68.65         6.51 o                         
   0  10   2       1291.89       1287.61        31.30 o                         
   1  10   2        152.65        228.99        17.55 o                         
   2  10   2        740.51        722.54        20.26 o                         
   3  10   2         29.08         29.00         8.68 o                         
   4  10   2          1.13         16.82        11.87 o                         
   5  10   2         19.50         17.05        17.01 o                         
  -5  11   2         33.90         25.93        20.93 o                         
  -4  11   2          7.22          1.02        13.22 o                         
  -3  11   2        284.99        254.31        15.71 o                         
  -2  11   2        142.61        115.78        12.96 o                         
  -1  11   2        274.71        260.98        12.98 o                         
   0  11   2          1.00          6.05         6.40 o                         
   1  11   2        336.05        322.95        15.52 o                         
   2  11   2        779.25        825.26        24.97 o                         
   3  11   2         43.62         57.41        10.58 o                         
   4  11   2         43.13         21.99        15.38 o                         
   5  11   2         26.59         10.10        20.07 o                         
  -5  12   2          5.11         14.61        21.27 o                         
  -4  12   2          1.08        -15.95        33.89 o                         
  -3  12   2          1.66          5.06        10.20 o                         
  -2  12   2          0.50          1.22         7.78 o                         
  -1  12   2        310.40        315.22        17.79 o                         
   0  12   2         27.36         36.05         8.89 o                         
   1  12   2        304.80        323.41        16.41 o                         
   2  12   2         76.08         91.45        11.16 o                         
   3  12   2         86.73        114.79        15.50 o                         
   4  12   2         18.32          6.65        17.13 o                         
   5  12   2         42.57         70.22        35.64 o                         
  -4  13   2         30.06         75.28        30.84 o                         
  -3  13   2         37.53         65.59        16.46 o                         
  -2  13   2        152.49        184.85        15.47 o                         
  -1  13   2         24.30         25.62         8.18 o                         
   0  13   2        620.60        660.14        26.48 o                         
   1  13   2         49.83         76.97        14.00 o                         
   2  13   2         92.57        101.07        13.58 o                         
   3  13   2         98.88         78.49        19.81 o                         
   4  13   2         84.20        103.54        20.27 o                         
  -3  14   2         13.02         43.02        26.17 o                         
  -2  14   2          6.44         31.12        25.02 o                         
  -1  14   2         69.39         55.24        18.16 o                         
   0  14   2        170.98        208.88        17.83 o                         
   1  14   2        127.41        125.86        15.92 o                         
   2  14   2         26.05         17.99        14.35 o                         
   3  14   2          6.10         21.39        17.11 o                         
  -2  15   2          8.10         19.51        23.79 o                         
  -1  15   2         24.04          7.51        20.54 o                         
   0  15   2         79.72         74.25        68.48 o                         
   1  15   2          4.13        -20.35        20.35 o                         
   2  15   2        232.75        265.08        26.45 o                         
  -7   1   3          0.82        -22.13        24.20 o                         
  -6   1   3         28.41         37.48        17.81 o                         
  -5   1   3         52.64         68.32         8.36 o                         
  -4   1   3          7.54         10.36         5.26 o                         
  -3   1   3          0.13          1.05         3.19 o                         
  -2   1   3        372.99        270.15         6.43 o                         
  -1   1   3         26.03         21.10         1.82 o                         
   0   1   3        790.31        706.64        15.68 o                         
   1   1   3       2714.29       2320.20        47.13 o                         
   2   1   3          3.02         15.49         2.90 o                         
   3   1   3        358.14        342.01        10.78 o                         
   4   1   3         20.88         19.69         5.37 o                         
   5   1   3        130.14         90.15        14.05 o                         
   6   1   3         35.57         44.85        18.06 o                         
   7   1   3          3.99          5.91        25.99 o                         
  -7   2   3        204.71        167.68        27.74 o                         
  -6   2   3          0.46         -4.00        17.28 o                         
  -5   2   3        920.88       1009.61        23.23 o                         
  -4   2   3        456.59        429.49        12.04 o                         
  -3   2   3        537.22        437.41        12.08 o                         
  -2   2   3       2013.11       1774.58        27.55 o                         
  -1   2   3        565.15        536.71        17.85 o                         
   0   2   3       3891.81       3774.27        74.86 o                         
   1   2   3        593.88        588.96        14.51 o                         
   2   2   3        456.75        460.66        28.20 o                         
   3   2   3       2150.37       2094.25        40.56 o                         
   4   2   3       1251.67       1206.89        25.81 o                         
   5   2   3       1930.21       2053.29        57.22 o                         
   6   2   3         50.56         43.39        18.68 o                         
   7   2   3        307.26        310.91        71.39 o                         
  -7   3   3         76.70         66.10        46.76 o                         
  -6   3   3         54.28         85.13        19.42 o                         
  -5   3   3        408.14        516.18        19.90 o                         
  -4   3   3         28.61         52.07         6.60 o                         
  -3   3   3        332.85        518.13        17.77 o                         
  -2   3   3        862.22        913.54        31.04 o                         
  -1   3   3         68.50        136.20         6.85 o                         
   0   3   3      16079.28      15051.19       279.25 o                         
   1   3   3       4782.47       5026.96       281.91 o                         
   2   3   3         52.55         86.50         9.70 o                         
   3   3   3       1299.96       1528.42        29.65 o                         
   4   3   3        161.40        194.14         9.72 o                         
   5   3   3         60.80         46.99        11.66 o                         
   6   3   3          0.41         -8.32        18.05 o                         
   7   3   3         39.50         55.83        35.57 o                         
  -7   4   3         54.71         58.72        28.17 o                         
  -6   4   3         54.67         97.00        19.87 o                         
  -5   4   3          0.00         22.90        11.46 o                         
  -4   4   3         60.08         67.40         5.92 o                         
  -3   4   3         52.84         75.42         4.63 o                         
  -2   4   3         52.07         91.87         5.41 o                         
  -1   4   3        280.11        235.28         5.93 o                         
   0   4   3        417.90        401.02         9.05 o                         
   1   4   3         43.85         68.85         3.68 o                         
   2   4   3        171.60        194.19        10.73 o                         
   3   4   3       1064.12       1138.42        23.47 o                         
   4   4   3        254.26        236.49        10.47 o                         
   5   4   3        131.17        137.16        14.05 o                         
   6   4   3         55.47         23.68        19.85 o                         
   7   4   3         85.79         78.36        56.88 o                         
  -7   5   3        219.03        188.56        31.31 o                         
  -6   5   3        230.73        269.68        25.18 o                         
  -5   5   3        122.17        104.28        17.26 o                         
  -4   5   3        296.36        279.90        12.29 o                         
  -3   5   3         62.71         46.84         4.41 o                         
  -2   5   3       1230.69       1594.50        29.53 o                         
  -1   5   3        883.46       1022.64        18.80 o                         
   0   5   3       1024.77       1008.18        21.55 o                         
   1   5   3       1375.81       1293.39        34.03 o                         
   2   5   3        220.22        254.02         8.75 o                         
   3   5   3         12.80         12.78         4.95 o                         
   4   5   3        821.21        859.21        21.45 o                         
   5   5   3        944.68        874.25        64.89 o                         
   6   5   3         28.15         58.77        20.72 o                         
   7   5   3         10.49         17.17        29.36 o                         
  -7   6   3         32.37         41.41        30.91 o                         
  -6   6   3        135.24        101.72        39.78 o                         
  -5   6   3        582.85        599.56        30.52 o                         
  -4   6   3        385.82        419.06        14.31 o                         
  -3   6   3       1265.49       1245.95        24.21 o                         
  -2   6   3        178.74        155.30         5.84 o                         
  -1   6   3       1472.63       1179.60        25.57 o                         
   0   6   3       1814.63       1693.35        35.35 o                         
   1   6   3        877.44        784.69        17.46 o                         
   2   6   3       1182.35       1114.95        23.07 o                         
   3   6   3       1286.20       1332.14        28.75 o                         
   4   6   3        141.76        117.68         9.40 o                         
   5   6   3         43.85         51.67        15.26 o                         
   6   6   3        598.36        701.71        43.99 o                         
   7   6   3        183.14         84.21        50.65 o                         
  -7   7   3         48.54         69.04        31.59 o                         
  -6   7   3         11.75         27.08        22.21 o                         
  -5   7   3         28.06         49.14        15.38 o                         
  -4   7   3         44.87         47.13         8.70 o                         
  -3   7   3          3.80         43.34         5.22 o                         
  -2   7   3        120.45        100.88         5.06 o                         
  -1   7   3         12.38         15.11         3.79 o                         
   0   7   3        120.89        112.15         5.42 o                         
   1   7   3         68.28         87.04         6.71 o                         
   2   7   3        144.75        125.60         6.28 o                         
   3   7   3          1.83         11.42         5.64 o                         
   4   7   3        129.65        114.07        10.43 o                         
   5   7   3        155.74        153.33        19.49 o                         
   6   7   3          6.71         22.47        21.73 o                         
  -6   8   3         51.97         24.74        23.70 o                         
  -5   8   3         28.87         38.26        16.64 o                         
  -4   8   3        104.08         61.59        10.02 o                         
  -3   8   3         95.84         69.04         6.26 o                         
  -2   8   3        142.02        130.26         6.83 o                         
  -1   8   3        316.63        295.82        11.92 o                         
   0   8   3         83.11         73.43         5.34 o                         
   1   8   3        101.86        152.98         7.09 o                         
   2   8   3          6.34          9.62         4.85 o                         
   3   8   3        175.29        153.43         8.33 o                         
   4   8   3          3.32          3.78        10.43 o                         
   5   8   3          1.24         25.36        17.10 o                         
   6   8   3         62.03         57.08        26.27 o                         
  -6   9   3         68.03         52.08        26.57 o                         
  -5   9   3          0.18         -9.13        17.10 o                         
  -4   9   3          0.50          4.06         9.29 o                         
  -3   9   3        102.68         99.97         7.57 o                         
  -2   9   3        113.76         86.51         7.75 o                         
  -1   9   3        375.98        372.19        12.21 o                         
   0   9   3         51.44        108.73         7.42 o                         
   1   9   3         82.61        101.83         7.27 o                         
   2   9   3        159.06        175.87         8.72 o                         
   3   9   3        258.80        396.40        16.91 o                         
   4   9   3        102.89        102.88        15.63 o                         
   5   9   3          2.12          7.25        17.42 o                         
   6   9   3          2.25         12.94        26.14 o                         
  -6  10   3        356.91        292.76        28.50 o                         
  -5  10   3        164.46        156.00        24.10 o                         
  -4  10   3        137.78        123.20        12.47 o                         
  -3  10   3          0.34         11.92         7.55 o                         
  -2  10   3        373.54        420.15        15.00 o                         
  -1  10   3       1562.58       1710.94        44.84 o                         
   0  10   3        828.41        911.82        24.28 o                         
   1  10   3        423.55        402.80        21.75 o                         
   2  10   3        113.62        180.19        11.69 o                         
   3  10   3        869.88        961.77        37.63 o                         
   4  10   3        355.13        420.00        21.80 o                         
   5  10   3         12.73         39.12        18.27 o                         
  -5  11   3         10.93         32.00        18.64 o                         
  -4  11   3          0.08         -3.51        18.62 o                         
  -3  11   3          0.53         25.76         9.69 o                         
  -2  11   3         19.37         15.08         9.86 o                         
  -1  11   3         30.33         44.23         8.26 o                         
   0  11   3        220.05        223.38        11.08 o                         
   1  11   3         60.33         88.94         8.67 o                         
   2  11   3         29.25         44.99         8.58 o                         
   3  11   3        244.96        225.31        13.69 o                         
   4  11   3         77.68         86.14        23.37 o                         
   5  11   3          8.99          1.99        24.03 o                         
  -5  12   3         72.30         57.07        20.94 o                         
  -4  12   3          0.58          0.51        15.33 o                         
  -3  12   3         21.95         15.37        10.45 o                         
  -2  12   3          0.43         -0.03         7.46 o                         
  -1  12   3         48.42         23.74         6.58 o                         
   0  12   3        194.09        204.32        11.84 o                         
   1  12   3         43.88         42.61         8.47 o                         
   2  12   3         12.89         12.91         8.92 o                         
   3  12   3         13.42          1.66        14.80 o                         
   4  12   3         10.62         -5.19        17.23 o                         
  -4  13   3         13.31        -23.67        23.67 o                         
  -3  13   3         62.61         74.92        15.16 o                         
  -2  13   3         36.10         18.38        16.47 o                         
  -1  13   3          0.15         -5.25        10.70 o                         
   0  13   3         53.62         73.16        10.86 o                         
   1  13   3         18.73         39.81        11.59 o                         
   2  13   3        126.29         89.60        14.37 o                         
   3  13   3         72.29         41.45        15.34 o                         
   4  13   3         43.63         62.45        19.62 o                         
  -3  14   3         12.21         42.60        21.28 o                         
  -2  14   3        253.97        186.65        22.36 o                         
  -1  14   3         18.80          9.57        23.41 o                         
   0  14   3        156.26        172.00        16.75 o                         
   1  14   3        297.75        329.87        23.22 o                         
   2  14   3         21.82         37.75        14.93 o                         
   3  14   3        157.08        145.88        19.29 o                         
  -2  15   3         17.02         19.50        20.78 o                         
  -1  15   3         37.48          5.24        20.19 o                         
   0  15   3         17.36         17.81        20.34 o                         
   1  15   3          6.46         23.68        20.82 o                         
   2  15   3          7.97        -20.56        20.56 o                         
  -7   0   4        172.17         43.67        88.39 o                         
  -6   0   4          1.42          1.05        24.79 o                         
  -5   0   4       2152.15       2272.08        60.38 o                         
  -4   0   4        875.83       1001.71        27.78 o                         
  -3   0   4         21.04          6.65         4.63 o                         
  -2   0   4       3237.75       3020.35        61.84 o                         
  -1   0   4       7195.39       7022.46       139.24 o                         
   0   0   4       5550.97       4935.80       123.45 o                         
   1   0   4        827.66        709.05        22.21 o                         
   2   0   4        931.60       1317.94        41.03 o                         
   3   0   4       6084.11       6055.07       155.79 o                         
   4   0   4         36.24         25.33         8.29 o                         
   5   0   4        221.01        193.66        24.88 o                         
   6   0   4         67.08         66.82        25.78 o                         
   7   0   4        124.53        105.16        39.94 o                         
  -7   1   4         27.52         34.32        25.68 o                         
  -6   1   4         60.11         77.34        18.36 o                         
  -5   1   4        702.00        791.63        19.98 o                         
  -4   1   4       3300.89       3424.45        54.99 o                         
  -3   1   4         13.35          6.29         3.13 o                         
  -2   1   4         41.57         40.71         3.49 o                         
  -1   1   4       2592.23       2269.05        32.53 o                         
   0   1   4       6240.67       5809.23       114.89 o                         
   1   1   4      28209.84      25546.42       503.08 o                         
   2   1   4        433.41        550.91        24.81 o                         
   3   1   4        344.09        355.53        20.34 o                         
   4   1   4        191.71        202.57         9.34 o                         
   5   1   4         16.48         19.08        11.58 o                         
   6   1   4        261.70        237.01        32.32 o                         
   7   1   4          0.05         46.57        34.64 o                         
  -7   2   4          0.79         23.63        36.91 o                         
  -6   2   4         51.25         45.16        23.42 o                         
  -5   2   4        174.22        164.44         9.39 o                         
  -4   2   4        301.67        298.54        12.18 o                         
  -3   2   4        392.10        401.49         9.51 o                         
  -2   2   4        343.21        301.77         9.69 o                         
  -1   2   4         28.57         49.90         3.31 o                         
   0   2   4        802.97        647.17        13.85 o                         
   1   2   4         31.24         15.03         2.63 o                         
   2   2   4        367.86        403.11        10.96 o                         
   3   2   4        101.32        101.62         7.30 o                         
   4   2   4        530.57        575.99        16.59 o                         
   5   2   4          0.94         11.49        12.40 o                         
   6   2   4          0.01         14.28        30.41 o                         
   7   2   4          8.82         22.85        43.62 o                         
  -7   3   4        124.36        149.29        28.80 o                         
  -6   3   4        182.52        159.72        20.98 o                         
  -5   3   4        189.79        155.85        11.70 o                         
  -4   3   4         36.95         14.24         5.42 o                         
  -3   3   4       1268.11       1124.19        19.52 o                         
  -2   3   4       1012.78        983.81        18.43 o                         
  -1   3   4       2488.51       2073.12        34.74 o                         
   0   3   4       3726.75       3159.75        63.16 o                         
   1   3   4       8063.79       6950.62       159.89 o                         
   2   3   4         24.00         33.26         3.90 o                         
   3   3   4         25.80         16.61         4.15 o                         
   4   3   4        111.03        121.12         7.51 o                         
   5   3   4        142.29        151.82        14.18 o                         
   6   3   4        254.17        293.19        34.85 o                         
   7   3   4         56.31         73.00        29.75 o                         
  -7   4   4        297.79        321.91        33.33 o                         
  -6   4   4         68.83         65.12        30.35 o                         
  -5   4   4         18.48         11.86        10.81 o                         
  -4   4   4         91.12         70.74         5.88 o                         
  -3   4   4       1131.96       1166.10        20.30 o                         
  -2   4   4        293.32        185.19         6.26 o                         
  -1   4   4        985.79        982.03        16.80 o                         
   0   4   4        243.52        165.46         5.04 o                         
   1   4   4       1836.68       1595.87        33.69 o                         
   2   4   4        626.28        598.17        14.17 o                         
   3   4   4       2483.40       2252.68        43.94 o                         
   4   4   4        300.20        283.48        11.14 o                         
   5   4   4          2.52          3.97        15.19 o                         
   6   4   4          3.34          8.45        18.91 o                         
   7   4   4        260.83        207.48        51.07 o                         
  -7   5   4          8.58         12.81        32.86 o                         
  -6   5   4        338.72        315.12        35.39 o                         
  -5   5   4         20.88         24.61        11.61 o                         
  -4   5   4        186.77        118.61         7.62 o                         
  -3   5   4         37.42         49.61         4.92 o                         
  -2   5   4       2007.82       1963.12        32.82 o                         
  -1   5   4        124.40        274.79        10.68 o                         
   0   5   4         62.81         88.03         4.14 o                         
   1   5   4       1441.64       1248.46        29.16 o                         
   2   5   4         67.20         63.26         4.86 o                         
   3   5   4        790.15        813.57        19.50 o                         
   4   5   4        287.58        254.41        11.77 o                         
   5   5   4        655.56        645.26        46.32 o                         
   6   5   4          1.54         -9.80        21.84 o                         
   7   5   4         23.82         38.09        29.41 o                         
  -7   6   4          0.86         13.61        29.84 o                         
  -6   6   4         70.44         31.86        26.61 o                         
  -5   6   4          0.62         35.51        16.53 o                         
  -4   6   4         50.83         77.32         7.29 o                         
  -3   6   4         33.00         49.10         4.79 o                         
  -2   6   4       1135.68       1247.74        21.41 o                         
  -1   6   4        259.26        305.67        11.08 o                         
   0   6   4        147.99        206.85        13.32 o                         
   1   6   4         27.24         24.08         4.66 o                         
   2   6   4        179.94        175.22        12.13 o                         
   3   6   4        123.74        175.10        14.37 o                         
   4   6   4        295.04        254.82        16.29 o                         
   5   6   4          0.00         50.67        18.91 o                         
   6   6   4          5.35         56.21        31.35 o                         
   7   6   4         75.98         26.51        36.82 o                         
  -7   7   4        135.13         88.75        31.74 o                         
  -6   7   4        159.29        217.45        27.64 o                         
  -5   7   4         52.14         47.40        14.31 o                         
  -4   7   4         21.63         12.06         7.16 o                         
  -3   7   4       1502.46       1520.05        28.92 o                         
  -2   7   4          7.26         41.41         3.80 o                         
  -1   7   4        269.30        219.47         8.97 o                         
   0   7   4          9.18         25.86         4.56 o                         
   1   7   4        318.64        372.74        10.98 o                         
   2   7   4        727.65        850.92        32.02 o                         
   3   7   4        445.95        471.50        15.15 o                         
   4   7   4         21.94         11.42         8.85 o                         
   5   7   4          0.06         16.01        23.66 o                         
   6   7   4        164.85        168.66        26.04 o                         
  -6   8   4        107.49         86.48        26.80 o                         
  -5   8   4         62.68         41.65        16.35 o                         
  -4   8   4        377.26        394.96        19.21 o                         
  -3   8   4          0.31         12.78         5.07 o                         
  -2   8   4        390.52        398.13        10.41 o                         
  -1   8   4        456.59        419.02        20.49 o                         
   0   8   4        299.98        240.70         9.93 o                         
   1   8   4          5.88          9.56         5.51 o                         
   2   8   4         94.69        109.63        11.95 o                         
   3   8   4          2.43         -0.64         6.39 o                         
   4   8   4         23.21          6.64         9.75 o                         
   5   8   4         80.98         50.80        17.18 o                         
   6   8   4         47.88         -1.34        40.77 o                         
  -6   9   4          5.83        -12.47        26.05 o                         
  -5   9   4        100.42         88.95        19.47 o                         
  -4   9   4         17.64         26.60         9.37 o                         
  -3   9   4        180.66        181.10         9.27 o                         
  -2   9   4         35.15         42.59         5.61 o                         
  -1   9   4        529.25        536.33        14.75 o                         
   0   9   4       1319.86       1159.60        28.57 o                         
   1   9   4        141.29        128.05        11.64 o                         
   2   9   4        591.49        552.88        24.44 o                         
   3   9   4        644.83        626.88        18.54 o                         
   4   9   4          0.03         26.79        10.19 o                         
   5   9   4        129.61        125.17        28.34 o                         
   6   9   4         50.90         23.54        26.11 o                         
  -6  10   4         18.39         59.67        23.09 o                         
  -5  10   4          0.07        -10.23        19.95 o                         
  -4  10   4         14.01         43.77        12.18 o                         
  -3  10   4        332.93        296.53        14.52 o                         
  -2  10   4          1.10          5.91         6.67 o                         
  -1  10   4        185.57        198.87         9.42 o                         
   0  10   4        249.07        238.93        13.02 o                         
   1  10   4         58.02         41.03         7.45 o                         
   2  10   4        831.46        843.69        21.28 o                         
   3  10   4        756.01        733.02        24.25 o                         
   4  10   4         66.00         87.17        13.58 o                         
   5  10   4          3.66        -17.08        17.08 o                         
  -5  11   4          0.13        -15.53        18.25 o                         
  -4  11   4        140.95        144.91        15.21 o                         
  -3  11   4         87.43         68.58         9.00 o                         
  -2  11   4         20.69         34.54         8.15 o                         
  -1  11   4        120.08        148.36        10.92 o                         
   0  11   4         47.80         44.11         7.14 o                         
   1  11   4        636.36        598.91        21.42 o                         
   2  11   4          4.25         -6.82         6.82 o                         
   3  11   4         26.44          4.04        11.23 o                         
   4  11   4        328.43        334.93        25.62 o                         
   5  11   4        196.80        188.67        22.97 o                         
  -5  12   4         25.50          5.31        20.65 o                         
  -4  12   4         94.94         91.47        17.53 o                         
  -3  12   4         70.02         92.44        21.89 o                         
  -2  12   4        131.93        151.75        13.55 o                         
  -1  12   4          0.06         12.25         8.65 o                         
   0  12   4        576.47        561.15        23.40 o                         
   1  12   4         67.43         47.38        12.18 o                         
   2  12   4         19.79          2.47         9.84 o                         
   3  12   4        112.72        118.20        15.74 o                         
   4  12   4        101.05         91.79        22.44 o                         
  -4  13   4          8.40        -20.17        20.17 o                         
  -3  13   4         58.35         34.14        17.60 o                         
  -2  13   4        144.51        114.19        11.73 o                         
  -1  13   4        173.18        203.29        15.19 o                         
   0  13   4         47.51        111.69        13.95 o                         
   1  13   4          9.84         12.55        11.43 o                         
   2  13   4         81.43        106.05        13.88 o                         
   3  13   4          3.05         -8.60        15.37 o                         
   4  13   4        109.08        144.91        21.67 o                         
  -3  14   4         38.71         58.12        22.39 o                         
  -2  14   4          1.16         32.11        18.52 o                         
  -1  14   4          0.36        -13.44        13.44 o                         
   0  14   4         12.39         11.74        15.35 o                         
   1  14   4         19.01         53.90        14.63 o                         
   2  14   4         87.24        131.95        17.97 o                         
   3  14   4         44.49         54.44        26.64 o                         
  -2  15   4         89.78         84.31        22.38 o                         
  -1  15   4         12.06          2.62        19.94 o                         
   0  15   4         56.79         85.13        22.28 o                         
   1  15   4        106.61         82.32        51.01 o                         
   2  15   4          1.28         32.73        21.67 o                         
  -7   1   5        142.43         55.49        45.77 o                         
  -6   1   5         62.51         48.33        14.10 o                         
  -5   1   5        126.94        123.31         8.26 o                         
  -4   1   5       1610.89       1473.37        26.41 o                         
  -3   1   5          4.75          1.93         3.07 o                         
  -2   1   5        998.78        852.28        13.95 o                         
  -1   1   5       1718.61       1424.27        20.92 o                         
   0   1   5       6226.34       5189.25       102.80 o                         
   1   1   5       9148.25       7794.74       165.25 o                         
   2   1   5       1718.37       1661.98        52.57 o                         
   3   1   5        164.75        134.91         8.54 o                         
   4   1   5         31.28         25.73         5.94 o                         
   5   1   5        686.09        751.06        30.77 o                         
   6   1   5        156.02        173.06        23.94 o                         
   7   1   5        112.98         64.39        27.38 o                         
  -7   2   5         54.41          8.55        31.36 o                         
  -6   2   5         75.90         74.71        16.34 o                         
  -5   2   5        109.77         85.82         8.73 o                         
  -4   2   5        460.58        523.23        13.38 o                         
  -3   2   5         32.00         34.26         3.72 o                         
  -2   2   5        221.20        257.68         9.19 o                         
  -1   2   5       8807.86       8124.97       117.78 o                         
   0   2   5       1350.39       1197.02        28.74 o                         
   1   2   5       4159.85       3628.90        84.29 o                         
   2   2   5       1193.08       1292.55        28.86 o                         
   3   2   5        190.81        249.32        10.59 o                         
   4   2   5         46.10         74.30         7.57 o                         
   5   2   5         48.14         61.97        12.34 o                         
   6   2   5         10.73         39.63        18.81 o                         
   7   2   5         59.51        -12.01        35.59 o                         
  -7   3   5        303.67        330.53        54.41 o                         
  -6   3   5         97.27        132.66        22.80 o                         
  -5   3   5        581.18        576.01        19.32 o                         
  -4   3   5        911.09        993.76        19.93 o                         
  -3   3   5        120.96        115.11         5.13 o                         
  -2   3   5       1350.50       1375.09        24.71 o                         
  -1   3   5       1128.08       1151.46        20.13 o                         
   0   3   5       4619.08       5327.20       134.29 o                         
   1   3   5        718.72        840.22        32.58 o                         
   2   3   5       3086.32       3256.26        78.70 o                         
   3   3   5       1478.12       1676.85        32.17 o                         
   4   3   5        610.67        559.89        16.08 o                         
   5   3   5         29.70         43.14        12.14 o                         
   6   3   5          3.13         -6.38        29.30 o                         
   7   3   5         21.05         61.88        28.57 o                         
  -7   4   5        484.11        501.47        38.67 o                         
  -6   4   5         12.76         12.63        38.02 o                         
  -5   4   5        107.51         90.39        10.82 o                         
  -4   4   5          2.48         22.44         5.16 o                         
  -3   4   5         27.81         67.49         4.41 o                         
  -2   4   5        567.85        761.66        21.88 o                         
  -1   4   5        208.30        206.70         5.50 o                         
   0   4   5         18.15         43.59         2.49 o                         
   1   4   5       1889.10       1846.25       105.16 o                         
   2   4   5       1049.44       1223.36        35.84 o                         
   3   4   5        112.62        254.88        13.66 o                         
   4   4   5         80.13         62.66         6.86 o                         
   5   4   5         81.80        106.19        13.50 o                         
   6   4   5         62.37         35.29        19.62 o                         
   7   4   5          0.03          9.56        31.40 o                         
  -7   5   5          0.23        -39.64        39.64 o                         
  -6   5   5       1054.59       1293.91        67.06 o                         
  -5   5   5         29.36         28.91        13.26 o                         
  -4   5   5         93.67         77.26         6.30 o                         
  -3   5   5          9.31          9.80         4.01 o                         
  -2   5   5        519.04        555.38        11.66 o                         
  -1   5   5       5907.78       5746.66        93.70 o                         
   0   5   5       1063.14       1325.83        66.96 o                         
   1   5   5       3190.81       3114.30        63.78 o                         
   2   5   5          1.54         13.99         4.05 o                         
   3   5   5        175.18        120.18         7.87 o                         
   4   5   5         67.21         59.69         7.31 o                         
   5   5   5       1021.64       1052.59        37.71 o                         
   6   5   5         22.12          2.76        19.55 o                         
   7   5   5         12.63        -19.01        31.12 o                         
  -7   6   5        309.89        230.36        34.51 o                         
  -6   6   5        178.18        180.87        24.77 o                         
  -5   6   5        141.55        113.66        13.47 o                         
  -4   6   5          3.39         12.30         5.98 o                         
  -3   6   5          4.03          1.91         4.30 o                         
  -2   6   5         58.20         81.70         4.16 o                         
  -1   6   5       2332.69       2347.36        39.33 o                         
   0   6   5         61.01         57.10         4.26 o                         
   1   6   5        115.91        143.78         8.19 o                         
   2   6   5         47.81         52.89         4.40 o                         
   3   6   5         79.95         77.32         6.36 o                         
   4   6   5         37.65         26.54         8.77 o                         
   5   6   5         60.78         42.53        19.61 o                         
   6   6   5        258.69        224.50        26.31 o                         
   7   6   5         12.82         63.39        32.31 o                         
  -6   7   5        298.09        314.80        32.68 o                         
  -5   7   5        219.12        190.69        17.21 o                         
  -4   7   5        234.41        181.59         9.62 o                         
  -3   7   5        536.51        462.52        12.43 o                         
  -2   7   5        530.40        506.44        11.14 o                         
  -1   7   5       1154.14        958.96        18.38 o                         
   0   7   5        215.97        171.29         7.80 o                         
   1   7   5       1280.89       1336.81        32.08 o                         
   2   7   5       1258.95       1145.95        24.15 o                         
   3   7   5        368.03        384.20        13.76 o                         
   4   7   5         89.53         82.04        10.86 o                         
   5   7   5        223.75        229.11        35.66 o                         
   6   7   5         14.96         37.45        45.69 o                         
  -6   8   5          5.84         19.32        32.22 o                         
  -5   8   5          4.20          5.12        15.25 o                         
  -4   8   5          0.08          4.56        11.39 o                         
  -3   8   5          6.68         16.86         5.16 o                         
  -2   8   5          5.00         42.55         4.48 o                         
  -1   8   5        219.32        267.65        10.08 o                         
   0   8   5        445.96        485.90        15.80 o                         
   1   8   5          2.91         -3.55         4.42 o                         
   2   8   5        158.50        180.50         8.97 o                         
   3   8   5         99.78         85.47         7.08 o                         
   4   8   5          9.30         27.77        10.37 o                         
   5   8   5        125.25        122.12        23.49 o                         
   6   8   5          0.00         31.48        33.84 o                         
  -6   9   5        153.80        166.64        29.49 o                         
  -5   9   5          0.51          1.77        18.46 o                         
  -4   9   5        501.14        546.73        19.72 o                         
  -3   9   5        860.50        979.08        23.03 o                         
  -2   9   5         68.43         96.00         6.34 o                         
  -1   9   5        128.07        163.34         8.20 o                         
   0   9   5         83.35        102.89         7.71 o                         
   1   9   5       1596.18       1666.70        48.29 o                         
   2   9   5          2.01          6.58         5.57 o                         
   3   9   5         77.59         52.65         7.87 o                         
   4   9   5          4.69         12.61        10.25 o                         
   5   9   5        223.38        224.54        22.77 o                         
   6   9   5        221.76        205.93        39.31 o                         
  -6  10   5         60.82         28.51        22.53 o                         
  -5  10   5          0.56         -1.82        29.05 o                         
  -4  10   5         51.33         41.31        10.09 o                         
  -3  10   5         45.30         37.22         7.57 o                         
  -2  10   5        390.89        303.13        18.66 o                         
  -1  10   5        304.81        329.86        14.83 o                         
   0  10   5        627.44        528.94        23.68 o                         
   1  10   5         10.85          8.14         6.76 o                         
   2  10   5        128.54        131.87         8.42 o                         
   3  10   5        183.65        162.07        13.95 o                         
   4  10   5          1.03         -4.30        13.87 o                         
   5  10   5         15.06          0.74        24.15 o                         
  -5  11   5         18.53          7.18        19.10 o                         
  -4  11   5          2.63         27.38        13.20 o                         
  -3  11   5        355.17        332.78        15.02 o                         
  -2  11   5        835.37        838.49        29.67 o                         
  -1  11   5        213.35        219.79        13.29 o                         
   0  11   5         38.75         33.80         7.32 o                         
   1  11   5        557.02        632.28        45.31 o                         
   2  11   5         60.77         90.41        11.04 o                         
   3  11   5        153.22        153.99        13.01 o                         
   4  11   5         10.74         10.74        15.04 o                         
   5  11   5        189.85        149.43        21.96 o                         
  -5  12   5         14.84          8.66        21.75 o                         
  -4  12   5          0.76        -16.24        16.24 o                         
  -3  12   5          6.14         18.14        10.91 o                         
  -2  12   5        122.30        139.11         9.35 o                         
  -1  12   5          0.19         -9.11         9.11 o                         
   0  12   5         17.96         60.51        10.30 o                         
   1  12   5         60.52         52.87         8.79 o                         
   2  12   5        227.71        182.25        11.91 o                         
   3  12   5          8.01         30.11        18.31 o                         
   4  12   5          0.62        -25.42        25.42 o                         
  -4  13   5          9.48         -3.53        43.85 o                         
  -3  13   5          0.52          5.37        17.95 o                         
  -2  13   5         96.75         87.28        14.39 o                         
  -1  13   5        217.61        206.40        22.32 o                         
   0  13   5        394.08        393.27        23.05 o                         
   1  13   5          0.69         -2.04        13.05 o                         
   2  13   5          2.90          9.57        12.90 o                         
   3  13   5         20.28         53.75        15.80 o                         
   4  13   5        111.36         79.37        21.19 o                         
  -3  14   5         30.71         27.09        24.99 o                         
  -2  14   5          1.21         12.17        21.42 o                         
  -1  14   5         23.17        -14.38        16.37 o                         
   0  14   5         21.69         15.03        13.37 o                         
   1  14   5        293.47        233.97        23.98 o                         
   2  14   5         41.77         40.19        17.09 o                         
   3  14   5         54.10         91.29        18.37 o                         
  -2  15   5         98.22        121.18        23.35 o                         
  -1  15   5         82.72         43.08        23.06 o                         
   0  15   5        272.36        254.09        26.93 o                         
   1  15   5          1.30         11.72        17.69 o                         
   2  15   5          1.90        -31.44        31.44 o                         
  -7   0   6        321.83        358.35        81.23 o                         
  -6   0   6        292.13        337.94        41.55 o                         
  -5   0   6        295.14        277.22        17.89 o                         
  -4   0   6       1608.11       1820.42        44.54 o                         
  -3   0   6         86.25         91.63         6.11 o                         
  -2   0   6       2032.21       2194.99        45.83 o                         
  -1   0   6       4006.07       3655.37        78.23 o                         
   0   0   6        170.56        181.53         7.14 o                         
   1   0   6        135.10        166.62         9.99 o                         
   2   0   6          8.13         31.48         8.28 o                         
   3   0   6      13764.99      16595.93       417.58 o                         
   4   0   6          2.67         -0.46         8.12 o                         
   5   0   6        198.03        234.04        31.09 o                         
   6   0   6          2.44          9.80        25.65 o                         
   7   0   6        178.18        123.32        40.06 o                         
  -7   1   6          1.72        -24.95        28.59 o                         
  -6   1   6        107.69        118.07        15.30 o                         
  -5   1   6       1268.43       1233.17        28.78 o                         
  -4   1   6       1173.58       1386.71        44.16 o                         
  -3   1   6        145.74        133.54         5.15 o                         
  -2   1   6        745.65        777.21        12.99 o                         
  -1   1   6       3199.39       3210.99        50.60 o                         
   0   1   6       2974.24       2575.34        65.24 o                         
   1   1   6       1798.33       1610.34        99.44 o                         
   2   1   6      10972.88      11639.46       231.47 o                         
   3   1   6        110.23        156.95         7.30 o                         
   4   1   6          0.45         17.92         6.25 o                         
   5   1   6        109.38        209.52        20.72 o                         
   6   1   6         91.70         66.01        19.10 o                         
   7   1   6         74.53         69.01        36.96 o                         
  -7   2   6         58.07         34.61        27.04 o                         
  -6   2   6        230.54        172.69        18.98 o                         
  -5   2   6         46.17         38.15         7.49 o                         
  -4   2   6        262.78        224.51         7.97 o                         
  -3   2   6        388.38        441.01        10.56 o                         
  -2   2   6        226.09        243.16         6.25 o                         
  -1   2   6         13.72         19.28         2.01 o                         
   0   2   6       2283.44       2120.25        54.50 o                         
   1   2   6       1457.77       1390.09        31.74 o                         
   2   2   6        308.42        325.63        11.22 o                         
   3   2   6        600.51        662.40        16.37 o                         
   4   2   6          6.41         11.46         6.24 o                         
   5   2   6        372.80        306.44        19.51 o                         
   6   2   6          2.07        -19.16        19.16 o                         
   7   2   6          7.25         42.20        30.68 o                         
  -7   3   6          8.44         49.37        26.80 o                         
  -6   3   6        555.92        660.49        31.62 o                         
  -5   3   6          1.09          4.33         8.32 o                         
  -4   3   6        460.46        523.13        13.30 o                         
  -3   3   6         79.96         67.98         4.55 o                         
  -2   3   6        272.71        307.32         8.03 o                         
  -1   3   6        875.41        735.52        14.24 o                         
   0   3   6       6492.28       5763.38       122.56 o                         
   1   3   6          6.12          7.22         3.66 o                         
   2   3   6         55.00         65.24         9.88 o                         
   3   3   6        304.88        342.54        11.24 o                         
   4   3   6        177.64        166.58        10.26 o                         
   5   3   6          0.13         -0.60        12.34 o                         
   6   3   6          2.60         28.89        23.07 o                         
   7   3   6          5.44         -2.92        27.21 o                         
  -7   4   6         11.01        -39.69        39.69 o                         
  -6   4   6        484.69        439.76        48.09 o                         
  -5   4   6        387.05        401.62        20.22 o                         
  -4   4   6        852.19        797.27        16.99 o                         
  -3   4   6       1289.42       1186.96        22.29 o                         
  -2   4   6       1219.87       1013.58        18.85 o                         
  -1   4   6       3497.47       3351.59        57.96 o                         
   0   4   6       2140.14       2040.48        44.66 o                         
   1   4   6       4168.15       3766.17        88.60 o                         
   2   4   6         36.22         21.99         3.73 o                         
   3   4   6        319.65        246.20         9.32 o                         
   4   4   6        252.05        205.78        10.19 o                         
   5   4   6        241.03        273.39        47.32 o                         
   6   4   6        169.60        150.15        22.17 o                         
   7   4   6         60.88        109.26        40.74 o                         
  -7   5   6         57.47         38.53        35.22 o                         
  -6   5   6          0.29         -3.68        19.97 o                         
  -5   5   6        499.20        481.80        23.46 o                         
  -4   5   6         62.64         44.22         6.63 o                         
  -3   5   6         22.83         21.06         4.34 o                         
  -2   5   6         70.02         91.35         6.86 o                         
  -1   5   6         95.21        140.32         4.92 o                         
   0   5   6        561.90        653.89        13.45 o                         
   1   5   6       1109.17       1400.43        72.90 o                         
   2   5   6        309.33        349.64        18.15 o                         
   3   5   6          6.73         31.15         5.15 o                         
   4   5   6          8.31         26.20         7.06 o                         
   5   5   6          5.60          1.72        24.61 o                         
   6   5   6          9.92         25.85        20.25 o                         
   7   5   6          1.32        -16.19        31.52 o                         
  -7   6   6          1.08        -22.68        29.94 o                         
  -6   6   6         79.40         42.13        21.37 o                         
  -5   6   6         50.14         25.23        11.71 o                         
  -4   6   6         63.79         84.10         7.57 o                         
  -3   6   6        101.13        109.68         6.37 o                         
  -2   6   6          0.06         -3.03         3.03 o                         
  -1   6   6         30.24         54.20         3.74 o                         
   0   6   6        463.27        478.27        12.12 o                         
   1   6   6        852.15       1121.24        48.85 o                         
   2   6   6         91.79        119.64         5.95 o                         
   3   6   6         39.58         47.08         5.80 o                         
   4   6   6         11.58          2.22         9.67 o                         
   5   6   6          0.01          0.98        14.26 o                         
   6   6   6         55.67         64.11        23.45 o                         
  -6   7   6        429.08        566.68        42.45 o                         
  -5   7   6        375.81        380.67        28.93 o                         
  -4   7   6        173.03        174.58        10.60 o                         
  -3   7   6        347.48        389.52        12.03 o                         
  -2   7   6        922.87        951.73        17.43 o                         
  -1   7   6        255.38        354.76        10.99 o                         
   0   7   6        204.11        208.81         7.94 o                         
   1   7   6        288.88        390.55        12.69 o                         
   2   7   6          6.64         15.63         4.24 o                         
   3   7   6          3.81         21.87         5.50 o                         
   4   7   6         13.56         13.17         8.66 o                         
   5   7   6        103.09         71.85        16.63 o                         
   6   7   6         40.80         36.19        23.47 o                         
  -6   8   6        367.24        418.78        36.12 o                         
  -5   8   6        138.42        145.87        30.27 o                         
  -4   8   6          0.35          9.62         8.53 o                         
  -3   8   6        274.72        283.57        12.42 o                         
  -2   8   6        792.49        900.42        16.96 o                         
  -1   8   6       2189.93       2133.22        48.54 o                         
   0   8   6         80.92        125.77         8.01 o                         
   1   8   6          2.70          3.27         4.32 o                         
   2   8   6       2014.80       2123.66        39.63 o                         
   3   8   6        625.94        653.86        18.22 o                         
   4   8   6        539.66        563.07        24.70 o                         
   5   8   6         77.02        107.06        18.53 o                         
   6   8   6        789.07        912.80        58.45 o                         
  -6   9   6         14.93        -22.68        48.84 o                         
  -5   9   6        153.83        135.37        20.88 o                         
  -4   9   6        253.94        246.74        12.96 o                         
  -3   9   6          0.00          9.10         6.78 o                         
  -2   9   6        449.56        418.31        11.11 o                         
  -1   9   6        115.97        132.24         8.47 o                         
   0   9   6         14.13         31.22         5.28 o                         
   1   9   6       2312.26       2250.67        45.77 o                         
   2   9   6          0.25         12.17         6.04 o                         
   3   9   6         52.28         43.97         7.23 o                         
   4   9   6          5.95         33.44        10.76 o                         
   5   9   6         16.80         27.18        23.55 o                         
   6   9   6         65.00         69.39        28.09 o                         
  -6  10   6        102.89        134.51        38.43 o                         
  -5  10   6          0.01          8.97        16.04 o                         
  -4  10   6         15.15          1.93        13.15 o                         
  -3  10   6          2.12          4.23         7.52 o                         
  -2  10   6        657.77        547.55        16.50 o                         
  -1  10   6         87.89         79.17         8.14 o                         
   0  10   6        667.87        705.76        20.46 o                         
   1  10   6        336.95        281.53        12.94 o                         
   2  10   6         98.75         73.42         7.58 o                         
   3  10   6        666.58        579.92        18.24 o                         
   4  10   6        151.36        123.17        14.40 o                         
   5  10   6         77.36         19.29        21.79 o                         
  -5  11   6         14.57         24.29        26.72 o                         
  -4  11   6          5.01         -6.46        12.73 o                         
  -3  11   6         10.96         13.03         8.39 o                         
  -2  11   6          2.25          4.79         7.57 o                         
  -1  11   6         11.89          9.28         8.61 o                         
   0  11   6         65.58         60.60         9.74 o                         
   1  11   6        368.45        372.46        22.79 o                         
   2  11   6          1.25          4.62         7.23 o                         
   3  11   6          2.63         -1.25        10.52 o                         
   4  11   6        187.80        167.37        20.31 o                         
   5  11   6         24.62          3.96        27.79 o                         
  -5  12   6        150.79         30.74        37.38 o                         
  -4  12   6        163.96        152.58        22.48 o                         
  -3  12   6         38.98         50.59        11.42 o                         
  -2  12   6        292.86        307.55        23.36 o                         
  -1  12   6        123.19         99.76        12.78 o                         
   0  12   6        348.64        400.76        23.33 o                         
   1  12   6        342.71        361.45        17.49 o                         
   2  12   6         47.69         54.71         8.52 o                         
   3  12   6        354.45        340.55        23.66 o                         
   4  12   6         92.37         91.63        18.87 o                         
  -4  13   6         52.93         31.97        33.07 o                         
  -3  13   6        127.51        170.51        22.59 o                         
  -2  13   6         54.08         40.56        13.41 o                         
  -1  13   6         69.96         47.43        14.86 o                         
   0  13   6         17.52         28.38        11.84 o                         
   1  13   6        128.41        118.85        12.70 o                         
   2  13   6         96.33        140.89        15.68 o                         
   3  13   6        126.69         80.07        19.98 o                         
   4  13   6         20.58         41.13        20.42 o                         
  -3  14   6        200.67        223.94        25.63 o                         
  -2  14   6         59.48         82.17        19.32 o                         
  -1  14   6          6.04          9.48        14.43 o                         
   0  14   6         38.63         28.15        13.67 o                         
   1  14   6         83.83        111.51        16.10 o                         
   2  14   6          0.16         12.28        15.08 o                         
   3  14   6        181.95        205.88        29.09 o                         
  -2  15   6         27.62         30.06        21.83 o                         
  -1  15   6        149.02        130.55        24.16 o                         
   0  15   6          1.26         -7.60        25.68 o                         
   1  15   6         24.34          7.21        21.31 o                         
  -7   1   7          3.80         12.06        27.63 o                         
  -6   1   7          0.71         27.94        13.39 o                         
  -5   1   7         35.93         55.79         8.39 o                         
  -4   1   7       1058.65       1075.52        20.24 o                         
  -3   1   7         33.91         39.13         3.61 o                         
  -2   1   7         32.93         14.89         2.43 o                         
  -1   1   7        834.92        810.95        13.04 o                         
   0   1   7       2622.65       2088.76        39.85 o                         
   1   1   7        812.85        757.59        21.52 o                         
   2   1   7        318.79        432.86        13.32 o                         
   3   1   7         33.41         22.03         5.56 o                         
   4   1   7       1514.09       1392.92        30.66 o                         
   5   1   7        525.03        522.15        28.84 o                         
   6   1   7        128.39        108.76        20.51 o                         
   7   1   7         18.30        -14.72        27.31 o                         
  -7   2   7         64.61         42.86        31.87 o                         
  -6   2   7        285.85        309.66        24.14 o                         
  -5   2   7         55.24         82.15         9.37 o                         
  -4   2   7        686.25        661.28        14.74 o                         
  -3   2   7        853.53        825.28        15.90 o                         
  -2   2   7       4314.71       4209.47        60.42 o                         
  -1   2   7          0.47          2.94         1.76 o                         
   0   2   7       5644.03       5136.32       129.48 o                         
   1   2   7        302.72        321.71        12.49 o                         
   2   2   7        674.76        715.68        25.47 o                         
   3   2   7       1770.10       2024.31        42.06 o                         
   4   2   7         41.45         35.25         7.63 o                         
   5   2   7          2.95         12.28        12.40 o                         
   6   2   7         43.37         61.57        20.02 o                         
   7   2   7        125.35         71.58        28.64 o                         
  -7   3   7          0.86        -11.30        26.42 o                         
  -6   3   7         79.12         98.38        18.18 o                         
  -5   3   7          4.48          3.60         7.94 o                         
  -4   3   7        879.35       1093.19        39.77 o                         
  -3   3   7         31.01         41.80         4.02 o                         
  -2   3   7        147.71        248.72        18.03 o                         
  -1   3   7         40.95         53.94         3.61 o                         
   0   3   7       2016.00       2439.45        62.81 o                         
   1   3   7         27.29         72.66         6.33 o                         
   2   3   7        684.01        718.56        18.17 o                         
   3   3   7        380.85        416.06        14.04 o                         
   4   3   7        147.42        178.23        11.67 o                         
   5   3   7        380.30        408.73        29.20 o                         
   6   3   7        171.30        172.27        34.75 o                         
   7   3   7         60.19         42.26        29.79 o                         
  -7   4   7        192.99        205.16        31.61 o                         
  -6   4   7        559.72        648.33        32.84 o                         
  -5   4   7        132.27        134.61        11.81 o                         
  -4   4   7          4.74         13.34         5.17 o                         
  -3   4   7        752.39        798.86        18.64 o                         
  -2   4   7        415.48        457.83        10.69 o                         
  -1   4   7       6181.72       6927.51       118.38 o                         
   0   4   7        833.57        754.45        21.47 o                         
   1   4   7        143.54         85.74         6.51 o                         
   2   4   7          6.78         10.53         3.77 o                         
   3   4   7        104.57        102.93         7.60 o                         
   4   4   7          1.96         23.20         6.58 o                         
   5   4   7          4.61         21.80        18.02 o                         
   6   4   7          4.91         16.63        20.11 o                         
   7   4   7          7.45        -36.36        36.36 o                         
  -7   5   7        139.66         18.06        43.01 o                         
  -6   5   7         73.33         54.24        17.98 o                         
  -5   5   7         97.77         75.60        12.48 o                         
  -4   5   7        294.92        279.69         9.97 o                         
  -3   5   7        342.52        319.36        10.20 o                         
  -2   5   7        174.50        181.37         6.61 o                         
  -1   5   7          0.12         10.89         2.83 o                         
   0   5   7        222.10        240.86         8.30 o                         
   1   5   7       3939.03       4109.42       100.12 o                         
   2   5   7       1477.51       1504.82        35.51 o                         
   3   5   7         18.59         18.07         5.01 o                         
   4   5   7        184.08        189.51         9.81 o                         
   5   5   7          0.04        -11.45        13.52 o                         
   6   5   7        171.05        135.29        24.07 o                         
   7   5   7        204.82        202.64        42.75 o                         
  -7   6   7        287.35        303.47        34.81 o                         
  -6   6   7          6.82        -20.88        20.88 o                         
  -5   6   7        228.40        241.78        15.48 o                         
  -4   6   7       1070.52       1097.72        23.60 o                         
  -3   6   7       1200.94       1212.90        23.98 o                         
  -2   6   7        263.85        255.70         7.57 o                         
  -1   6   7        384.75        369.65        11.28 o                         
   0   6   7        105.51         93.68         4.66 o                         
   1   6   7       3022.42       2899.64        59.91 o                         
   2   6   7          0.13          4.82         3.66 o                         
   3   6   7        407.93        404.78        13.28 o                         
   4   6   7         15.72         15.60         9.70 o                         
   5   6   7         24.82         33.13        24.35 o                         
   6   6   7        345.60        290.14        27.30 o                         
  -6   7   7         92.13        115.75        26.37 o                         
  -5   7   7          0.07        -13.77        13.77 o                         
  -4   7   7         67.70         73.35         8.20 o                         
  -3   7   7         37.04         27.33         5.18 o                         
  -2   7   7         71.55         84.28         5.60 o                         
  -1   7   7        480.38        406.69        11.89 o                         
   0   7   7         62.69         39.81         3.85 o                         
   1   7   7          0.38         21.55         4.95 o                         
   2   7   7         21.19         33.44         4.58 o                         
   3   7   7         44.76         58.85         6.25 o                         
   4   7   7         43.10         43.27        12.59 o                         
   5   7   7         53.78         74.49        16.95 o                         
   6   7   7         62.90         51.87        23.80 o                         
  -6   8   7         57.84         47.59        27.00 o                         
  -5   8   7         19.19         28.07        17.66 o                         
  -4   8   7          5.75         17.71         8.59 o                         
  -3   8   7         75.78         58.71         5.67 o                         
  -2   8   7          0.74          4.51         4.10 o                         
  -1   8   7        125.67        167.76         8.37 o                         
   0   8   7        313.99        303.30        11.19 o                         
   1   8   7        395.30        410.23        15.23 o                         
   2   8   7         47.28        111.27         9.09 o                         
   3   8   7          8.73         14.48         6.26 o                         
   4   8   7         99.72        114.94        11.22 o                         
   5   8   7         10.69         38.15        18.16 o                         
   6   8   7          3.38         -2.30        44.52 o                         
  -6   9   7        161.70        119.44        46.01 o                         
  -5   9   7         17.02         -1.53        16.93 o                         
  -4   9   7         78.77         83.49         9.09 o                         
  -3   9   7         11.49         15.41         6.08 o                         
  -2   9   7        116.04        141.34         6.35 o                         
  -1   9   7          7.26         18.42         6.46 o                         
   0   9   7        467.71        454.04        14.80 o                         
   1   9   7       2136.09       2284.78        49.62 o                         
   2   9   7          0.03          5.97         5.00 o                         
   3   9   7          0.34          7.20         6.90 o                         
   4   9   7        207.88        178.49        21.79 o                         
   5   9   7         44.56         23.86        20.07 o                         
   6   9   7         22.25         40.58        28.49 o                         
  -5  10   7        131.23        100.95        18.05 o                         
  -4  10   7        207.55        215.25        12.58 o                         
  -3  10   7        685.11        727.55        21.17 o                         
  -2  10   7         60.41        128.43         8.49 o                         
  -1  10   7        714.80        683.91        22.32 o                         
   0  10   7        159.13        198.80        10.23 o                         
   1  10   7         42.05         54.39         7.24 o                         
   2  10   7          0.05          3.88         6.22 o                         
   3  10   7        398.21        531.71        22.90 o                         
   4  10   7        350.37        342.27        20.53 o                         
   5  10   7          5.25          7.44        18.49 o                         
  -5  11   7         61.28         86.91        20.22 o                         
  -4  11   7         66.45         23.14        22.32 o                         
  -3  11   7        474.61        504.57        28.96 o                         
  -2  11   7          7.78         13.80        12.05 o                         
  -1  11   7          7.69         24.23         8.55 o                         
   0  11   7          0.61         -7.19         7.19 o                         
   1  11   7        121.80        104.61        14.87 o                         
   2  11   7        422.32        403.86        15.83 o                         
   3  11   7          2.67         11.54        11.08 o                         
   4  11   7        177.84        141.58        17.95 o                         
   5  11   7         74.20         61.40        23.10 o                         
  -4  12   7         14.89         -7.46        14.56 o                         
  -3  12   7         33.69         -1.29        10.79 o                         
  -2  12   7        321.82        292.84        17.46 o                         
  -1  12   7         31.38         29.18        10.67 o                         
   0  12   7          2.72         26.20         8.97 o                         
   1  12   7        263.85        282.78        14.72 o                         
   2  12   7        215.50        245.09        13.38 o                         
   3  12   7          1.77         10.47        13.58 o                         
   4  12   7         38.57         -0.60        20.12 o                         
  -4  13   7        226.15        155.53        44.70 o                         
  -3  13   7        266.83        238.63        20.45 o                         
  -2  13   7          0.70         -0.67        13.13 o                         
  -1  13   7        104.13        109.12        13.54 o                         
   0  13   7         26.91         36.79        11.92 o                         
   1  13   7         73.41         67.43        14.28 o                         
   2  13   7          5.24         11.76        13.04 o                         
   3  13   7        144.96        204.47        26.85 o                         
   4  13   7         42.73         31.30        23.30 o                         
  -3  14   7         11.79          8.44        20.52 o                         
  -2  14   7          1.61        -15.29        15.29 o                         
  -1  14   7          4.63         -4.43        14.13 o                         
   0  14   7         22.40         18.96        22.54 o                         
   1  14   7          0.57          2.45        16.36 o                         
   2  14   7        281.69        267.65        19.95 o                         
   3  14   7         12.56         36.27        18.34 o                         
  -1  15   7        120.29         66.42        38.08 o                         
   0  15   7         39.96         23.77        18.52 o                         
   1  15   7         12.49         -7.79        23.11 o                         
  -7   0   8        167.00        173.71        30.60 o                         
  -6   0   8         17.22         23.20        19.11 o                         
  -5   0   8        194.55        114.43        11.89 o                         
  -4   0   8          2.27          1.31         7.51 o                         
  -3   0   8        309.61        371.13        13.68 o                         
  -2   0   8       1768.04       1941.82        41.12 o                         
  -1   0   8       2341.02       2291.16        49.87 o                         
   0   0   8        275.17        327.61        11.45 o                         
   1   0   8       4993.86       5312.09       173.84 o                         
   2   0   8       1937.77       2191.82        76.48 o                         
   3   0   8        493.09        519.49        22.28 o                         
   4   0   8        325.96        419.62        22.59 o                         
   5   0   8        306.96        383.23        46.47 o                         
   6   0   8        118.74        116.84        30.40 o                         
   7   0   8        233.29        207.95        45.12 o                         
  -7   1   8        113.58         73.69        24.50 o                         
  -6   1   8         23.65         20.77        13.62 o                         
  -5   1   8        825.15        892.26        27.83 o                         
  -4   1   8        114.26        131.71         6.46 o                         
  -3   1   8        784.66        953.47        32.13 o                         
  -2   1   8        557.39        556.02        10.23 o                         
  -1   1   8       4618.78       4795.16        69.93 o                         
   0   1   8        168.63        206.81         6.87 o                         
   1   1   8       1562.21       1593.18        35.83 o                         
   2   1   8       1222.47       1188.16        32.25 o                         
   3   1   8        901.41        982.57        24.54 o                         
   4   1   8         25.94         58.71         7.66 o                         
   5   1   8        482.60        494.31        29.41 o                         
   6   1   8         59.71         64.15        20.03 o                         
   7   1   8        130.13        140.83        29.38 o                         
  -7   2   8          7.36         37.28        24.40 o                         
  -6   2   8         60.47         81.93        15.29 o                         
  -5   2   8         44.02         18.84         7.60 o                         
  -4   2   8         11.51         29.23         5.22 o                         
  -3   2   8         31.73         33.99         3.80 o                         
  -2   2   8         17.85         66.60         4.05 o                         
  -1   2   8       2165.94       1956.99        30.54 o                         
   0   2   8          3.36         24.33         2.55 o                         
   1   2   8         22.69         35.17         2.70 o                         
   2   2   8        127.60        176.36         8.79 o                         
   3   2   8        788.71        747.68        20.17 o                         
   4   2   8         52.04         50.82         8.57 o                         
   5   2   8         66.38        110.37        15.02 o                         
   6   2   8          0.21         31.23        21.87 o                         
   7   2   8          4.80         19.39        31.82 o                         
  -7   3   8        140.60         92.19        24.86 o                         
  -6   3   8        645.56        608.98        30.53 o                         
  -5   3   8         62.27         42.42        10.17 o                         
  -4   3   8        598.68        572.11        14.01 o                         
  -3   3   8        147.04        143.41         5.64 o                         
  -2   3   8        406.58        442.81         9.42 o                         
  -1   3   8        352.01        291.90         6.78 o                         
   0   3   8        533.59        477.73        15.19 o                         
   1   3   8       1272.80       1096.21        31.20 o                         
   2   3   8        150.81        151.07         9.92 o                         
   3   3   8        276.54        264.64        11.41 o                         
   4   3   8       1797.54       1787.75        38.12 o                         
   5   3   8         28.46         62.87        24.03 o                         
   6   3   8        107.09         93.63        56.32 o                         
   7   3   8          2.87        -11.87        36.01 o                         
  -7   4   8        111.34         59.48        28.45 o                         
  -6   4   8        615.38        671.25        39.76 o                         
  -5   4   8         79.05         71.52        10.21 o                         
  -4   4   8        339.28        298.39        10.45 o                         
  -3   4   8         46.30         47.36         5.32 o                         
  -2   4   8        421.52        385.41         9.49 o                         
  -1   4   8       1069.26       1195.21        22.37 o                         
   0   4   8        558.51        715.31        21.49 o                         
   1   4   8        293.94        371.91        17.17 o                         
   2   4   8         10.16         11.87         3.80 o                         
   3   4   8          0.03          4.38         5.03 o                         
   4   4   8        762.20        664.49        18.55 o                         
   5   4   8        176.32        174.67        18.30 o                         
   6   4   8         10.69         39.42        20.67 o                         
   7   4   8         26.95        -21.31        33.18 o                         
  -7   5   8        455.34        441.67        42.51 o                         
  -6   5   8         95.33        133.15        18.24 o                         
  -5   5   8          3.02         11.57        11.65 o                         
  -4   5   8        383.15        345.97        12.07 o                         
  -3   5   8        414.31        398.93        10.91 o                         
  -2   5   8         40.47         34.30         3.74 o                         
  -1   5   8         22.81         12.79         2.98 o                         
   0   5   8        898.88        844.48        18.95 o                         
   1   5   8        365.32        280.39        13.02 o                         
   2   5   8       1291.40       1253.49        30.29 o                         
   3   5   8        472.33        410.07        13.16 o                         
   4   5   8        612.00        598.87        18.91 o                         
   5   5   8        125.39        108.99        16.21 o                         
   6   5   8         92.37        105.09        35.52 o                         
   7   5   8        385.36        432.16        75.91 o                         
  -7   6   8         58.49         62.48        30.46 o                         
  -6   6   8          3.11         15.17        18.49 o                         
  -5   6   8        129.45        207.53        14.57 o                         
  -4   6   8         77.63         80.60         8.31 o                         
  -3   6   8         96.75        184.30         7.74 o                         
  -2   6   8         19.14         50.48         4.11 o                         
  -1   6   8          2.56         83.46         4.85 o                         
   0   6   8         50.06         42.80         3.32 o                         
   1   6   8        320.41        436.19        18.04 o                         
   2   6   8        329.17        399.09        17.60 o                         
   3   6   8        111.14         70.79        11.15 o                         
   4   6   8         59.12         53.56         8.46 o                         
   5   6   8         11.07        -14.10        14.10 o                         
   6   6   8         50.24         55.15        29.45 o                         
  -6   7   8        305.18        294.37        31.68 o                         
  -5   7   8          9.14         10.45        11.48 o                         
  -4   7   8       1246.79       1389.73        30.36 o                         
  -3   7   8         31.51         17.01         5.45 o                         
  -2   7   8        487.03        556.60        12.40 o                         
  -1   7   8        486.48        476.23        12.47 o                         
   0   7   8        288.35        256.63         8.23 o                         
   1   7   8        963.76       1045.62        24.73 o                         
   2   7   8        224.69        226.79         9.01 o                         
   3   7   8         19.00          9.92         6.09 o                         
   4   7   8        318.43        344.85        17.01 o                         
   5   7   8         51.07         17.53        16.04 o                         
   6   7   8        133.81         96.36        31.16 o                         
  -6   8   8         16.02         42.44        36.35 o                         
  -5   8   8          3.59        -12.92        12.92 o                         
  -4   8   8          1.40          0.14         8.86 o                         
  -3   8   8        354.61        369.57        11.77 o                         
  -2   8   8         66.95         91.70         5.29 o                         
  -1   8   8        371.49        410.78        12.59 o                         
   0   8   8         12.82         19.09         4.07 o                         
   1   8   8        366.25        366.54        12.63 o                         
   2   8   8       1503.56       1477.56        32.09 o                         
   3   8   8          1.69          0.80         6.09 o                         
   4   8   8         94.32         84.43        11.14 o                         
   5   8   8         80.30         53.94        19.82 o                         
   6   8   8        134.10        100.37        26.28 o                         
  -6   9   8         55.85         32.74        28.08 o                         
  -5   9   8         44.90         62.36        18.25 o                         
  -4   9   8        331.17        313.75        17.84 o                         
  -3   9   8         10.62         22.43         6.00 o                         
  -2   9   8        435.15        397.25        11.13 o                         
  -1   9   8         73.87         74.47         6.53 o                         
   0   9   8        108.13        113.50         6.30 o                         
   1   9   8        412.16        419.86        14.73 o                         
   2   9   8         38.58         24.45         5.56 o                         
   3   9   8        182.32        151.85         8.96 o                         
   4   9   8         22.47         23.21        11.04 o                         
   5   9   8        148.86        142.77        20.03 o                         
   6   9   8        244.52        229.69        49.77 o                         
  -5  10   8          2.77         33.26        21.74 o                         
  -4  10   8          4.45         13.66         9.83 o                         
  -3  10   8          0.13         42.97         7.00 o                         
  -2  10   8         16.69         33.74         7.27 o                         
  -1  10   8        380.68        337.10        15.31 o                         
   0  10   8         10.61          4.23         6.14 o                         
   1  10   8         51.10         53.13         5.87 o                         
   2  10   8         62.17         64.93         7.43 o                         
   3  10   8          0.08         12.30         8.71 o                         
   4  10   8         35.27          4.83        15.26 o                         
   5  10   8        195.56        129.02        25.72 o                         
  -5  11   8          3.22          8.16        24.31 o                         
  -4  11   8        107.05         82.97        13.79 o                         
  -3  11   8         72.70         55.08         8.85 o                         
  -2  11   8        112.54         72.62        12.66 o                         
  -1  11   8        132.72        142.27        10.91 o                         
   0  11   8        429.69        362.73        15.91 o                         
   1  11   8        619.56        567.66        20.28 o                         
   2  11   8         38.61         24.71         7.78 o                         
   3  11   8         54.22         49.30        11.28 o                         
   4  11   8        460.68        442.25        25.60 o                         
   5  11   8        165.89        146.23        36.35 o                         
  -4  12   8        137.98        119.93        19.98 o                         
  -3  12   8         14.26         10.01        11.50 o                         
  -2  12   8         70.21         47.38        11.16 o                         
  -1  12   8         20.96         -0.02         9.11 o                         
   0  12   8         43.77         96.22        15.19 o                         
   1  12   8         21.06         15.11         8.41 o                         
   2  12   8         26.74         15.46         8.50 o                         
   3  12   8          5.59         -8.74        20.42 o                         
   4  12   8          5.77         25.86        18.49 o                         
  -4  13   8        133.33        109.99        35.08 o                         
  -3  13   8        138.46        105.09        21.55 o                         
  -2  13   8          0.13          3.59        16.54 o                         
  -1  13   8         14.07         19.67        11.98 o                         
   0  13   8          3.29          8.79        11.82 o                         
   1  13   8        237.31        209.62        22.15 o                         
   2  13   8          0.75          5.80        16.88 o                         
   3  13   8        627.78        793.95        40.54 o                         
  -3  14   8         49.93         44.80        21.68 o                         
  -2  14   8         67.22         84.75        21.84 o                         
  -1  14   8        169.48        149.26        21.92 o                         
   0  14   8          5.12        -13.30        13.30 o                         
   1  14   8         59.03         73.58        15.57 o                         
   2  14   8         37.23         53.74        16.06 o                         
   3  14   8         31.43         78.26        34.24 o                         
  -1  15   8         38.70         46.94        21.77 o                         
   0  15   8          7.66          2.32        18.14 o                         
   1  15   8        106.57         84.62        17.54 o                         
  -7   1   9          0.96         -0.54        19.43 o                         
  -6   1   9          3.00          9.33        17.93 o                         
  -5   1   9         79.99         53.36         9.05 o                         
  -4   1   9         32.14         14.80         5.05 o                         
  -3   1   9        325.59        326.03         8.84 o                         
  -2   1   9         90.68        129.58         5.31 o                         
  -1   1   9        173.71        170.45         4.83 o                         
   0   1   9         19.30         17.35         2.15 o                         
   1   1   9        609.30        514.14        15.21 o                         
   2   1   9         43.20         19.24         4.11 o                         
   3   1   9         72.81         72.84         6.27 o                         
   4   1   9        367.62        300.59        14.16 o                         
   5   1   9        263.72        293.89        30.29 o                         
   6   1   9          4.27         11.12        36.34 o                         
   7   1   9          4.11         43.31        59.04 o                         
  -7   2   9          5.90         10.87        19.52 o                         
  -6   2   9        655.77        746.50        41.14 o                         
  -5   2   9          0.10         -1.49         7.81 o                         
  -4   2   9       1284.05       1322.27        23.79 o                         
  -3   2   9       1696.45       1614.22        25.73 o                         
  -2   2   9       3834.90       4184.61        66.82 o                         
  -1   2   9        302.55        379.04        10.20 o                         
   0   2   9       1723.21       1499.58        29.45 o                         
   1   2   9       2661.96       2769.25        65.99 o                         
   2   2   9       6387.02       6408.09       138.16 o                         
   3   2   9       1245.79       1290.12        30.78 o                         
   4   2   9        601.44        592.16        20.63 o                         
   5   2   9        316.59        261.87        24.56 o                         
   6   2   9        466.04        545.83        38.56 o                         
   7   2   9        140.56        100.12        39.83 o                         
  -7   3   9         52.87         72.93        21.61 o                         
  -6   3   9          3.58         -3.27        14.33 o                         
  -5   3   9          0.05         -8.46         8.46 o                         
  -4   3   9        237.93        260.21        10.87 o                         
  -3   3   9         70.97         82.18         5.21 o                         
  -2   3   9        271.08        300.46        14.97 o                         
  -1   3   9        166.16        139.77         4.94 o                         
   0   3   9         16.56         43.86         4.44 o                         
   1   3   9        182.90        215.60        11.95 o                         
   2   3   9          0.70         29.16         4.11 o                         
   3   3   9         80.89        105.68        15.39 o                         
   4   3   9        451.16        477.50        23.86 o                         
   5   3   9          3.90         10.46        13.85 o                         
   6   3   9         20.42         90.12        29.68 o                         
   7   3   9         42.35          5.46        29.50 o                         
  -7   4   9          6.01         20.26        24.82 o                         
  -6   4   9        363.42        272.60        22.91 o                         
  -5   4   9        633.03        676.40        22.05 o                         
  -4   4   9       2282.58       2645.91        42.72 o                         
  -3   4   9        373.39        395.62        10.67 o                         
  -2   4   9        116.18        116.38         6.67 o                         
  -1   4   9       3130.48       3223.47        56.24 o                         
   0   4   9        163.87        182.62         9.43 o                         
   1   4   9        218.81        288.91        14.75 o                         
   2   4   9        837.57        847.76        22.64 o                         
   3   4   9         10.54          5.87         5.30 o                         
   4   4   9         10.00          9.58         6.90 o                         
   5   4   9         20.57          7.60        13.31 o                         
   6   4   9        208.09        219.50        26.48 o                         
   7   4   9         10.44         97.85        33.53 o                         
  -7   5   9         20.76        -11.71        28.90 o                         
  -6   5   9       1005.96       1090.61        41.99 o                         
  -5   5   9         53.98         33.38         9.79 o                         
  -4   5   9        694.29        710.07        17.21 o                         
  -3   5   9        398.92        502.91        13.64 o                         
  -2   5   9         67.93         92.94         4.75 o                         
  -1   5   9       1127.28       1235.91        24.26 o                         
   0   5   9       1942.31       2124.39        51.51 o                         
   1   5   9        471.10        649.37        24.92 o                         
   2   5   9         88.15        149.48        13.27 o                         
   3   5   9         53.89         31.64         9.10 o                         
   4   5   9          7.43          7.43         9.42 o                         
   5   5   9         85.19         91.26        19.47 o                         
   6   5   9         39.09         52.31        39.14 o                         
  -7   6   9         11.58         28.42        36.06 o                         
  -6   6   9         22.30         14.78        17.47 o                         
  -5   6   9       1388.83       1457.75        41.93 o                         
  -4   6   9         29.95         39.46         7.38 o                         
  -3   6   9        438.50        435.21        13.41 o                         
  -2   6   9        365.47        365.78         9.43 o                         
  -1   6   9       1838.04       1888.41        35.81 o                         
   0   6   9         62.18         62.75         4.83 o                         
   1   6   9        232.88        220.15        11.02 o                         
   2   6   9       1324.45       1213.62        28.07 o                         
   3   6   9       1007.67       1001.08        23.60 o                         
   4   6   9         67.84         77.21         9.08 o                         
   5   6   9        158.62        130.98        17.32 o                         
   6   6   9        359.82        307.00        30.25 o                         
  -6   7   9        180.37        143.59        40.77 o                         
  -5   7   9          4.68        -11.61        11.61 o                         
  -4   7   9         16.52         30.82         7.78 o                         
  -3   7   9        134.44        144.63         6.99 o                         
  -2   7   9         12.67         31.46         4.08 o                         
  -1   7   9        252.37        296.68        10.61 o                         
   0   7   9          1.38         -0.42         3.08 o                         
   1   7   9        622.75        547.10        19.53 o                         
   2   7   9         91.25         63.90         6.04 o                         
   3   7   9         41.77         35.37         5.84 o                         
   4   7   9         35.30         45.05         9.80 o                         
   5   7   9         70.10         87.97        18.27 o                         
   6   7   9         42.35         80.22        24.68 o                         
  -6   8   9         20.70         14.75        25.97 o                         
  -5   8   9          0.08         15.69        13.21 o                         
  -4   8   9        262.61        203.46        10.91 o                         
  -3   8   9          4.68          7.69         5.65 o                         
  -2   8   9          0.04          8.44         4.41 o                         
  -1   8   9        154.15        189.60         8.03 o                         
   0   8   9         42.56         44.55         4.62 o                         
   1   8   9        806.93        752.75        20.58 o                         
   2   8   9        153.29        197.39         8.87 o                         
   3   8   9         24.08         -1.45         6.94 o                         
   4   8   9          2.82          5.51         9.76 o                         
   5   8   9        114.03         85.66        20.54 o                         
   6   8   9          9.73         21.13        27.35 o                         
  -6   9   9        281.96        232.58        31.93 o                         
  -5   9   9          0.07         15.06        16.41 o                         
  -4   9   9         43.12         64.67         8.62 o                         
  -3   9   9          1.04          2.05         6.16 o                         
  -2   9   9         25.77         43.13         6.36 o                         
  -1   9   9         41.78         72.67         6.64 o                         
   0   9   9         36.63         38.41         5.61 o                         
   1   9   9        974.77        994.83        25.40 o                         
   2   9   9         49.33         64.00         5.58 o                         
   3   9   9          8.20         20.21         8.58 o                         
   4   9   9        159.03        139.46        17.22 o                         
   5   9   9          3.06         18.71        18.55 o                         
  -5  10   9        257.93        174.98        18.17 o                         
  -4  10   9          0.43         -4.17         9.65 o                         
  -3  10   9        727.74        846.59        22.65 o                         
  -2  10   9        204.33        233.90        12.68 o                         
  -1  10   9        983.74       1070.99        33.21 o                         
   0  10   9          0.47          1.12         5.81 o                         
   1  10   9        113.13        130.96         7.69 o                         
   2  10   9        616.03        808.44        23.34 o                         
   3  10   9        205.26        230.30        14.18 o                         
   4  10   9         82.17         51.44        20.76 o                         
   5  10   9          4.89          3.60        19.34 o                         
  -5  11   9         18.42          1.27        35.30 o                         
  -4  11   9         35.78         30.35        17.44 o                         
  -3  11   9         18.84         25.49         8.59 o                         
  -2  11   9         68.14         64.53        11.34 o                         
  -1  11   9         30.06         61.85         9.09 o                         
   0  11   9         50.84         84.52        14.85 o                         
   1  11   9        264.27        295.25        14.02 o                         
   2  11   9         10.67         15.57         7.61 o                         
   3  11   9         65.55        117.39        11.43 o                         
   4  11   9         53.28         45.62        16.65 o                         
   5  11   9         48.01         28.04        21.84 o                         
  -4  12   9         84.91         83.03        29.45 o                         
  -3  12   9        137.29        101.33        15.98 o                         
  -2  12   9         17.57         12.36        12.62 o                         
  -1  12   9        627.39        612.56        25.40 o                         
   0  12   9         32.67         41.58         9.38 o                         
   1  12   9         33.76         13.39         9.05 o                         
   2  12   9         27.96         32.20         8.34 o                         
   3  12   9         24.43         26.33        14.23 o                         
   4  12   9        101.01        107.15        20.73 o                         
  -4  13   9          1.39         -6.37        33.83 o                         
  -3  13   9          0.86         -0.73        15.81 o                         
  -2  13   9        473.56        513.97        30.34 o                         
  -1  13   9         30.94         20.65        16.79 o                         
   0  13   9         59.92         84.92        17.13 o                         
   1  13   9         22.17         19.37        11.98 o                         
   2  13   9          2.16         20.34        12.79 o                         
   3  13   9          1.30        -16.71        16.71 o                         
  -3  14   9         25.01        -21.33        21.33 o                         
  -2  14   9         57.33         94.42        17.79 o                         
  -1  14   9        681.59        653.94        37.12 o                         
   0  14   9        371.89        353.07        25.24 o                         
   1  14   9        167.06        147.16        16.33 o                         
   2  14   9         71.25         53.55        15.75 o                         
  -1  15   9         55.56         90.36        74.77 o                         
   0  15   9         92.21        165.84        32.08 o                         
   1  15   9         25.61         40.95        17.08 o                         
  -7   0  10         25.08          9.64        50.53 o                         
  -6   0  10         36.72         24.86        19.99 o                         
  -5   0  10        599.58        721.15        29.60 o                         
  -4   0  10       1353.45       1487.85        35.54 o                         
  -3   0  10         23.26         23.30         5.19 o                         
  -2   0  10       7559.39       8594.02       183.42 o                         
  -1   0  10       4621.18       4973.71       115.11 o                         
   0   0  10         12.02         16.41         3.31 o                         
   1   0  10       1400.32       1340.97        47.08 o                         
   2   0  10        228.34        187.25        11.56 o                         
   3   0  10       6692.06       7436.04       213.14 o                         
   4   0  10          6.42         17.09         9.38 o                         
   5   0  10         47.58         40.35        21.28 o                         
   6   0  10        177.06        161.42        33.11 o                         
   7   0  10        150.92        149.66        47.66 o                         
  -7   1  10        267.49        235.17        22.92 o                         
  -6   1  10         23.23          3.73        19.06 o                         
  -5   1  10        693.54        732.04        21.34 o                         
  -4   1  10        529.99        533.71        12.87 o                         
  -3   1  10         79.90         53.16         4.35 o                         
  -2   1  10       4806.97       5329.55        88.04 o                         
  -1   1  10        242.59        288.85        12.02 o                         
   0   1  10        188.53        179.09         5.24 o                         
   1   1  10        625.75        585.86        16.22 o                         
   2   1  10        112.94        116.48         6.26 o                         
   3   1  10        125.82        130.54         9.31 o                         
   4   1  10       1855.79       2045.54        44.53 o                         
   5   1  10        236.59        210.82        29.24 o                         
   6   1  10         21.41         35.71        19.92 o                         
   7   1  10          0.92          4.37        28.82 o                         
  -7   2  10         49.92         66.80        20.16 o                         
  -6   2  10          5.26         11.83        13.25 o                         
  -5   2  10         46.73         40.32         8.41 o                         
  -4   2  10         17.77         21.38         5.24 o                         
  -3   2  10        653.73        741.16        16.04 o                         
  -2   2  10        377.33        371.40         8.82 o                         
  -1   2  10        124.22        135.63         6.58 o                         
   0   2  10         22.71         33.53         4.75 o                         
   1   2  10        380.01        324.47        14.37 o                         
   2   2  10          6.33         52.53         6.38 o                         
   3   2  10        668.11        687.48        19.42 o                         
   4   2  10        474.27        477.01        16.62 o                         
   5   2  10         18.80         -2.77        24.31 o                         
   6   2  10        146.34        139.78        26.22 o                         
   7   2  10          1.00        -17.81        31.09 o                         
  -7   3  10         46.09         76.93        35.20 o                         
  -6   3  10          3.54         12.63        20.16 o                         
  -5   3  10         69.83         70.50         9.52 o                         
  -4   3  10         30.82         18.45         5.46 o                         
  -3   3  10         96.22         74.65         4.62 o                         
  -2   3  10        206.49        198.57         6.29 o                         
  -1   3  10        330.26        358.00         8.94 o                         
   0   3  10       3383.87       3235.91        76.22 o                         
   1   3  10          7.25          0.78         4.25 o                         
   2   3  10        167.86        154.37         8.07 o                         
   3   3  10          0.06          8.79         5.41 o                         
   4   3  10        275.99        238.88        19.31 o                         
   5   3  10         40.85         32.88        18.21 o                         
   6   3  10         28.77         31.75        28.84 o                         
   7   3  10         85.48        107.89        37.27 o                         
  -7   4  10          0.78         14.91        25.40 o                         
  -6   4  10         35.15         43.70        16.20 o                         
  -5   4  10       1113.35       1104.31        33.13 o                         
  -4   4  10       2109.21       2013.75        34.02 o                         
  -3   4  10        880.58        859.74        17.17 o                         
  -2   4  10          3.97         -1.64         2.93 o                         
  -1   4  10       2875.25       2696.84        45.57 o                         
   0   4  10       1536.87       1566.44        38.70 o                         
   1   4  10        106.11         46.86         5.93 o                         
   2   4  10        213.72        198.30        11.27 o                         
   3   4  10        698.31        647.44        23.21 o                         
   4   4  10         41.39         33.58        11.04 o                         
   5   4  10        143.35        177.57        21.27 o                         
   6   4  10        432.07        424.39        69.81 o                         
   7   4  10         29.09         31.24        31.27 o                         
  -7   5  10         34.61         12.11        30.79 o                         
  -6   5  10          0.11         30.93        16.62 o                         
  -5   5  10         58.17         58.36        10.43 o                         
  -4   5  10        361.58        391.13        12.96 o                         
  -3   5  10       2399.97       2341.99        40.09 o                         
  -2   5  10          4.51          7.83         3.37 o                         
  -1   5  10        145.04        176.26        10.20 o                         
   0   5  10       1757.03       1995.14        48.80 o                         
   1   5  10       1824.70       2114.30        65.37 o                         
   2   5  10        134.03        122.28        19.11 o                         
   3   5  10         59.33         51.57         8.10 o                         
   4   5  10        530.18        490.18        22.29 o                         
   5   5  10          0.08          2.47        17.90 o                         
   6   5  10          5.87        -14.69        23.85 o                         
  -7   6  10          0.05         25.20        36.01 o                         
  -6   6  10         25.63         -4.20        17.38 o                         
  -5   6  10          3.01         38.12        11.36 o                         
  -4   6  10        951.76       1057.16        30.68 o                         
  -3   6  10          8.35         18.92         5.02 o                         
  -2   6  10         89.22         93.44         4.92 o                         
  -1   6  10          0.64         33.91         3.98 o                         
   0   6  10        131.97         92.79         7.42 o                         
   1   6  10       1164.71       1204.19        32.82 o                         
   2   6  10         39.01         86.06        10.99 o                         
   3   6  10        370.27        404.02        15.05 o                         
   4   6  10         47.69         37.72         8.76 o                         
   5   6  10         10.95         17.61        23.88 o                         
   6   6  10          4.58         60.72        24.53 o                         
  -6   7  10         12.23         66.14        22.00 o                         
  -5   7  10        173.44        187.07        17.21 o                         
  -4   7  10        181.90        249.82        11.40 o                         
  -3   7  10        231.16        288.76        11.32 o                         
  -2   7  10        762.52        796.13        15.47 o                         
  -1   7  10        666.94        805.62        24.20 o                         
   0   7  10        291.59        280.37         9.48 o                         
   1   7  10        186.30        179.65        11.35 o                         
   2   7  10        355.57        317.03        14.99 o                         
   3   7  10          5.27         11.58         8.17 o                         
   4   7  10        291.87        313.27        24.83 o                         
   5   7  10         87.45         84.35        35.21 o                         
   6   7  10        750.02       1093.50        61.56 o                         
  -6   8  10        167.84        140.85        27.19 o                         
  -5   8  10         56.68         72.51        14.02 o                         
  -4   8  10         49.11         42.81         8.60 o                         
  -3   8  10        887.34        926.86        20.33 o                         
  -2   8  10        231.26        196.13         8.20 o                         
  -1   8  10        118.34         85.83         5.97 o                         
   0   8  10          1.89          9.51         4.01 o                         
   1   8  10       1411.55       1466.85        36.16 o                         
   2   8  10       2621.77       2704.11        64.76 o                         
   3   8  10          4.73          7.29         6.79 o                         
   4   8  10        247.68        253.03        16.14 o                         
   5   8  10         58.45         28.47        30.67 o                         
   6   8  10        118.93         94.69        29.30 o                         
  -6   9  10        109.97        144.72        30.36 o                         
  -5   9  10        179.24        166.43        17.59 o                         
  -4   9  10         33.46         39.38         8.39 o                         
  -3   9  10         17.09          2.53         6.78 o                         
  -2   9  10        448.22        429.48        15.93 o                         
  -1   9  10         51.69         70.08         6.65 o                         
   0   9  10        104.53         82.21         5.99 o                         
   1   9  10        457.92        407.26        18.41 o                         
   2   9  10       1332.31       1463.08        39.92 o                         
   3   9  10        103.05         82.44         8.53 o                         
   4   9  10         11.28         15.85        12.08 o                         
   5   9  10         45.79         38.17        18.74 o                         
  -5  10  10         96.87        106.95        15.64 o                         
  -4  10  10         18.04         12.82         9.47 o                         
  -3  10  10          0.01         -2.70         6.36 o                         
  -2  10  10        203.05        185.64        10.68 o                         
  -1  10  10          0.16          3.64         6.44 o                         
   0  10  10         99.75         75.32         6.57 o                         
   1  10  10         62.09         51.31         6.13 o                         
   2  10  10        213.44        173.93        13.16 o                         
   3  10  10        197.60        194.78        10.71 o                         
   4  10  10        156.54        123.83        15.21 o                         
   5  10  10        237.65        210.02        23.57 o                         
  -5  11  10         57.79         33.41        21.44 o                         
  -4  11  10         92.22         94.97        15.16 o                         
  -3  11  10        194.23        238.89        14.07 o                         
  -2  11  10          3.23          3.87         9.00 o                         
  -1  11  10        943.88        893.56        30.27 o                         
   0  11  10        132.41        122.05         9.86 o                         
   1  11  10        382.84        405.13        15.31 o                         
   2  11  10        175.67        178.73        17.64 o                         
   3  11  10         38.58         28.30         9.89 o                         
   4  11  10        534.24        615.08        43.92 o                         
   5  11  10         12.37        -32.49        42.62 o                         
  -4  12  10         86.69        111.14        26.26 o                         
  -3  12  10          0.40         17.62        18.95 o                         
  -2  12  10         36.96         30.72        12.64 o                         
  -1  12  10        576.81        686.71        27.32 o                         
   0  12  10        120.56        160.74        18.58 o                         
   1  12  10         98.75         91.47        11.04 o                         
   2  12  10         30.16         24.27        11.98 o                         
   3  12  10        106.61        100.93        21.56 o                         
   4  12  10         26.58         51.11        20.42 o                         
  -4  13  10          0.07          8.39        49.09 o                         
  -3  13  10         46.55         23.14        18.65 o                         
  -2  13  10         21.97         63.62        23.60 o                         
  -1  13  10         49.42         44.81        29.55 o                         
   0  13  10         94.54         86.94        14.06 o                         
   1  13  10         13.00         40.32        12.71 o                         
   2  13  10         38.68         -3.68        17.63 o                         
   3  13  10          1.63        -20.96        20.96 o                         
  -3  14  10         96.15         78.30        22.35 o                         
  -2  14  10         72.69         84.35        20.89 o                         
  -1  14  10          3.05         33.64        15.68 o                         
   0  14  10         16.32         35.63        19.18 o                         
   1  14  10          3.94        -14.89        18.05 o                         
   2  14  10         42.12         12.14        21.34 o                         
  -1  15  10         11.36         15.84        28.12 o                         
   0  15  10         25.86         49.90        18.17 o                         
   1  15  10        180.04        208.19        39.13 o                         
  -7   1  11        106.50         79.25        22.74 o                         
  -6   1  11        383.82        446.52        72.15 o                         
  -5   1  11        219.07        182.45        11.39 o                         
  -4   1  11        106.44        102.92         6.12 o                         
  -3   1  11        117.43         66.62         4.55 o                         
  -2   1  11         34.00         77.49         3.89 o                         
  -1   1  11       8374.17       7541.88       122.63 o                         
   0   1  11        510.88        424.40        10.40 o                         
   1   1  11        702.56        699.30        18.14 o                         
   2   1  11        384.85        331.55        13.66 o                         
   3   1  11        685.93        669.16        19.08 o                         
   4   1  11       1776.86       1775.48        39.96 o                         
   5   1  11         42.85         10.26        22.44 o                         
   6   1  11          8.66        -26.22        26.22 o                         
   7   1  11         27.76         35.85        32.56 o                         
  -7   2  11         12.45         12.44        19.41 o                         
  -6   2  11         38.47         22.98        13.27 o                         
  -5   2  11        445.63        449.81        23.63 o                         
  -4   2  11         98.46         84.27         6.13 o                         
  -3   2  11         54.85         81.73         5.99 o                         
  -2   2  11         60.22         69.56         4.45 o                         
  -1   2  11        738.37        862.40        15.39 o                         
   0   2  11        145.82        155.19         9.84 o                         
   1   2  11          5.05         10.36         3.19 o                         
   2   2  11          0.63         22.51         4.98 o                         
   3   2  11         69.63         75.99         7.06 o                         
   4   2  11        244.08        210.45        13.09 o                         
   5   2  11         29.68         34.31        21.94 o                         
   6   2  11          0.19         21.62        20.57 o                         
   7   2  11          0.07         10.91        29.43 o                         
  -7   3  11        131.72        164.55        24.52 o                         
  -6   3  11          1.82         28.19        14.83 o                         
  -5   3  11        342.28        338.83        18.33 o                         
  -4   3  11        563.16        587.42        17.18 o                         
  -3   3  11         17.82         27.10         4.18 o                         
  -2   3  11        521.94        458.03        10.07 o                         
  -1   3  11        674.18        609.37        33.95 o                         
   0   3  11       2956.42       3118.91        74.13 o                         
   1   3  11          4.82         14.19         4.72 o                         
   2   3  11        310.47        411.73        14.07 o                         
   3   3  11        377.89        422.60        20.67 o                         
   4   3  11        315.44        349.27        22.86 o                         
   5   3  11         26.93         16.31        14.81 o                         
   6   3  11        136.35        135.49        23.42 o                         
   7   3  11         90.10        104.41        33.67 o                         
  -7   4  11         15.42         -4.85        21.94 o                         
  -6   4  11          0.02         11.21        18.86 o                         
  -5   4  11        726.87        783.32        24.53 o                         
  -4   4  11        682.83        780.98        21.03 o                         
  -3   4  11       1016.60       1016.39        20.45 o                         
  -2   4  11         72.25         67.14         4.01 o                         
  -1   4  11        314.46        548.24        25.74 o                         
   0   4  11        289.68        312.44        12.81 o                         
   1   4  11        199.87        216.67        12.35 o                         
   2   4  11       1272.49       1249.45        31.32 o                         
   3   4  11         32.35         65.36         6.72 o                         
   4   4  11        291.39        261.33        12.64 o                         
   5   4  11          5.53         47.31        18.65 o                         
   6   4  11          0.55         69.61        28.44 o                         
  -7   5  11         57.12         43.13        23.35 o                         
  -6   5  11        303.22        262.80        23.64 o                         
  -5   5  11          9.10          0.98         9.88 o                         
  -4   5  11        100.91         94.55         7.64 o                         
  -3   5  11       3008.45       3130.96        54.35 o                         
  -2   5  11         64.55         79.38         4.49 o                         
  -1   5  11       1129.72       1016.22        19.85 o                         
   0   5  11        578.61        695.03        22.12 o                         
   1   5  11       3334.31       3244.75        78.47 o                         
   2   5  11        478.07        444.09        17.64 o                         
   3   5  11          0.75         -1.92         7.32 o                         
   4   5  11        532.29        620.72        24.79 o                         
   5   5  11        214.44        199.63        22.88 o                         
   6   5  11          3.08        -25.46        25.46 o                         
  -7   6  11         18.27        -22.16        35.41 o                         
  -6   6  11          8.41         -1.16        17.40 o                         
  -5   6  11        128.25        116.10        16.59 o                         
  -4   6  11       1714.54       1791.76        36.77 o                         
  -3   6  11        221.10        181.11         9.80 o                         
  -2   6  11         11.47          3.51         3.28 o                         
  -1   6  11          5.15          9.63         3.71 o                         
   0   6  11         33.08         28.05         5.41 o                         
   1   6  11        573.01        520.53        23.93 o                         
   2   6  11        953.96        977.37        28.71 o                         
   3   6  11          7.33          8.79         6.34 o                         
   4   6  11         59.93         72.07         9.73 o                         
   5   6  11        102.03         96.45        18.58 o                         
   6   6  11         11.54         43.99        30.65 o                         
  -6   7  11        266.05        193.93        22.27 o                         
  -5   7  11        105.75         69.61        12.66 o                         
  -4   7  11          8.27         23.93         8.90 o                         
  -3   7  11        956.43        920.92        19.68 o                         
  -2   7  11        279.35        256.22         9.33 o                         
  -1   7  11        475.43        485.34        13.24 o                         
   0   7  11         36.06         26.49         4.81 o                         
   1   7  11        193.46        184.87        15.02 o                         
   2   7  11        293.10        338.59        19.70 o                         
   3   7  11         14.98         10.79         5.95 o                         
   4   7  11        124.04        124.47        15.33 o                         
   5   7  11         59.35         82.55        20.50 o                         
   6   7  11         12.50         21.83        26.16 o                         
  -6   8  11          0.07        -23.16        23.16 o                         
  -5   8  11         25.40         40.74        12.94 o                         
  -4   8  11         57.98         48.56         9.05 o                         
  -3   8  11        558.52        527.46        15.55 o                         
  -2   8  11          2.96         -5.36         5.36 o                         
  -1   8  11         19.58         42.24         5.54 o                         
   0   8  11          8.32         17.57         3.85 o                         
   1   8  11         68.43         84.36         6.54 o                         
   2   8  11        998.80       1036.39        32.21 o                         
   3   8  11        136.57        144.89         8.43 o                         
   4   8  11         25.64          6.87         9.49 o                         
   5   8  11         10.59         29.98        20.16 o                         
   6   8  11          3.27         55.74        29.57 o                         
  -6   9  11         49.24         70.42        38.37 o                         
  -5   9  11          4.54         23.98        15.05 o                         
  -4   9  11        146.63        159.62         9.89 o                         
  -3   9  11        158.64        115.77         7.17 o                         
  -2   9  11        159.89        170.66        11.04 o                         
  -1   9  11        594.64        598.37        17.11 o                         
   0   9  11        273.45        289.24        11.92 o                         
   1   9  11        192.87        192.90        10.81 o                         
   2   9  11        280.07        366.90        16.89 o                         
   3   9  11         94.34        107.98         8.54 o                         
   4   9  11        388.41        427.51        22.64 o                         
   5   9  11        239.49        248.99        23.41 o                         
  -5  10  11        114.55        145.55        16.78 o                         
  -4  10  11        260.08        219.12        14.30 o                         
  -3  10  11         58.10         63.59         8.91 o                         
  -2  10  11         22.21         32.34         9.53 o                         
  -1  10  11        221.37        197.38        13.01 o                         
   0  10  11          1.54         10.56         6.10 o                         
   1  10  11         15.19         12.99         7.97 o                         
   2  10  11        376.19        371.88        23.11 o                         
   3  10  11         85.57        127.09        13.02 o                         
   4  10  11          0.21         -6.34        14.96 o                         
   5  10  11        141.22        108.97        23.44 o                         
  -5  11  11         35.73         64.71        28.10 o                         
  -4  11  11        135.20        100.44        15.63 o                         
  -3  11  11        544.76        573.70        26.45 o                         
  -2  11  11          0.93         -4.50         8.89 o                         
  -1  11  11         33.35         49.90         9.13 o                         
   0  11  11        296.15        334.82        15.47 o                         
   1  11  11        815.96        857.73        30.39 o                         
   2  11  11        109.91         82.59        10.83 o                         
   3  11  11          0.09         73.81        19.40 o                         
   4  11  11         19.34         35.18        16.77 o                         
  -4  12  11         18.34        -16.20        32.74 o                         
  -3  12  11          3.18         21.14        24.26 o                         
  -2  12  11         17.91         54.68        12.80 o                         
  -1  12  11          9.25         70.50        12.21 o                         
   0  12  11        204.87        178.81        20.73 o                         
   1  12  11         26.88         23.55        18.54 o                         
   2  12  11         33.82         54.42        14.47 o                         
   3  12  11         34.41         15.11        20.65 o                         
   4  12  11        124.03         91.39        30.85 o                         
  -3  13  11          0.21          0.90        16.41 o                         
  -2  13  11        137.45        142.47        16.51 o                         
  -1  13  11          4.17         32.89        13.44 o                         
   0  13  11         58.05         35.65        13.09 o                         
   1  13  11          0.99        -16.58        16.58 o                         
   2  13  11          6.23         42.75        19.47 o                         
   3  13  11        132.24        134.92        24.53 o                         
  -2  14  11        213.26        200.04        19.71 o                         
  -1  14  11         31.07         25.99        15.64 o                         
   0  14  11          2.21         22.57        16.75 o                         
   1  14  11          2.51        -11.65        20.28 o                         
   2  14  11          0.22        -21.30        21.30 o                         
   0  15  11        172.13        176.07        20.49 o                         
  -7   0  12          7.40         60.85        35.18 o                         
  -6   0  12          2.82        -11.25        17.69 o                         
  -5   0  12        644.57        658.23        30.57 o                         
  -4   0  12        110.20         99.21         8.53 o                         
  -3   0  12        214.67        188.56         8.89 o                         
  -2   0  12       1179.15       1342.21        29.67 o                         
  -1   0  12        233.82        278.86        10.95 o                         
   0   0  12        211.51        222.81         9.97 o                         
   1   0  12       3773.23       3722.42       107.05 o                         
   2   0  12        566.78        447.90        19.09 o                         
   3   0  12        429.90        517.83        23.19 o                         
   4   0  12       1891.26       1885.67        62.96 o                         
   5   0  12       1576.86       1847.19       123.83 o                         
   6   0  12        227.04        262.77        38.32 o                         
   7   0  12        236.56        245.14        84.88 o                         
  -7   1  12          6.51         -7.79        24.40 o                         
  -6   1  12        980.13        994.54        61.51 o                         
  -5   1  12         76.58         68.01         9.34 o                         
  -4   1  12        355.42        300.79         9.84 o                         
  -3   1  12          9.73          4.60         3.71 o                         
  -2   1  12         56.16         80.59         5.15 o                         
  -1   1  12       4628.95       5488.18       112.46 o                         
   0   1  12        888.40        841.50        18.60 o                         
   1   1  12         59.29         42.97         4.14 o                         
   2   1  12        421.59        384.89        12.89 o                         
   3   1  12        193.30        215.77        11.39 o                         
   4   1  12          0.94         -0.68         7.58 o                         
   5   1  12         93.58        114.16        23.89 o                         
   6   1  12         82.35         40.71        23.50 o                         
   7   1  12          0.11         32.96        32.95 o                         
  -7   2  12          7.08         16.33        20.41 o                         
  -6   2  12          0.35        -10.63        12.58 o                         
  -5   2  12         21.42         37.31         9.13 o                         
  -4   2  12         17.77         25.94         5.41 o                         
  -3   2  12        445.91        478.00        11.63 o                         
  -2   2  12       1661.31       1713.03        29.32 o                         
  -1   2  12        293.83        244.92         6.37 o                         
   0   2  12         49.70         52.03         3.07 o                         
   1   2  12       1438.96       1409.69        28.77 o                         
   2   2  12        197.17        234.14        11.35 o                         
   3   2  12        234.37        232.88        11.19 o                         
   4   2  12        708.29        737.91        22.33 o                         
   5   2  12          7.87         18.87        23.76 o                         
   6   2  12          4.92        -21.10        21.10 o                         
   7   2  12         14.46         33.29        76.09 o                         
  -7   3  12         95.07         73.94        21.89 o                         
  -6   3  12        122.69        107.13        16.22 o                         
  -5   3  12        240.50        226.11        12.85 o                         
  -4   3  12        118.83         97.10         6.80 o                         
  -3   3  12        165.42        142.26         6.27 o                         
  -2   3  12         32.70         23.80         3.34 o                         
  -1   3  12       1443.05       1446.63        28.16 o                         
   0   3  12       1142.15       1118.43        27.03 o                         
   1   3  12        702.58        607.09        20.18 o                         
   2   3  12        153.55        116.12         6.85 o                         
   3   3  12        251.39        282.23        14.89 o                         
   4   3  12         35.20         29.21        11.95 o                         
   5   3  12         81.42         90.03        23.68 o                         
   6   3  12        101.27        114.25        43.51 o                         
   7   3  12         16.06         44.31        33.89 o                         
  -7   4  12        205.02        186.64        24.88 o                         
  -6   4  12        306.57        242.09        39.99 o                         
  -5   4  12         37.29         43.70        11.01 o                         
  -4   4  12         83.05         75.82         6.90 o                         
  -3   4  12        310.02        301.24         9.48 o                         
  -2   4  12        144.96        104.68         4.76 o                         
  -1   4  12        633.02        579.39        14.81 o                         
   0   4  12        797.15        646.01        19.13 o                         
   1   4  12        274.80        224.43        12.78 o                         
   2   4  12       1202.30       1134.02        32.05 o                         
   3   4  12       1103.74        988.43        25.88 o                         
   4   4  12        132.42        127.25        10.13 o                         
   5   4  12        443.47        335.53        57.60 o                         
   6   4  12        241.88        268.35        29.16 o                         
  -7   5  12         26.83         50.74        24.11 o                         
  -6   5  12         51.66         64.99        17.60 o                         
  -5   5  12         20.66          2.76        11.72 o                         
  -4   5  12         84.22        129.45        10.91 o                         
  -3   5  12         92.33        160.09         9.42 o                         
  -2   5  12         68.81         60.98         4.17 o                         
  -1   5  12        537.49        552.35        15.83 o                         
   0   5  12          2.37         12.54         4.75 o                         
   1   5  12        480.96        453.40        24.75 o                         
   2   5  12       1151.20       1022.09        33.02 o                         
   3   5  12        205.80        154.64        16.22 o                         
   4   5  12         33.22         49.61         9.66 o                         
   5   5  12          5.39          9.86        20.13 o                         
   6   5  12         21.35         34.50        22.91 o                         
  -6   6  12         11.83         27.43        18.29 o                         
  -5   6  12        212.41        209.70        16.00 o                         
  -4   6  12         36.96         47.15         8.02 o                         
  -3   6  12       1607.29       1691.12        30.96 o                         
  -2   6  12        109.44        111.16         6.70 o                         
  -1   6  12          7.64          6.06         4.37 o                         
   0   6  12        502.78        559.72        18.13 o                         
   1   6  12        158.27        179.71        10.60 o                         
   2   6  12        461.50        502.49        26.53 o                         
   3   6  12        415.87        466.81        20.56 o                         
   4   6  12         19.49         20.37        10.32 o                         
   5   6  12          0.86          7.68        16.81 o                         
   6   6  12          1.55          7.50        26.42 o                         
  -6   7  12        110.84        131.32        21.42 o                         
  -5   7  12        129.77        126.30        12.93 o                         
  -4   7  12         21.85         24.42         8.43 o                         
  -3   7  12       2141.23       2398.72        43.67 o                         
  -2   7  12          0.86         11.11         4.84 o                         
  -1   7  12        561.21        572.59        16.16 o                         
   0   7  12        359.30        422.88        13.94 o                         
   1   7  12        725.70        777.48        22.89 o                         
   2   7  12        418.94        482.74        19.15 o                         
   3   7  12         74.42         86.53         7.60 o                         
   4   7  12        202.26        205.92        18.69 o                         
   5   7  12         20.83        -18.43        38.67 o                         
   6   7  12         12.84         79.31        29.35 o                         
  -6   8  12         94.55         79.95        22.17 o                         
  -5   8  12        408.23        427.37        23.30 o                         
  -4   8  12         19.97         29.05         8.83 o                         
  -3   8  12       1403.33       1455.61        29.93 o                         
  -2   8  12        402.33        392.30        12.29 o                         
  -1   8  12        340.11        317.83        13.40 o                         
   0   8  12        199.71        185.06        11.87 o                         
   1   8  12        641.19        688.93        21.54 o                         
   2   8  12       2219.06       2351.15        56.40 o                         
   3   8  12        352.57        405.69        21.71 o                         
   4   8  12        414.27        431.43        36.17 o                         
   5   8  12        114.20        117.99        19.59 o                         
   6   8  12        286.11        322.25        34.98 o                         
  -6   9  12         55.51         81.46        26.21 o                         
  -5   9  12         61.27        109.30        16.29 o                         
  -4   9  12          6.23         17.17         8.83 o                         
  -3   9  12        254.48        319.18        11.46 o                         
  -2   9  12        221.67        190.05        11.33 o                         
  -1   9  12        168.54        126.05        12.88 o                         
   0   9  12         85.55         84.84         8.53 o                         
   1   9  12        736.80        667.34        19.98 o                         
   2   9  12        556.68        580.51        28.80 o                         
   3   9  12          5.05         24.30        11.27 o                         
   4   9  12        345.36        278.70        21.65 o                         
   5   9  12          0.29        -11.22        18.51 o                         
  -5  10  12         18.89         26.80        17.00 o                         
  -4  10  12         32.32         30.53        11.52 o                         
  -3  10  12         21.88         41.92         9.26 o                         
  -2  10  12        114.11        102.11         8.64 o                         
  -1  10  12         19.92         21.42         7.25 o                         
   0  10  12         28.50         20.26         8.02 o                         
   1  10  12        374.60        293.70        18.25 o                         
   2  10  12        131.69        103.43        10.45 o                         
   3  10  12        431.30        363.10        19.15 o                         
   4  10  12        128.48        133.00        30.21 o                         
   5  10  12         49.83         56.65        33.79 o                         
  -5  11  12          0.79        -28.36        28.36 o                         
  -4  11  12         32.76         27.37        15.84 o                         
  -3  11  12         40.75         31.83        11.90 o                         
  -2  11  12        118.77        120.71         9.07 o                         
  -1  11  12        139.57        112.45        10.57 o                         
   0  11  12        279.83        211.79        15.47 o                         
   1  11  12        166.37        172.05        13.34 o                         
   2  11  12        250.37        239.57        14.32 o                         
   3  11  12         10.06        -12.44        14.77 o                         
   4  11  12         20.47        -11.74        27.06 o                         
  -4  12  12         25.65         23.26        26.30 o                         
  -3  12  12        326.99        273.29        25.51 o                         
  -2  12  12         65.35         94.93        18.87 o                         
  -1  12  12         58.26         42.20        11.06 o                         
   0  12  12         53.31         42.32        13.82 o                         
   1  12  12          8.76         17.25        11.27 o                         
   2  12  12        296.76        306.57        20.93 o                         
   3  12  12        208.65        228.47        26.11 o                         
   4  12  12        396.51        597.16        58.56 o                         
  -3  13  12         32.33         13.38        16.60 o                         
  -2  13  12          0.32        -17.57        17.57 o                         
  -1  13  12         47.78         20.78        13.58 o                         
   0  13  12         85.50         28.45        19.94 o                         
   1  13  12         29.87         40.46        17.85 o                         
   2  13  12          3.45          7.67        21.57 o                         
   3  13  12         20.07        -23.40        23.40 o                         
  -2  14  12         83.61         47.82        16.75 o                         
  -1  14  12        165.14        180.70        28.67 o                         
   0  14  12         18.32         67.50        22.09 o                         
   1  14  12         39.65         72.96        21.83 o                         
   2  14  12          0.47         17.18        22.05 o                         
  -7   1  13         58.94         80.75        20.23 o                         
  -6   1  13          2.55         27.18        16.50 o                         
  -5   1  13          6.84         25.65         8.97 o                         
  -4   1  13         85.85         72.55         6.02 o                         
  -3   1  13         52.85         52.19         4.36 o                         
  -2   1  13       1255.51       1248.61        20.64 o                         
  -1   1  13       1683.03       1611.08        28.04 o                         
   0   1  13        507.49        438.48        12.52 o                         
   1   1  13        279.00        227.63         8.36 o                         
   2   1  13          4.40          7.21         4.69 o                         
   3   1  13        556.89        560.61        17.52 o                         
   4   1  13        142.05        112.90         9.74 o                         
   5   1  13          0.23         -9.84        16.79 o                         
   6   1  13        116.43        119.40        32.02 o                         
   7   1  13         52.25        -12.01        46.22 o                         
  -7   2  13          0.04          2.37        19.31 o                         
  -6   2  13         91.08        108.58        20.85 o                         
  -5   2  13       1057.04       1113.65        28.11 o                         
  -4   2  13        197.41        184.04         7.58 o                         
  -3   2  13        173.67        136.26         5.86 o                         
  -2   2  13        116.86         75.76         4.45 o                         
  -1   2  13        246.80        181.82         6.69 o                         
   0   2  13       1263.55       1279.68        26.04 o                         
   1   2  13        622.46        510.22        20.77 o                         
   2   2  13        788.18        650.19        17.40 o                         
   3   2  13        979.03       1065.51        27.15 o                         
   4   2  13        164.19        143.32        10.70 o                         
   5   2  13        642.83        715.53        56.08 o                         
   6   2  13        145.11        230.41        51.98 o                         
   7   2  13         66.07         63.74        57.94 o                         
  -7   3  13          2.71         11.72        21.87 o                         
  -6   3  13          0.02        -14.97        14.97 o                         
  -5   3  13        205.33        176.96        13.34 o                         
  -4   3  13          3.60         32.46         6.13 o                         
  -3   3  13          1.72         44.72         4.66 o                         
  -2   3  13          4.75         18.37         3.44 o                         
  -1   3  13        411.91        418.13        13.66 o                         
   0   3  13       1353.85       1472.62        30.11 o                         
   1   3  13         18.47         11.02         5.07 o                         
   2   3  13         13.46         21.42         4.16 o                         
   3   3  13         20.75         25.60         6.95 o                         
   4   3  13        584.27        659.48        36.44 o                         
   5   3  13          0.02          0.46        23.69 o                         
   6   3  13        119.09        139.63        27.68 o                         
  -7   4  13         22.94         28.15        30.62 o                         
  -6   4  13          5.50         29.15        17.48 o                         
  -5   4  13         24.73         29.18        12.01 o                         
  -4   4  13        325.04        309.91        12.95 o                         
  -3   4  13          1.17         17.26         4.66 o                         
  -2   4  13        527.25        512.11        11.70 o                         
  -1   4  13          7.14         17.37         3.62 o                         
   0   4  13         26.31         34.59         4.98 o                         
   1   4  13        478.19        555.73        18.32 o                         
   2   4  13         18.05         40.27         8.43 o                         
   3   4  13        102.08        140.48        10.03 o                         
   4   4  13         96.51         88.35         9.98 o                         
   5   4  13         14.29         15.25        21.72 o                         
   6   4  13        210.27        204.92        28.29 o                         
  -7   5  13          8.05         21.54        36.70 o                         
  -6   5  13          3.32         -4.35        16.92 o                         
  -5   5  13        118.53         80.14        12.11 o                         
  -4   5  13         66.96         59.90         8.53 o                         
  -3   5  13         64.90         98.14         6.27 o                         
  -2   5  13         15.77         19.17         4.21 o                         
  -1   5  13       1302.02       1317.54        25.45 o                         
   0   5  13          5.35          4.52         4.95 o                         
   1   5  13        444.07        399.90        25.30 o                         
   2   5  13          8.66         32.22         7.99 o                         
   3   5  13        385.50        396.32        16.10 o                         
   4   5  13         71.78         81.38        11.27 o                         
   5   5  13        145.73        170.38        20.73 o                         
   6   5  13          0.59         33.61        26.68 o                         
  -6   6  13        138.98        117.39        18.22 o                         
  -5   6  13        401.97        360.76        17.82 o                         
  -4   6  13         20.45         47.11         8.69 o                         
  -3   6  13          3.06          7.06         5.51 o                         
  -2   6  13        347.94        322.19        10.54 o                         
  -1   6  13         87.69         54.13         4.93 o                         
   0   6  13       1017.79        983.19        27.54 o                         
   1   6  13        165.56        123.58         8.83 o                         
   2   6  13        263.53        231.04        18.47 o                         
   3   6  13          4.25         20.28         7.85 o                         
   4   6  13        253.88        259.57        15.14 o                         
   5   6  13         70.49         70.18        30.74 o                         
   6   6  13        251.24        224.24        35.59 o                         
  -6   7  13         18.59         21.74        18.80 o                         
  -5   7  13          2.88         -1.15        12.13 o                         
  -4   7  13         20.07         16.05        10.55 o                         
  -3   7  13        233.68        200.62         8.81 o                         
  -2   7  13          4.64          6.84         4.95 o                         
  -1   7  13          0.16         -4.86         4.86 o                         
   0   7  13          4.93          9.60         6.21 o                         
   1   7  13         62.51         56.80         7.32 o                         
   2   7  13       1111.74       1005.70        35.52 o                         
   3   7  13          0.12          0.54         8.13 o                         
   4   7  13         31.99         22.98        12.91 o                         
   5   7  13         66.73         72.47        37.41 o                         
   6   7  13         52.31         76.09        36.25 o                         
  -6   8  13          0.02         14.33        19.83 o                         
  -5   8  13          0.03         12.18        14.22 o                         
  -4   8  13          3.85          6.09         9.46 o                         
  -3   8  13         15.21         39.83         6.78 o                         
  -2   8  13         36.86         30.44         5.91 o                         
  -1   8  13          0.62         12.71         6.00 o                         
   0   8  13          5.04          2.20         6.84 o                         
   1   8  13         28.03         32.38         8.16 o                         
   2   8  13          2.55         24.55        13.15 o                         
   3   8  13        116.12        110.18        12.90 o                         
   4   8  13        214.17        191.52        12.12 o                         
   5   8  13         13.81         45.93        18.66 o                         
  -6   9  13          2.15         10.17        32.34 o                         
  -5   9  13         26.39         21.30        14.71 o                         
  -4   9  13          5.32         15.79         8.63 o                         
  -3   9  13         18.05         19.84        10.36 o                         
  -2   9  13         12.06         12.92         6.53 o                         
  -1   9  13         28.44         30.52         6.34 o                         
   0   9  13          5.06          7.81         8.17 o                         
   1   9  13         60.28         92.98         9.75 o                         
   2   9  13          1.80          4.16         9.04 o                         
   3   9  13        776.39        815.41        34.63 o                         
   4   9  13        127.42        101.16        17.61 o                         
   5   9  13          4.93        -15.24        19.00 o                         
  -5  10  13         79.52        101.60        18.05 o                         
  -4  10  13        225.88        266.79        15.72 o                         
  -3  10  13        261.22        279.82        17.35 o                         
  -2  10  13        124.70         95.63         8.41 o                         
  -1  10  13        129.51        159.33         9.16 o                         
   0  10  13          4.89         -7.18        11.13 o                         
   1  10  13         53.44         51.96        10.12 o                         
   2  10  13        555.16        541.73        26.07 o                         
   3  10  13         47.21         54.65        15.13 o                         
   4  10  13          6.49         28.00        21.45 o                         
   5  10  13          1.55         50.73        19.48 o                         
  -5  11  13          5.70        -21.41        28.50 o                         
  -4  11  13          0.36          7.12        18.59 o                         
  -3  11  13         49.67         71.86        12.10 o                         
  -2  11  13        105.62         87.35         9.03 o                         
  -1  11  13          6.92         24.64         8.07 o                         
   0  11  13        328.53        369.33        26.23 o                         
   1  11  13         86.28         43.60        12.29 o                         
   2  11  13         18.73         51.45        12.73 o                         
   3  11  13         94.84        111.19        19.09 o                         
   4  11  13         22.56         65.72        25.50 o                         
  -4  12  13          0.09         13.39        25.76 o                         
  -3  12  13         40.25         66.82        21.20 o                         
  -2  12  13          6.41          1.52        11.30 o                         
  -1  12  13          6.47         -4.94         9.69 o                         
   0  12  13         73.76         81.97        19.72 o                         
   1  12  13         48.79         47.84        14.03 o                         
   2  12  13        179.61        161.04        17.80 o                         
   3  12  13          0.34        -54.65        60.79 o                         
   4  12  13        286.85        339.40        50.83 o                         
  -3  13  13         99.13         26.75        17.75 o                         
  -2  13  13          1.20         18.73        18.97 o                         
  -1  13  13          1.25         39.83        20.54 o                         
   0  13  13        288.93        299.84        29.10 o                         
   1  13  13         11.36          5.85        18.29 o                         
   2  13  13         13.34          1.65        20.44 o                         
   3  13  13         45.87         29.30        24.45 o                         
  -2  14  13         79.09         91.40        19.92 o                         
  -1  14  13        858.24        985.94        46.70 o                         
   0  14  13          8.39        -18.91        21.84 o                         
   1  14  13         71.34         51.08        27.73 o                         
   2  14  13         24.58         78.57        32.49 o                         
  -7   0  14         71.05         85.57        26.16 o                         
  -6   0  14         33.26         31.71        23.14 o                         
  -5   0  14         54.64         72.30        13.10 o                         
  -4   0  14         77.18         78.19         9.15 o                         
  -3   0  14          4.56         10.06         5.73 o                         
  -2   0  14        426.42        428.93        12.84 o                         
  -1   0  14        248.49        360.29        12.24 o                         
   0   0  14        433.42        440.98        16.43 o                         
   1   0  14       1652.17       1922.81        65.22 o                         
   2   0  14        115.70        106.93        11.36 o                         
   3   0  14        279.75        305.62        18.35 o                         
   4   0  14         98.40         69.86        12.85 o                         
   5   0  14       1707.89       1894.45       111.15 o                         
   6   0  14        191.38         99.56        35.24 o                         
  -7   1  14          0.03          5.65        17.95 o                         
  -6   1  14        242.58        219.32        21.03 o                         
  -5   1  14          7.17          1.69         9.23 o                         
  -4   1  14        105.00        105.67         6.62 o                         
  -3   1  14        126.93        102.54         5.13 o                         
  -2   1  14       2169.80       2202.60        34.17 o                         
  -1   1  14       1011.76       1067.35        19.57 o                         
   0   1  14       2465.41       2530.37        52.12 o                         
   1   1  14         28.87         45.14         6.33 o                         
   2   1  14        325.02        319.39        12.25 o                         
   3   1  14        206.83        268.69        12.26 o                         
   4   1  14       2116.99       2255.40        52.29 o                         
   5   1  14        194.47        206.22        21.28 o                         
   6   1  14         17.16          5.31        22.77 o                         
  -7   2  14         10.63        124.70        74.74 o                         
  -6   2  14         26.71         18.61        17.99 o                         
  -5   2  14        350.51        383.85        27.64 o                         
  -4   2  14        277.90        272.97        10.72 o                         
  -3   2  14         13.58         11.08         4.31 o                         
  -2   2  14         10.44         15.92         3.58 o                         
  -1   2  14        586.18        565.20        11.87 o                         
   0   2  14        540.29        550.18        25.51 o                         
   1   2  14        153.55        149.56         6.29 o                         
   2   2  14        240.63        238.46         9.98 o                         
   3   2  14         16.30         24.47         6.34 o                         
   4   2  14        186.80        175.37        15.52 o                         
   5   2  14        495.00        463.18        36.66 o                         
   6   2  14          9.23         22.10        23.46 o                         
  -7   3  14        234.04        161.44        23.72 o                         
  -6   3  14          1.72         -4.70        24.55 o                         
  -5   3  14         16.91         13.71        10.22 o                         
  -4   3  14        774.20        780.96        16.96 o                         
  -3   3  14        556.47        537.66        12.72 o                         
  -2   3  14        206.28        132.50         5.30 o                         
  -1   3  14       1026.05        943.11        18.78 o                         
   0   3  14         93.59         78.63         6.95 o                         
   1   3  14          3.32          5.25         4.76 o                         
   2   3  14        377.56        374.59        14.06 o                         
   3   3  14        105.91         80.78         7.35 o                         
   4   3  14         66.17         79.72        10.29 o                         
   5   3  14          3.39        -13.73        17.65 o                         
   6   3  14        219.12        229.28        42.91 o                         
  -7   4  14          1.64         21.25        22.86 o                         
  -6   4  14         19.89         22.55        15.99 o                         
  -5   4  14        450.49        414.17        18.57 o                         
  -4   4  14        159.44        111.64         7.82 o                         
  -3   4  14        886.82        901.06        18.10 o                         
  -2   4  14        104.66        101.20         4.78 o                         
  -1   4  14        530.11        500.61        12.25 o                         
   0   4  14         53.19         60.61         5.28 o                         
   1   4  14        330.79        322.01        15.23 o                         
   2   4  14         23.77         45.54         7.73 o                         
   3   4  14         95.27         96.37         7.64 o                         
   4   4  14         52.01         14.54         9.60 o                         
   5   4  14          9.05         25.58        16.96 o                         
   6   4  14        100.87         -1.74        34.15 o                         
  -7   5  14          7.01         38.78        25.17 o                         
  -6   5  14         13.19         24.42        27.40 o                         
  -5   5  14        146.69        141.34        22.65 o                         
  -4   5  14       1794.92       1966.23        39.96 o                         
  -3   5  14        728.09        809.56        18.78 o                         
  -2   5  14        635.31        566.08        13.27 o                         
  -1   5  14        855.08        883.76        18.85 o                         
   0   5  14        668.45        601.06        18.38 o                         
   1   5  14        111.25         99.28         8.88 o                         
   2   5  14         30.16         56.10         9.41 o                         
   3   5  14        503.46        498.14        18.14 o                         
   4   5  14        102.74         86.76        13.74 o                         
   5   5  14         76.47         35.41        21.11 o                         
   6   5  14        187.73        118.56        26.17 o                         
  -6   6  14         11.66          4.12        17.24 o                         
  -5   6  14         18.64         46.04        13.04 o                         
  -4   6  14        189.02        169.48        10.11 o                         
  -3   6  14          1.15         -0.33         5.46 o                         
  -2   6  14        486.84        613.37        16.95 o                         
  -1   6  14          6.04         10.37         4.12 o                         
   0   6  14         22.99         89.68         7.53 o                         
   1   6  14          8.98          7.35         5.93 o                         
   2   6  14        875.54        820.85        34.31 o                         
   3   6  14        438.56        502.41        35.11 o                         
   4   6  14         12.14         17.31         9.62 o                         
   5   6  14         22.38         35.99        17.78 o                         
   6   6  14        272.57        208.19        40.14 o                         
  -6   7  14         99.55        124.56        20.28 o                         
  -5   7  14         80.17        112.97        13.62 o                         
  -4   7  14         27.49         37.69         8.94 o                         
  -3   7  14         10.62         31.64         5.64 o                         
  -2   7  14          1.21         15.31         5.55 o                         
  -1   7  14         76.59        105.99         6.13 o                         
   0   7  14        174.74        146.91         9.92 o                         
   1   7  14       1094.84       1184.66        31.84 o                         
   2   7  14        368.90        300.16        21.11 o                         
   3   7  14        236.72        227.18        20.59 o                         
   4   7  14        392.91        497.84        27.24 o                         
   5   7  14         20.79         46.95        30.47 o                         
   6   7  14          4.52         -1.47        39.99 o                         
  -6   8  14          0.87         25.58        20.66 o                         
  -5   8  14          6.86         -1.29        14.84 o                         
  -4   8  14          2.70         21.63         8.21 o                         
  -3   8  14         32.86         39.95         8.23 o                         
  -2   8  14        141.49        194.69         9.25 o                         
  -1   8  14         55.08         66.67         6.15 o                         
   0   8  14         16.60         22.26         7.44 o                         
   1   8  14        252.84        195.23        11.43 o                         
   2   8  14         88.59         96.21        11.00 o                         
   3   8  14        161.42        152.82        13.77 o                         
   4   8  14         55.18         72.29        14.12 o                         
   5   8  14         24.01         64.09        18.65 o                         
  -5   9  14        143.96        124.34        15.14 o                         
  -4   9  14         57.60         38.27        11.20 o                         
  -3   9  14        416.14        412.22        16.95 o                         
  -2   9  14         99.72         68.59         7.88 o                         
  -1   9  14        547.46        518.40        20.82 o                         
   0   9  14        118.01         89.68        10.36 o                         
   1   9  14       1070.99       1092.66        31.67 o                         
   2   9  14        139.83        114.79        13.68 o                         
   3   9  14        303.38        313.81        19.24 o                         
   4   9  14        179.51        244.00        27.63 o                         
   5   9  14         96.41        108.36        36.15 o                         
  -5  10  14         39.46         25.33        20.76 o                         
  -4  10  14         68.63         64.47        14.32 o                         
  -3  10  14        385.05        318.48        17.26 o                         
  -2  10  14         45.48         43.39         7.88 o                         
  -1  10  14          9.19          5.50         6.48 o                         
   0  10  14         38.62         14.04         9.91 o                         
   1  10  14         49.13         36.68         8.81 o                         
   2  10  14         59.71         86.36        12.09 o                         
   3  10  14         24.89         43.74        18.30 o                         
   4  10  14         17.75          4.86        30.87 o                         
   5  10  14        112.78         28.36        74.77 o                         
  -5  11  14         11.60          4.54        47.86 o                         
  -4  11  14        256.66        250.99        21.15 o                         
  -3  11  14         82.70         73.04        12.84 o                         
  -2  11  14         22.24          5.20         8.59 o                         
  -1  11  14        107.46        113.86         9.88 o                         
   0  11  14        236.82        233.21        19.06 o                         
   1  11  14         42.49         42.57        11.03 o                         
   2  11  14        339.13        350.82        24.41 o                         
   3  11  14         98.19         76.56        20.97 o                         
   4  11  14         93.41        102.85        29.92 o                         
  -4  12  14         38.76         27.55        26.45 o                         
  -3  12  14         39.36         50.88        22.92 o                         
  -2  12  14          1.48         13.89        19.21 o                         
  -1  12  14         19.38         11.35        10.79 o                         
   0  12  14        245.24        262.28        23.73 o                         
   1  12  14         74.43         83.99        15.03 o                         
   2  12  14          4.89        -10.78        15.77 o                         
   3  12  14         15.00         32.42        22.70 o                         
  -3  13  14        111.98         46.58        24.98 o                         
  -2  13  14         32.38         39.91        15.40 o                         
  -1  13  14        147.05        153.92        18.13 o                         
   0  13  14        379.88        309.86        42.27 o                         
   1  13  14          2.82         32.14        20.09 o                         
   2  13  14         95.17         78.27        22.34 o                         
   3  13  14          0.12        137.49        36.00 o                         
  -2  14  14          6.72        -25.41        25.41 o                         
  -1  14  14         30.34         75.56        16.95 o                         
   0  14  14        228.51        249.57        48.04 o                         
   1  14  14         95.76         63.09        23.24 o                         
  -7   1  15        142.74         93.38        18.80 o                         
  -6   1  15         13.35         -1.28        17.08 o                         
  -5   1  15         42.36         24.10        10.11 o                         
  -4   1  15         70.86         67.17         6.34 o                         
  -3   1  15        423.44        422.89        10.58 o                         
  -2   1  15        894.31        926.97        16.23 o                         
  -1   1  15       1519.56       1538.87        27.20 o                         
   0   1  15        868.23        743.38        16.40 o                         
   1   1  15        143.31        109.84         6.86 o                         
   2   1  15        277.11        266.00        12.93 o                         
   3   1  15         56.23         56.40         6.97 o                         
   4   1  15         70.27         73.13        12.46 o                         
   5   1  15         20.82          3.66        21.13 o                         
   6   1  15          0.91        -21.72        23.26 o                         
  -7   2  15         13.51         42.70        18.98 o                         
  -6   2  15        120.07        133.73        20.00 o                         
  -5   2  15        121.59        156.28        15.42 o                         
  -4   2  15        766.57        857.49        17.89 o                         
  -3   2  15        903.42        941.61        17.99 o                         
  -2   2  15       1248.27       1207.85        20.99 o                         
  -1   2  15          0.94         -0.46         2.95 o                         
   0   2  15       2941.96       3084.73        59.59 o                         
   1   2  15        555.82        473.47        15.51 o                         
   2   2  15        159.72        158.38         8.89 o                         
   3   2  15        193.41        180.19         9.95 o                         
   4   2  15          0.18          5.92        11.15 o                         
   5   2  15       1050.46       1270.61        68.55 o                         
   6   2  15          5.27         56.26        24.03 o                         
  -7   3  15         82.54         64.27        20.87 o                         
  -6   3  15         42.26         47.63        19.32 o                         
  -5   3  15         52.86         52.87        10.38 o                         
  -4   3  15        675.24        790.57        31.77 o                         
  -3   3  15          6.58         14.09         4.85 o                         
  -2   3  15        306.25        395.63         9.77 o                         
  -1   3  15        216.01        225.15         7.58 o                         
   0   3  15       1428.58       1491.57        28.77 o                         
   1   3  15        181.38        162.61        13.56 o                         
   2   3  15         12.33         15.29         7.54 o                         
   3   3  15         44.32         61.22        15.92 o                         
   4   3  15         74.29         64.53        11.84 o                         
   5   3  15        169.38        232.69        32.79 o                         
   6   3  15         20.29         10.12        25.72 o                         
  -7   4  15          4.61          5.44        31.48 o                         
  -6   4  15          8.08         -2.95        31.64 o                         
  -5   4  15        254.76        279.36        17.51 o                         
  -4   4  15        219.18        230.06        10.20 o                         
  -3   4  15        472.65        536.33        13.43 o                         
  -2   4  15         60.66         79.12         6.73 o                         
  -1   4  15        441.04        544.88        13.34 o                         
   0   4  15        546.94        549.52        15.67 o                         
   1   4  15         80.45        105.60         7.84 o                         
   2   4  15        354.85        380.34        17.46 o                         
   3   4  15         47.82         40.10         9.63 o                         
   4   4  15         38.15         11.89        22.04 o                         
   5   4  15          4.86         -6.90        17.70 o                         
   6   4  15          5.89         28.02        62.78 o                         
  -6   5  15         34.68         34.82        18.42 o                         
  -5   5  15          9.57          1.58        10.98 o                         
  -4   5  15          2.92         13.83         7.88 o                         
  -3   5  15       2064.99       2139.86        36.28 o                         
  -2   5  15        356.68        360.36        10.98 o                         
  -1   5  15        124.23        147.86         6.93 o                         
   0   5  15        129.66        133.07         7.60 o                         
   1   5  15        201.93        192.04        12.70 o                         
   2   5  15       1387.33       1395.44        43.12 o                         
   3   5  15        579.69        558.99        19.96 o                         
   4   5  15        549.25        593.63        30.44 o                         
   5   5  15         25.58         34.57        17.03 o                         
   6   5  15         49.00         46.91        25.99 o                         
  -6   6  15         44.16          1.31        18.32 o                         
  -5   6  15        490.82        417.51        21.43 o                         
  -4   6  15          0.21         -2.21         8.60 o                         
  -3   6  15        555.75        520.48        14.37 o                         
  -2   6  15       1821.54       1742.89        31.10 o                         
  -1   6  15          0.51         13.17         4.77 o                         
   0   6  15        651.95        612.04        19.83 o                         
   1   6  15          6.92         12.47         7.45 o                         
   2   6  15       1469.47       1451.08        45.45 o                         
   3   6  15         27.33         31.62        13.14 o                         
   4   6  15        210.12        188.08        13.10 o                         
   5   6  15        306.51        276.48        38.34 o                         
   6   6  15        158.34        160.70        28.94 o                         
  -6   7  15         38.84         47.76        19.58 o                         
  -5   7  15          0.01        -12.69        12.69 o                         
  -4   7  15          0.11         -8.55         8.55 o                         
  -3   7  15        635.43        606.23        17.17 o                         
  -2   7  15        391.56        406.03        12.80 o                         
  -1   7  15         13.18         26.75         5.02 o                         
   0   7  15        154.12        133.94         9.71 o                         
   1   7  15          0.31         22.65         8.68 o                         
   2   7  15        157.25        162.66        12.44 o                         
   3   7  15         46.40         42.75        15.74 o                         
   4   7  15         47.14         40.63         9.90 o                         
   5   7  15          2.32         22.04        28.19 o                         
  -6   8  15          0.01        -20.56        20.56 o                         
  -5   8  15         36.95         55.11        16.07 o                         
  -4   8  15         41.82         32.83         8.62 o                         
  -3   8  15         10.17         26.42         8.61 o                         
  -2   8  15        222.00        228.80        10.26 o                         
  -1   8  15          2.46          2.66         5.40 o                         
   0   8  15        113.19         95.48         9.40 o                         
   1   8  15        126.52        131.34        13.22 o                         
   2   8  15         25.15         25.37        11.14 o                         
   3   8  15         29.69         16.13        12.92 o                         
   4   8  15         14.84         -0.53        12.48 o                         
   5   8  15         39.56         37.47        19.59 o                         
  -5   9  15        138.72        145.55        20.88 o                         
  -4   9  15          0.07         -9.69         9.69 o                         
  -3   9  15        210.95        165.52        11.22 o                         
  -2   9  15        176.30        158.14        11.31 o                         
  -1   9  15          2.90          6.98         6.23 o                         
   0   9  15         17.84         29.45        16.98 o                         
   1   9  15        134.43        143.00        14.15 o                         
   2   9  15        179.92        225.41        15.11 o                         
   3   9  15        173.31        155.09        17.43 o                         
   4   9  15        316.21        311.95        32.44 o                         
   5   9  15         55.66         67.02        31.63 o                         
  -5  10  15        206.45        260.77        24.79 o                         
  -4  10  15          1.86          2.15        14.28 o                         
  -3  10  15         40.72         77.36        10.18 o                         
  -2  10  15         15.12         32.59         8.14 o                         
  -1  10  15         77.54         95.83         8.41 o                         
   0  10  15        552.41        622.86        32.00 o                         
   1  10  15        183.94        162.43        11.08 o                         
   2  10  15        678.71        792.68        29.35 o                         
   3  10  15          0.47        -15.20        15.20 o                         
   4  10  15         99.29        131.71        26.59 o                         
  -4  11  15         13.10         42.58        20.85 o                         
  -3  11  15         85.73         84.62        15.99 o                         
  -2  11  15         63.02         87.29        10.05 o                         
  -1  11  15        231.63        262.32        20.37 o                         
   0  11  15        119.36         93.23        16.29 o                         
   1  11  15        248.93        254.67        18.77 o                         
   2  11  15          1.05         -2.77        14.58 o                         
   3  11  15          4.58         -7.17        22.74 o                         
   4  11  15        154.09        138.58        28.88 o                         
  -4  12  15          1.90        -14.17        35.04 o                         
  -3  12  15          0.20          7.91        18.53 o                         
  -2  12  15         49.91         32.65        10.97 o                         
  -1  12  15          2.80          7.08        10.87 o                         
   0  12  15          0.45         21.93        15.28 o                         
   1  12  15          0.68         -3.65        14.74 o                         
   2  12  15        179.64        127.34        18.13 o                         
   3  12  15          5.71         13.94        19.75 o                         
  -3  13  15          5.59         30.08        20.37 o                         
  -2  13  15         38.65         37.29        15.35 o                         
  -1  13  15         10.08         22.10        13.95 o                         
   0  13  15         10.23         -8.30        21.11 o                         
   1  13  15         10.91         -3.75        24.35 o                         
   2  13  15          1.20         43.22        22.99 o                         
  -2  14  15          1.48         -4.54        39.48 o                         
  -1  14  15         62.78         56.91        94.16 o                         
   0  14  15         13.47         79.28        32.67 o                         
   1  14  15        358.06        416.23        44.92 o                         
  -7   0  16         30.14         58.99        56.72 o                         
  -6   0  16        311.00        316.56        32.73 o                         
  -5   0  16       2070.98       2251.94        62.25 o                         
  -4   0  16        573.13        686.36        22.52 o                         
  -3   0  16         24.01          8.26         5.94 o                         
  -2   0  16         30.85         32.88         5.57 o                         
  -1   0  16          4.45         22.86         4.77 o                         
   0   0  16       2415.95       2239.88        66.13 o                         
   1   0  16         21.84         11.40         5.86 o                         
   2   0  16        297.01        362.50        18.07 o                         
   3   0  16         23.28         52.85        10.69 o                         
   4   0  16        675.93        761.78        42.23 o                         
   5   0  16         71.38        -22.36        63.93 o                         
   6   0  16        323.83        285.65        46.75 o                         
  -7   1  16         10.35        245.72        81.41 o                         
  -6   1  16         26.61         20.67        17.16 o                         
  -5   1  16        128.23         98.02        10.16 o                         
  -4   1  16         90.56         94.39         7.99 o                         
  -3   1  16         14.53         15.32         5.12 o                         
  -2   1  16         45.89         66.57         4.01 o                         
  -1   1  16        148.76        167.57         6.07 o                         
   0   1  16         90.14        138.09        10.26 o                         
   1   1  16        704.22        723.68        16.03 o                         
   2   1  16         11.73         27.80         5.63 o                         
   3   1  16          0.08         -4.46         6.54 o                         
   4   1  16        324.65        316.17        16.92 o                         
   5   1  16        145.82        109.84        18.49 o                         
   6   1  16          9.87         22.81        29.32 o                         
  -7   2  16          1.53        -13.06        18.86 o                         
  -6   2  16         12.57         10.57        16.80 o                         
  -5   2  16         29.20         13.49        10.18 o                         
  -4   2  16        725.40        693.48        16.12 o                         
  -3   2  16         37.20         32.12         4.99 o                         
  -2   2  16        212.87        204.92         7.19 o                         
  -1   2  16        141.38        141.66         6.36 o                         
   0   2  16          6.75         24.16         3.95 o                         
   1   2  16          8.14          0.40         5.89 o                         
   2   2  16          6.84          0.34         4.97 o                         
   3   2  16         72.93         52.96         8.42 o                         
   4   2  16         23.29         16.24        12.68 o                         
   5   2  16        200.66        190.40        21.07 o                         
   6   2  16         96.88         86.02        28.77 o                         
  -7   3  16         17.67         -0.99        19.31 o                         
  -6   3  16          1.23         17.22        17.08 o                         
  -5   3  16          7.14         10.54        10.69 o                         
  -4   3  16        193.40        187.11         9.14 o                         
  -3   3  16        700.36        692.56        15.88 o                         
  -2   3  16        201.80        172.86         6.26 o                         
  -1   3  16          0.04          2.94         3.46 o                         
   0   3  16          9.25          5.11         3.30 o                         
   1   3  16          0.23          5.68         5.57 o                         
   2   3  16        151.37        122.89         6.88 o                         
   3   3  16       1375.26       1310.18        32.70 o                         
   4   3  16         47.42         49.84        11.64 o                         
   5   3  16         38.71         46.17        17.80 o                         
   6   3  16        251.16        261.97        29.12 o                         
  -7   4  16        128.65        113.21        39.32 o                         
  -6   4  16         39.38         48.56        19.50 o                         
  -5   4  16        849.06        981.63        28.75 o                         
  -4   4  16         16.22         29.11         7.57 o                         
  -3   4  16        411.97        495.96        15.37 o                         
  -2   4  16       1879.51       1814.60        31.71 o                         
  -1   4  16        893.62        893.09        18.86 o                         
   0   4  16        770.15        717.71        20.55 o                         
   1   4  16         19.54          8.32         5.60 o                         
   2   4  16       2152.40       2038.72        58.06 o                         
   3   4  16        318.26        326.17        14.88 o                         
   4   4  16        165.52        172.75        13.90 o                         
   5   4  16        174.35        156.62        24.98 o                         
   6   4  16         14.62         22.78        26.89 o                         
  -6   5  16          0.02         -4.01        18.24 o                         
  -5   5  16         22.25         22.25        11.46 o                         
  -4   5  16          0.80         10.23         9.76 o                         
  -3   5  16        262.53        333.24        12.66 o                         
  -2   5  16        509.03        448.09        12.43 o                         
  -1   5  16         28.60         23.46         4.31 o                         
   0   5  16        228.66        212.17        10.70 o                         
   1   5  16          3.90         15.97         6.46 o                         
   2   5  16          9.61         26.93         9.36 o                         
   3   5  16        120.52        111.79        14.19 o                         
   4   5  16          1.26         28.74        27.55 o                         
   5   5  16         10.35         -1.57        29.15 o                         
   6   5  16         77.64         65.67        28.13 o                         
  -6   6  16          4.42         -2.16        20.58 o                         
  -5   6  16         12.54         -2.55        12.52 o                         
  -4   6  16        379.29        410.50        18.21 o                         
  -3   6  16        216.60        279.45        10.88 o                         
  -2   6  16          8.46         47.27         5.43 o                         
  -1   6  16        733.01        795.06        19.42 o                         
   0   6  16         40.43         35.36         7.10 o                         
   1   6  16         36.69         10.86         6.87 o                         
   2   6  16         78.51         93.79        11.84 o                         
   3   6  16         37.89         44.26        14.08 o                         
   4   6  16         39.12          2.95        10.02 o                         
   5   6  16         44.11         60.63        20.74 o                         
   6   6  16          1.86         -5.80        27.81 o                         
  -6   7  16         11.49         16.83        20.56 o                         
  -5   7  16        119.31        157.13        15.98 o                         
  -4   7  16         48.83         30.40         9.66 o                         
  -3   7  16        127.46        166.97        10.81 o                         
  -2   7  16       3434.69       3650.25        63.21 o                         
  -1   7  16         36.22         35.47         6.59 o                         
   0   7  16          5.88         24.32         7.48 o                         
   1   7  16        143.10        143.18        10.19 o                         
   2   7  16        262.51        324.70        19.22 o                         
   3   7  16        208.14        241.19        21.90 o                         
   4   7  16         47.53         44.63        27.13 o                         
   5   7  16         17.64         26.51        20.68 o                         
  -6   8  16        187.36        241.89        24.64 o                         
  -5   8  16        213.17        218.01        20.91 o                         
  -4   8  16          4.13          4.61        10.19 o                         
  -3   8  16       1577.74       1735.85        40.11 o                         
  -2   8  16        684.05        705.80        20.20 o                         
  -1   8  16         29.98         62.13         8.33 o                         
   0   8  16        588.91        520.55        21.65 o                         
   1   8  16        560.60        572.88        24.02 o                         
   2   8  16         91.95         79.33        15.46 o                         
   3   8  16          3.87         -0.39        15.04 o                         
   4   8  16         55.24         60.45        21.31 o                         
   5   8  16        802.26        979.82        60.68 o                         
  -5   9  16        120.51        125.50        19.28 o                         
  -4   9  16          8.59          9.91        13.01 o                         
  -3   9  16         16.95         11.49         9.00 o                         
  -2   9  16        481.86        455.11        18.41 o                         
  -1   9  16         16.30         12.03         6.35 o                         
   0   9  16         39.73         20.10         9.95 o                         
   1   9  16         71.80         61.03        12.43 o                         
   2   9  16         15.16          7.83        12.26 o                         
   3   9  16         25.91         33.51        14.25 o                         
   4   9  16        421.16        352.88        30.95 o                         
   5   9  16        108.08        134.39        32.10 o                         
  -5  10  16         53.06         19.89        40.14 o                         
  -4  10  16         20.51         15.63        17.03 o                         
  -3  10  16        749.17        721.48        28.22 o                         
  -2  10  16        305.55        250.99        12.55 o                         
  -1  10  16        110.87         80.19         8.00 o                         
   0  10  16         98.37        109.98        15.10 o                         
   1  10  16         30.32         62.60        11.70 o                         
   2  10  16         19.69         12.03        13.46 o                         
   3  10  16         76.46         94.84        17.92 o                         
   4  10  16          0.00         -4.49        28.64 o                         
  -4  11  16        196.71        173.09        20.93 o                         
  -3  11  16          4.27         16.53        19.51 o                         
  -2  11  16         26.80         21.89        10.47 o                         
  -1  11  16         49.84         19.47        12.27 o                         
   0  11  16        200.94        163.21        18.08 o                         
   1  11  16         59.50         54.43        14.55 o                         
   2  11  16         65.12         58.89        14.37 o                         
   3  11  16         69.22         63.58        22.52 o                         
   4  11  16         62.00         70.77        28.91 o                         
  -4  12  16         38.79         39.87        28.21 o                         
  -3  12  16          2.18         -2.45        22.45 o                         
  -2  12  16        308.56        273.48        18.71 o                         
  -1  12  16        199.75        132.43        19.00 o                         
   0  12  16         20.83        -13.98        17.21 o                         
   1  12  16        318.67        315.82        28.39 o                         
   2  12  16        363.94        382.71        26.32 o                         
   3  12  16         61.92         31.35        24.60 o                         
  -3  13  16         12.35          7.33        18.55 o                         
  -2  13  16         15.27         16.73        15.64 o                         
  -1  13  16         36.32         13.36        23.13 o                         
   0  13  16          3.35         50.30        23.58 o                         
   1  13  16         33.03         38.02        28.97 o                         
   2  13  16         40.87         83.61        24.68 o                         
  -1  14  16          2.81         31.13        26.91 o                         
   0  14  16          1.24         42.72        26.36 o                         
   1  14  16        105.36        170.14        41.58 o                         
  -7   1  17        149.03         63.36        27.03 o                         
  -6   1  17          3.27         17.57        18.25 o                         
  -5   1  17        246.24        247.76        12.90 o                         
  -4   1  17        879.33        822.72        18.54 o                         
  -3   1  17         97.93         93.35         5.51 o                         
  -2   1  17        275.15        266.53         8.76 o                         
  -1   1  17          7.54         22.69         3.86 o                         
   0   1  17         33.85         24.42         4.28 o                         
   1   1  17        183.78        146.91        10.38 o                         
   2   1  17        681.69        646.82        18.28 o                         
   3   1  17       1093.76        989.03        26.57 o                         
   4   1  17         11.37         -4.22        15.39 o                         
   5   1  17         17.75         -6.59        23.23 o                         
   6   1  17         13.65         22.01        25.18 o                         
  -7   2  17         12.79         47.41        28.94 o                         
  -6   2  17         17.09         45.33        17.76 o                         
  -5   2  17        388.96        350.70        15.16 o                         
  -4   2  17        188.09        168.80         8.32 o                         
  -3   2  17        131.24         91.17         6.17 o                         
  -2   2  17        963.06        991.46        23.61 o                         
  -1   2  17         25.06         27.87         3.48 o                         
   0   2  17        801.78        816.91        19.71 o                         
   1   2  17         22.56          7.24         4.54 o                         
   2   2  17        291.94        345.08        12.99 o                         
   3   2  17        146.46        137.01         9.10 o                         
   4   2  17         73.21         70.51        12.25 o                         
   5   2  17         84.72         89.83        20.57 o                         
   6   2  17         46.72         35.51        25.39 o                         
  -7   3  17         86.11        122.99        50.22 o                         
  -6   3  17         55.24         69.54        18.63 o                         
  -5   3  17        478.45        546.36        23.37 o                         
  -4   3  17        426.30        368.57        13.66 o                         
  -3   3  17       1221.02       1375.40        48.86 o                         
  -2   3  17         78.21         87.12         4.79 o                         
  -1   3  17        467.96        513.26        12.07 o                         
   0   3  17         10.91         23.69         3.87 o                         
   1   3  17         55.43         41.99         4.79 o                         
   2   3  17          0.63         -3.85         4.89 o                         
   3   3  17       2830.06       3207.01        69.68 o                         
   4   3  17         26.67         30.36        10.93 o                         
   5   3  17         78.10         76.63        31.62 o                         
   6   3  17          0.33         47.47        31.22 o                         
  -6   4  17         10.74         30.32        20.72 o                         
  -5   4  17         62.52         56.67        11.51 o                         
  -4   4  17        193.56        161.50         9.63 o                         
  -3   4  17        506.86        540.47        16.65 o                         
  -2   4  17        803.96        965.39        24.79 o                         
  -1   4  17        351.94        303.83        21.98 o                         
   0   4  17        124.41        152.70        12.70 o                         
   1   4  17        533.09        581.79        18.61 o                         
   2   4  17        452.73        554.22        26.36 o                         
   3   4  17        123.83        101.88         9.45 o                         
   4   4  17         24.93         38.25        21.68 o                         
   5   4  17         30.39         33.36        24.61 o                         
   6   4  17         34.00         29.28        34.59 o                         
  -6   5  17         29.25         29.64        23.17 o                         
  -5   5  17          0.19         -3.41        11.93 o                         
  -4   5  17         92.29         89.50        10.45 o                         
  -3   5  17       1159.35       1141.17        22.25 o                         
  -2   5  17         99.45        106.98         6.16 o                         
  -1   5  17        235.20        165.12         8.19 o                         
   0   5  17       1142.92       1186.90        33.49 o                         
   1   5  17        115.50        131.84         8.99 o                         
   2   5  17        593.83        587.05        25.50 o                         
   3   5  17        336.70        361.91        29.84 o                         
   4   5  17        569.96        601.71        26.54 o                         
   5   5  17         10.40         27.88        18.54 o                         
   6   5  17        124.89        146.49        29.94 o                         
  -6   6  17         44.44         38.93        20.91 o                         
  -5   6  17          9.83         -7.06        14.00 o                         
  -4   6  17         20.12         37.29         9.63 o                         
  -3   6  17         23.43          2.56         7.12 o                         
  -2   6  17         21.12         26.03         5.47 o                         
  -1   6  17        763.05        750.00        17.24 o                         
   0   6  17         43.40         32.36         9.34 o                         
   1   6  17         71.49         59.41         8.36 o                         
   2   6  17        176.17        142.42        12.00 o                         
   3   6  17          0.30        -10.36        17.42 o                         
   4   6  17         58.28         85.72        17.12 o                         
   5   6  17         74.17         51.78        79.64 o                         
  -6   7  17         45.55         59.97        32.26 o                         
  -5   7  17          3.87        -15.12        15.12 o                         
  -4   7  17         84.36         90.07        10.59 o                         
  -3   7  17         65.77         94.51         9.03 o                         
  -2   7  17         11.62         26.68         6.52 o                         
  -1   7  17         73.60         63.06         6.44 o                         
   0   7  17        441.49        424.39        17.71 o                         
   1   7  17        258.06        238.66        13.22 o                         
   2   7  17        302.24        258.90        21.35 o                         
   3   7  17         13.72         28.32        20.58 o                         
   4   7  17         68.25         62.81        18.63 o                         
   5   7  17        203.71        221.63        33.73 o                         
  -6   8  17         61.17        -15.37        55.55 o                         
  -5   8  17          5.77         15.48        18.25 o                         
  -4   8  17        301.87        271.24        16.43 o                         
  -3   8  17         26.39         57.56        12.73 o                         
  -2   8  17        102.87        113.18         8.42 o                         
  -1   8  17          8.37         15.86        10.03 o                         
   0   8  17         64.37         99.87        10.82 o                         
   1   8  17         31.33         22.81         9.65 o                         
   2   8  17         46.27         33.99        12.50 o                         
   3   8  17         69.45        107.83        24.51 o                         
   4   8  17         72.50         41.56        22.20 o                         
   5   8  17         24.53          1.72        28.56 o                         
  -5   9  17         14.60         -1.74        23.23 o                         
  -4   9  17          6.79          5.61        13.70 o                         
  -3   9  17        350.74        399.52        16.46 o                         
  -2   9  17        107.00        101.31         8.96 o                         
  -1   9  17        486.46        527.15        29.75 o                         
   0   9  17         25.01         33.76        18.20 o                         
   1   9  17         47.29         43.99        10.90 o                         
   2   9  17        403.66        419.64        23.62 o                         
   3   9  17          0.08        -14.77        14.77 o                         
   4   9  17        169.93        197.79        28.12 o                         
   5   9  17         51.77         75.81        60.97 o                         
  -5  10  17         18.29         23.75        22.74 o                         
  -4  10  17          8.04          9.90        17.56 o                         
  -3  10  17          3.96         -9.66        11.61 o                         
  -2  10  17          9.63          1.07         8.31 o                         
  -1  10  17          5.41         20.27        12.40 o                         
   0  10  17         73.72         72.07        13.19 o                         
   1  10  17          4.36        -11.36        11.36 o                         
   2  10  17         30.59         21.23        12.99 o                         
   3  10  17         33.69         51.93        19.09 o                         
   4  10  17         52.59         35.18        31.40 o                         
  -4  11  17          1.45          5.05        27.53 o                         
  -3  11  17        117.05        179.20        17.98 o                         
  -2  11  17        123.34        116.93        11.96 o                         
  -1  11  17          1.09          3.94        14.98 o                         
   0  11  17        194.76        183.68        16.25 o                         
   1  11  17         41.03         55.19        12.89 o                         
   2  11  17         84.22         37.53        14.63 o                         
   3  11  17         41.82         34.23        23.18 o                         
   4  11  17        194.69        223.56        51.71 o                         
  -3  12  17         11.86         49.07        24.67 o                         
  -2  12  17         44.19         59.17        17.34 o                         
  -1  12  17          3.58         10.84        19.60 o                         
   0  12  17         30.38         14.26        16.93 o                         
   1  12  17        156.67        135.54        18.76 o                         
   2  12  17         12.83         13.35        18.12 o                         
   3  12  17         10.90         45.44        23.71 o                         
  -2  13  17         59.23         64.68        16.35 o                         
  -1  13  17        256.39        264.47        45.07 o                         
   0  13  17        133.00        106.86        28.47 o                         
   1  13  17         12.80        -20.71        20.71 o                         
   2  13  17          1.82         30.33        25.16 o                         
   0  14  17         87.41         65.68        38.08 o                         
  -7   0  18         20.59          9.14        45.42 o                         
  -6   0  18        413.39        551.12        67.89 o                         
  -5   0  18         16.02         21.56        13.70 o                         
  -4   0  18         13.91         13.84         9.21 o                         
  -3   0  18          0.59          2.65         6.60 o                         
  -2   0  18        714.56        736.24        22.62 o                         
  -1   0  18        470.21        513.16        16.71 o                         
   0   0  18       1490.33       1529.18        47.30 o                         
   1   0  18       1318.94       1471.52        37.62 o                         
   2   0  18          7.83         11.47         9.88 o                         
   3   0  18       1059.70       1243.74        44.55 o                         
   4   0  18       1776.56       1882.97        77.22 o                         
   5   0  18        463.02        522.75        54.31 o                         
   6   0  18        407.57        512.71       109.69 o                         
  -7   1  18         61.19         70.55        33.64 o                         
  -6   1  18          9.38         -0.51        16.99 o                         
  -5   1  18         15.91         21.93        10.11 o                         
  -4   1  18        126.91        122.54         7.86 o                         
  -3   1  18         49.30         82.22         5.79 o                         
  -2   1  18        411.61        471.41        12.91 o                         
  -1   1  18        181.28        130.19        10.26 o                         
   0   1  18       1598.70       1767.52        38.01 o                         
   1   1  18        137.09         96.36         5.45 o                         
   2   1  18         32.75         28.65         5.99 o                         
   3   1  18        362.86        416.57        16.53 o                         
   4   1  18         17.01        -12.03        13.68 o                         
   5   1  18        259.41        230.78        23.26 o                         
   6   1  18         67.28         33.22        36.56 o                         
  -7   2  18         93.14         98.61        26.48 o                         
  -6   2  18         23.93         11.29        20.57 o                         
  -5   2  18          5.49          1.51        10.16 o                         
  -4   2  18         13.68         19.72         7.11 o                         
  -3   2  18        227.36        197.75         8.06 o                         
  -2   2  18        105.68         85.45         5.17 o                         
  -1   2  18        187.92        175.21         7.48 o                         
   0   2  18          4.22         13.32         5.64 o                         
   1   2  18        440.31        442.93        13.85 o                         
   2   2  18         28.07         36.50         7.13 o                         
   3   2  18         14.22         -8.05         8.23 o                         
   4   2  18         57.02         42.47        12.28 o                         
   5   2  18         44.92         44.28        19.07 o                         
   6   2  18         23.58         37.81        33.56 o                         
  -6   3  18          1.08          8.26        19.70 o                         
  -5   3  18        201.14        187.64        13.61 o                         
  -4   3  18        207.26        200.70        10.02 o                         
  -3   3  18        532.55        532.35        13.74 o                         
  -2   3  18        669.83        634.03        13.48 o                         
  -1   3  18         16.30          8.83         4.12 o                         
   0   3  18        267.01        234.28        10.24 o                         
   1   3  18        125.89        119.36         6.39 o                         
   2   3  18        176.07        140.48         8.57 o                         
   3   3  18        190.55        178.06        13.61 o                         
   4   3  18        228.19        191.35        22.43 o                         
   5   3  18         80.78         42.75        36.93 o                         
   6   3  18         51.04         87.16        28.33 o                         
  -6   4  18         16.96         29.66        19.50 o                         
  -5   4  18        319.61        298.73        15.92 o                         
  -4   4  18        146.51        144.70        11.18 o                         
  -3   4  18        527.25        550.82        14.31 o                         
  -2   4  18         63.68         33.16         5.13 o                         
  -1   4  18        278.91        296.16        11.80 o                         
   0   4  18        391.07        396.16        13.42 o                         
   1   4  18        123.15        104.84         8.23 o                         
   2   4  18        572.82        574.13        24.63 o                         
   3   4  18         86.56         86.92        10.82 o                         
   4   4  18         44.30         42.13        12.04 o                         
   5   4  18        364.17        248.42        37.79 o                         
   6   4  18        117.23        227.81        40.36 o                         
  -6   5  18         13.14         45.68        21.88 o                         
  -5   5  18        120.83        151.15        13.59 o                         
  -4   5  18         23.69         33.32         9.26 o                         
  -3   5  18         94.23         73.63         6.52 o                         
  -2   5  18        299.79        272.71        13.41 o                         
  -1   5  18        467.97        401.15        12.22 o                         
   0   5  18        272.76        257.41        13.22 o                         
   1   5  18        128.77        146.73        10.63 o                         
   2   5  18        214.38        193.30        21.45 o                         
   3   5  18          5.10          7.82        13.54 o                         
   4   5  18          2.40         25.93        15.20 o                         
   5   5  18        446.16        500.35        41.44 o                         
   6   5  18          5.24         33.75        44.48 o                         
  -6   6  18         29.87        -10.52        22.71 o                         
  -5   6  18          0.18          6.19        13.09 o                         
  -4   6  18         68.67         49.50         9.97 o                         
  -3   6  18         95.98        100.50         8.83 o                         
  -2   6  18        319.45        321.97        12.90 o                         
  -1   6  18        233.14        230.75        17.86 o                         
   0   6  18        620.74        601.31        20.73 o                         
   1   6  18        216.77        180.61        14.86 o                         
   2   6  18         36.89         35.79        18.01 o                         
   3   6  18         33.43         15.36        28.95 o                         
   4   6  18         52.02         69.92        14.64 o                         
   5   6  18        219.89        208.21        23.83 o                         
  -6   7  18         10.55        -24.79        24.79 o                         
  -5   7  18         70.52         73.04        16.70 o                         
  -4   7  18        103.31        112.28        12.57 o                         
  -3   7  18        352.55        458.64        17.43 o                         
  -2   7  18        662.24        664.05        19.23 o                         
  -1   7  18       1806.36       1874.27        40.36 o                         
   0   7  18        489.97        566.01        27.17 o                         
   1   7  18         67.32         65.68         9.73 o                         
   2   7  18         20.09          8.95        12.58 o                         
   3   7  18          0.01          0.25        16.79 o                         
   4   7  18        207.58        202.31        25.84 o                         
   5   7  18        129.77         22.84        36.31 o                         
  -5   8  18         72.67         58.99        22.37 o                         
  -4   8  18         22.77         24.15        13.50 o                         
  -3   8  18        320.36        251.84        12.71 o                         
  -2   8  18         10.42         30.11         7.96 o                         
  -1   8  18         23.93         13.76        12.79 o                         
   0   8  18        925.03        958.57        31.86 o                         
   1   8  18        173.64        139.30        13.90 o                         
   2   8  18        114.95        118.21        17.76 o                         
   3   8  18         48.12         78.24        19.97 o                         
   4   8  18        234.28        270.68        29.27 o                         
   5   8  18        418.31        408.50        47.32 o                         
  -5   9  18         15.87         33.98        21.48 o                         
  -4   9  18         29.04         15.24        15.92 o                         
  -3   9  18        166.63        118.88        15.94 o                         
  -2   9  18          9.98         16.37        12.57 o                         
  -1   9  18        235.79        173.72        17.62 o                         
   0   9  18        181.50        164.45        13.19 o                         
   1   9  18         19.53         35.27        12.08 o                         
   2   9  18        102.06         93.88        14.23 o                         
   3   9  18         71.33         85.10        18.11 o                         
   4   9  18        170.59        158.75        27.80 o                         
  -5  10  18         36.32         48.37        24.46 o                         
  -4  10  18         10.41          9.54        20.18 o                         
  -3  10  18         15.30         17.14        14.10 o                         
  -2  10  18          5.12         -0.33        10.56 o                         
  -1  10  18          3.82         40.73        20.60 o                         
   0  10  18          2.14          0.70        12.54 o                         
   1  10  18        120.51         98.32        14.44 o                         
   2  10  18         24.29         10.32        13.69 o                         
   3  10  18          0.79         -6.25        18.86 o                         
   4  10  18         21.19         -9.01        24.81 o                         
  -4  11  18         70.24         26.70        23.39 o                         
  -3  11  18         58.92         29.19        16.47 o                         
  -2  11  18         34.34         31.59        11.16 o                         
  -1  11  18         32.06         33.39        15.03 o                         
   0  11  18         29.98         17.16        13.95 o                         
   1  11  18         43.30         18.69        17.07 o                         
   2  11  18          1.54          4.69        15.10 o                         
   3  11  18         35.72         70.22        20.89 o                         
  -3  12  18          5.80          1.44        23.86 o                         
  -2  12  18        353.56        400.67        23.53 o                         
  -1  12  18          7.60        -18.15        18.15 o                         
   0  12  18        152.33        170.97        18.89 o                         
   1  12  18        221.57        253.05        23.94 o                         
   2  12  18         24.19         11.15        21.33 o                         
   3  12  18         62.00         18.80        40.85 o                         
  -2  13  18         31.90         32.81        26.68 o                         
  -1  13  18         27.31        -24.67        24.67 o                         
   0  13  18          6.09         14.13        22.22 o                         
   1  13  18         40.67         57.54        23.91 o                         
   2  13  18          0.92         13.97        40.18 o                         
  -7   1  19          4.16         -3.74        26.18 o                         
  -6   1  19         12.99        -13.18        17.63 o                         
  -5   1  19          5.34          4.87        10.41 o                         
  -4   1  19          0.15         -4.26         8.12 o                         
  -3   1  19         12.90          8.16         5.21 o                         
  -2   1  19         50.92         37.57         4.96 o                         
  -1   1  19        276.74        298.73        10.02 o                         
   0   1  19        195.92        222.67         9.37 o                         
   1   1  19        493.55        498.52        12.27 o                         
   2   1  19         50.54         52.81         6.72 o                         
   3   1  19          2.85          6.48        14.50 o                         
   4   1  19         52.93         42.28        17.60 o                         
   5   1  19          3.18         59.07        30.79 o                         
   6   1  19        131.21         87.69        30.66 o                         
  -6   2  19        124.56        146.28        19.78 o                         
  -5   2  19        153.46        140.20        13.77 o                         
  -4   2  19          1.12         11.87         7.48 o                         
  -3   2  19        592.31        658.49        15.99 o                         
  -2   2  19        939.36       1082.66        20.69 o                         
  -1   2  19       1037.71        920.30        19.40 o                         
   0   2  19       1372.46       1394.24        31.25 o                         
   1   2  19       1611.66       1652.20        36.76 o                         
   2   2  19          4.72          6.09         7.53 o                         
   3   2  19        483.53        486.68        22.13 o                         
   4   2  19          7.55          3.03        12.54 o                         
   5   2  19        477.58        408.07        41.50 o                         
   6   2  19         55.96        127.44        29.78 o                         
  -6   3  19         76.07         84.37        22.47 o                         
  -5   3  19         56.07         48.19        11.38 o                         
  -4   3  19         33.40         32.33         9.34 o                         
  -3   3  19        710.83        782.69        17.28 o                         
  -2   3  19       1579.20       1683.66        29.85 o                         
  -1   3  19        244.24        295.80         9.49 o                         
   0   3  19        335.98        362.87        13.82 o                         
   1   3  19        550.19        638.80        22.52 o                         
   2   3  19         22.50         32.08         6.26 o                         
   3   3  19        316.12        311.38        17.82 o                         
   4   3  19        116.53        102.49        17.34 o                         
   5   3  19         50.62        124.33        31.52 o                         
   6   3  19         65.44         89.17        30.01 o                         
  -6   4  19          3.57         30.92        22.81 o                         
  -5   4  19          0.64         22.98        12.50 o                         
  -4   4  19          9.22         22.12         8.56 o                         
  -3   4  19          4.13         14.14         5.99 o                         
  -2   4  19        776.85        805.34        17.35 o                         
  -1   4  19         88.40        123.74         7.03 o                         
   0   4  19         28.41         26.68         7.86 o                         
   1   4  19        432.27        468.39        17.56 o                         
   2   4  19         26.27         36.89        19.13 o                         
   3   4  19         32.97         12.59         9.61 o                         
   4   4  19          2.81          4.62        11.90 o                         
   5   4  19          0.68         35.36        20.14 o                         
   6   4  19         39.56         15.76        28.88 o                         
  -6   5  19        116.96         95.93        22.81 o                         
  -5   5  19          2.44         27.12        12.91 o                         
  -4   5  19          8.19         26.98        11.66 o                         
  -3   5  19         58.94         46.78         6.53 o                         
  -2   5  19        210.19        210.87         8.62 o                         
  -1   5  19         31.04         28.21         4.98 o                         
   0   5  19         82.54        102.89        10.38 o                         
   1   5  19         13.46         -6.69         7.32 o                         
   2   5  19        445.90        468.89        27.74 o                         
   3   5  19         71.72         77.01        18.13 o                         
   4   5  19         41.00         55.13        16.82 o                         
   5   5  19         79.45         57.89        21.50 o                         
  -6   6  19        213.13        182.41        26.10 o                         
  -5   6  19          5.11        -13.89        15.59 o                         
  -4   6  19        144.33         84.77        10.92 o                         
  -3   6  19        174.96        179.78        11.43 o                         
  -2   6  19        981.06        943.58        20.26 o                         
  -1   6  19         13.37          4.76         6.14 o                         
   0   6  19         21.50          1.27         7.58 o                         
   1   6  19        728.34        711.86        24.01 o                         
   2   6  19        410.89        430.16        23.56 o                         
   3   6  19        505.90        557.31        66.13 o                         
   4   6  19        116.73         77.84        21.63 o                         
   5   6  19        113.95        110.49        38.77 o                         
  -6   7  19        198.92        196.00        27.27 o                         
  -5   7  19          0.10         -2.87        16.15 o                         
  -4   7  19        180.15        196.77        15.75 o                         
  -3   7  19         13.78         22.66         9.55 o                         
  -2   7  19        347.97        325.06        12.01 o                         
  -1   7  19        268.64        224.15        10.77 o                         
   0   7  19         93.32         71.78         9.59 o                         
   1   7  19         11.53         25.84         9.69 o                         
   2   7  19         10.82         13.64        13.24 o                         
   3   7  19         19.36         44.72        25.28 o                         
   4   7  19         19.90         27.82        36.92 o                         
   5   7  19        118.86         93.56        32.91 o                         
  -5   8  19        174.65        164.37        22.28 o                         
  -4   8  19          0.22         -5.38        14.91 o                         
  -3   8  19          3.12         -2.63        10.27 o                         
  -2   8  19         10.75         -3.30         9.23 o                         
  -1   8  19        165.81        153.49        19.35 o                         
   0   8  19         19.47          3.11        11.26 o                         
   1   8  19         36.55         40.90        11.15 o                         
   2   8  19         14.24         15.57        12.56 o                         
   3   8  19          3.88          2.76        17.64 o                         
   4   8  19        161.05         96.68        28.63 o                         
   5   8  19         12.50        -31.91        31.91 o                         
  -5   9  19         65.37         92.63        23.50 o                         
  -4   9  19         97.12        120.34        18.85 o                         
  -3   9  19          4.73         29.55        13.93 o                         
  -2   9  19          9.95          8.14         9.46 o                         
  -1   9  19          2.55         35.83        15.68 o                         
   0   9  19          2.31         -5.82        12.23 o                         
   1   9  19        167.49        150.52        14.80 o                         
   2   9  19        290.61        293.71        18.71 o                         
   3   9  19        274.47        360.95        27.93 o                         
   4   9  19         11.14          0.09        26.25 o                         
  -4  10  19         91.72         94.83        19.88 o                         
  -3  10  19         33.59         39.70        15.83 o                         
  -2  10  19        450.83        562.34        27.17 o                         
  -1  10  19         13.11          7.74        13.69 o                         
   0  10  19        148.66        139.86        14.68 o                         
   1  10  19         19.80         36.53        13.92 o                         
   2  10  19        332.88        353.55        24.99 o                         
   3  10  19         21.96         53.22        20.76 o                         
   4  10  19         77.13         29.76        29.94 o                         
  -4  11  19         15.10         17.89        21.55 o                         
  -3  11  19         37.61         48.86        17.77 o                         
  -2  11  19          2.37        -10.92        10.92 o                         
  -1  11  19          2.05         -8.96        14.69 o                         
   0  11  19         36.85         14.68        13.77 o                         
   1  11  19         13.29         23.37        14.53 o                         
   2  11  19        167.30        147.92        18.54 o                         
   3  11  19         10.26         21.61        22.14 o                         
  -3  12  19          0.16         14.78        26.66 o                         
  -2  12  19         31.19         20.63        27.03 o                         
  -1  12  19          0.57          9.61        23.41 o                         
   0  12  19         51.97         48.36        17.75 o                         
   1  12  19         13.94         21.08        18.42 o                         
   2  12  19        126.10         93.99        22.11 o                         
  -2  13  19          3.01          2.09        16.02 o                         
  -1  13  19          4.08         22.41        27.61 o                         
   0  13  19         44.71         46.30        23.02 o                         
   1  13  19         75.14         98.29        33.89 o                         
  -6   0  20          6.34         22.35        23.90 o                         
  -5   0  20         82.51         76.85        15.60 o                         
  -4   0  20         27.97         26.59        10.33 o                         
  -3   0  20        943.90        964.82        28.31 o                         
  -2   0  20        282.14        248.12        13.41 o                         
  -1   0  20        103.21        104.12        10.20 o                         
   0   0  20         56.60         40.39         7.36 o                         
   1   0  20         14.51          8.55         5.88 o                         
   2   0  20        321.35        302.15        18.36 o                         
   3   0  20        480.97        560.47        27.94 o                         
   4   0  20        276.11        224.80        25.43 o                         
   5   0  20         34.87         -0.15        29.03 o                         
   6   0  20        109.05        142.03        55.53 o                         
  -6   1  20        136.29        135.67        19.91 o                         
  -5   1  20          6.35         15.69        10.76 o                         
  -4   1  20       1463.68       1527.99        30.33 o                         
  -3   1  20         13.48          8.27         5.36 o                         
  -2   1  20        279.42        270.22         9.74 o                         
  -1   1  20        202.21        173.04         9.03 o                         
   0   1  20       1435.94       1504.89        33.35 o                         
   1   1  20          4.63          2.71         4.12 o                         
   2   1  20          2.13          1.43         6.38 o                         
   3   1  20        665.85        806.84        27.27 o                         
   4   1  20          0.67          4.22        13.02 o                         
   5   1  20          0.42        -15.11        20.19 o                         
   6   1  20          0.02          8.13        31.23 o                         
  -6   2  20         49.00         53.86        21.45 o                         
  -5   2  20         58.82         43.82        12.12 o                         
  -4   2  20        116.45         92.03         9.53 o                         
  -3   2  20         15.45         14.35         5.81 o                         
  -2   2  20        236.82        234.99         8.43 o                         
  -1   2  20          0.43          2.85         4.90 o                         
   0   2  20         21.86         30.07         5.12 o                         
   1   2  20          0.03          4.06         5.04 o                         
   2   2  20        602.32        617.82        21.76 o                         
   3   2  20        236.78        201.49        14.76 o                         
   4   2  20        139.68        117.71        16.19 o                         
   5   2  20          9.26         -3.07        19.71 o                         
   6   2  20         12.83        -33.99        54.81 o                         
  -6   3  20          2.07          2.27        19.70 o                         
  -5   3  20        103.98        102.40        12.28 o                         
  -4   3  20        230.89        258.48        12.15 o                         
  -3   3  20         84.61         53.19         6.48 o                         
  -2   3  20        116.46        122.10         6.67 o                         
  -1   3  20        853.81        784.31        16.69 o                         
   0   3  20         24.74         26.40         5.44 o                         
   1   3  20       2299.66       2247.95        45.62 o                         
   2   3  20        275.49        258.16        15.07 o                         
   3   3  20        119.14         86.14        12.08 o                         
   4   3  20         12.16         17.35        20.27 o                         
   5   3  20        189.73        192.43        46.77 o                         
   6   3  20        132.64        149.31        33.11 o                         
  -6   4  20         66.36        102.69        21.56 o                         
  -5   4  20         14.43         24.91        12.57 o                         
  -4   4  20          4.72          9.00         9.65 o                         
  -3   4  20         68.74         70.42         6.68 o                         
  -2   4  20       1884.02       1944.58        34.28 o                         
  -1   4  20        125.65        100.65         6.72 o                         
   0   4  20         36.23         42.08         8.91 o                         
   1   4  20        114.81         75.91        11.60 o                         
   2   4  20         74.85         47.19        11.23 o                         
   3   4  20         36.09          5.40         8.43 o                         
   4   4  20         47.42         38.39        25.54 o                         
   5   4  20          0.81        -20.56        20.56 o                         
  -6   5  20          1.36          3.38        27.80 o                         
  -5   5  20        124.77        108.00        14.52 o                         
  -4   5  20        274.77        202.59        14.21 o                         
  -3   5  20          0.48         -5.72         7.13 o                         
  -2   5  20        929.19        939.46        19.99 o                         
  -1   5  20        675.86        640.13        16.76 o                         
   0   5  20        861.90        938.04        29.52 o                         
   1   5  20        104.16         89.68         9.28 o                         
   2   5  20        106.87        104.40        13.12 o                         
   3   5  20         91.72         90.89        17.53 o                         
   4   5  20         25.38         -4.26        17.48 o                         
   5   5  20        104.14        139.30        23.33 o                         
  -6   6  20         98.96        117.58        26.25 o                         
  -5   6  20        191.57        184.37        18.86 o                         
  -4   6  20          9.68         -4.99        11.33 o                         
  -3   6  20         27.54         14.77        10.45 o                         
  -2   6  20         45.08         67.25         7.59 o                         
  -1   6  20        592.27        648.46        27.79 o                         
   0   6  20        203.06        187.41        12.37 o                         
   1   6  20          1.22         30.01         9.86 o                         
   2   6  20         12.48         55.86        14.77 o                         
   3   6  20        150.42        146.14        25.87 o                         
   4   6  20          8.51         13.98        28.99 o                         
   5   6  20         10.45        -44.63        44.63 o                         
  -5   7  20         61.75         45.73        17.55 o                         
  -4   7  20         80.65        122.94        14.56 o                         
  -3   7  20        702.40        694.88        26.03 o                         
  -2   7  20         11.54         10.58         7.48 o                         
  -1   7  20        272.27        274.48        14.73 o                         
   0   7  20        581.86        594.02        23.89 o                         
   1   7  20        271.31        311.49        18.00 o                         
   2   7  20        122.92        119.83        13.52 o                         
   3   7  20        153.75        127.83        21.18 o                         
   4   7  20         70.01         82.93        26.57 o                         
   5   7  20          1.31         -4.35        30.14 o                         
  -5   8  20         11.91         53.34        21.70 o                         
  -4   8  20         82.62         69.17        15.14 o                         
  -3   8  20         12.24          9.90        11.46 o                         
  -2   8  20         70.11         61.57        14.81 o                         
  -1   8  20         99.89         76.45        13.58 o                         
   0   8  20        151.56        140.83        15.58 o                         
   1   8  20         17.78          3.70        11.54 o                         
   2   8  20         33.03         51.67        13.42 o                         
   3   8  20          4.85         53.73        19.23 o                         
   4   8  20         20.43         15.15        26.08 o                         
  -5   9  20        218.74        225.03        31.79 o                         
  -4   9  20         12.37        -21.19        21.19 o                         
  -3   9  20        393.97        440.61        32.13 o                         
  -2   9  20        214.06        168.14        12.02 o                         
  -1   9  20          9.30         27.04        13.85 o                         
   0   9  20         50.68         56.27        20.20 o                         
   1   9  20         74.59         45.36        12.99 o                         
   2   9  20         37.16         35.40        14.33 o                         
   3   9  20         13.99        -18.98        18.98 o                         
   4   9  20          0.43        -27.11        27.11 o                         
  -4  10  20         16.04         30.39        19.71 o                         
  -3  10  20          0.01         -3.86        15.86 o                         
  -2  10  20        171.29        159.99        23.82 o                         
  -1  10  20         29.56         15.10        15.78 o                         
   0  10  20         94.71         85.14        14.32 o                         
   1  10  20         39.30         26.46        14.00 o                         
   2  10  20          6.15         -0.47        15.76 o                         
   3  10  20         13.94         19.56        18.63 o                         
   4  10  20         43.95        139.05        48.56 o                         
  -4  11  20        106.76         93.93        23.46 o                         
  -3  11  20          0.05        -15.59        17.79 o                         
  -2  11  20          0.16        -10.74        12.02 o                         
  -1  11  20        145.19        111.09        22.83 o                         
   0  11  20         10.01         43.87        16.11 o                         
   1  11  20         64.01         52.91        15.89 o                         
   2  11  20        166.68        157.30        25.79 o                         
   3  11  20         71.93         45.53        43.06 o                         
  -3  12  20        243.10        185.59        34.35 o                         
  -2  12  20         43.07         16.29        24.10 o                         
  -1  12  20         21.81          9.18        24.26 o                         
   0  12  20          8.21         -6.83        20.47 o                         
   1  12  20         36.79        -12.16        25.64 o                         
   2  12  20         28.67         26.99        43.62 o                         
  -1  13  20         60.71         71.53        39.30 o                         
   0  13  20          7.88        -18.74        23.83 o                         
   1  13  20         36.62         70.22        41.58 o                         
  -6   1  21         62.28         55.53        19.56 o                         
  -5   1  21         90.21         78.69        12.00 o                         
  -4   1  21        582.06        509.51        22.83 o                         
  -3   1  21          0.44         -2.68         5.71 o                         
  -2   1  21        127.43        100.54         9.68 o                         
  -1   1  21        142.68        101.81         7.94 o                         
   0   1  21        455.40        444.18        15.29 o                         
   1   1  21          0.08          6.60         5.96 o                         
   2   1  21        232.96        216.03        11.83 o                         
   3   1  21          1.07         20.50         9.73 o                         
   4   1  21          9.01         37.43        33.19 o                         
   5   1  21          0.01         30.02        30.51 o                         
   6   1  21          2.02         46.25        29.44 o                         
  -6   2  21        279.66        239.40        30.30 o                         
  -5   2  21         68.84         51.35        14.67 o                         
  -4   2  21         81.36         69.76         8.88 o                         
  -3   2  21        345.16        265.35        10.13 o                         
  -2   2  21        702.58        791.30        30.83 o                         
  -1   2  21       1319.05       1445.55        29.73 o                         
   0   2  21         60.98         56.65         6.27 o                         
   1   2  21        165.87        137.54         7.66 o                         
   2   2  21        147.38         91.69         8.48 o                         
   3   2  21       1079.83       1186.17        34.19 o                         
   4   2  21        412.70        327.47        56.06 o                         
   5   2  21          5.09        -17.11        30.56 o                         
   6   2  21          1.48         99.05        31.64 o                         
  -6   3  21        185.52        183.50        22.53 o                         
  -5   3  21          0.07         -8.07        11.72 o                         
  -4   3  21        409.99        375.31        14.79 o                         
  -3   3  21         34.54         37.14         7.43 o                         
  -2   3  21       2105.82       2223.26        40.21 o                         
  -1   3  21        724.33        849.23        27.14 o                         
   0   3  21          0.75          3.60         5.61 o                         
   1   3  21        177.41        224.68        10.48 o                         
   2   3  21        130.30        136.13        11.60 o                         
   3   3  21        409.77        420.03        32.39 o                         
   4   3  21         21.00         79.14        43.27 o                         
   5   3  21          0.09          2.24        21.06 o                         
  -6   4  21          0.21         21.23        21.06 o                         
  -5   4  21         31.17         12.72        13.13 o                         
  -4   4  21          0.20          5.39        12.56 o                         
  -3   4  21          0.38         20.09         6.48 o                         
  -2   4  21        967.60       1060.98        28.26 o                         
  -1   4  21        930.33        937.24        21.65 o                         
   0   4  21        181.30        158.09        10.03 o                         
   1   4  21         44.18         72.91         9.90 o                         
   2   4  21        131.57        123.30        17.29 o                         
   3   4  21        110.31         81.84         9.58 o                         
   4   4  21         77.42         66.18        27.55 o                         
   5   4  21         51.59         40.09        24.36 o                         
  -6   5  21         16.09         29.07        28.85 o                         
  -5   5  21        288.91        303.75        20.61 o                         
  -4   5  21         47.67         31.43        10.47 o                         
  -3   5  21         69.67         54.61         8.64 o                         
  -2   5  21        107.02        100.23         6.93 o                         
  -1   5  21        160.84        147.03         8.90 o                         
   0   5  21        974.31       1016.77        29.07 o                         
   1   5  21          0.67          7.13         9.05 o                         
   2   5  21          4.16         -9.30        12.80 o                         
   3   5  21          0.28         22.75        16.17 o                         
   4   5  21         97.02         59.11        16.83 o                         
   5   5  21         78.65         44.67        39.49 o                         
  -6   6  21         16.57         27.80        26.76 o                         
  -5   6  21         15.70        -16.90        16.90 o                         
  -4   6  21         52.54         56.51        15.08 o                         
  -3   6  21          6.92         -8.53         8.53 o                         
  -2   6  21        635.37        627.46        17.03 o                         
  -1   6  21          8.01         -1.60         6.50 o                         
   0   6  21        700.83        723.35        26.49 o                         
   1   6  21        331.06        344.87        23.09 o                         
   2   6  21         40.04         44.74        11.93 o                         
   3   6  21         99.90         87.22        19.73 o                         
   4   6  21         48.53         57.92        24.45 o                         
   5   6  21        220.73        257.57        35.02 o                         
  -5   7  21        233.32        242.74        22.41 o                         
  -4   7  21        108.04        115.44        15.06 o                         
  -3   7  21        471.06        488.31        22.52 o                         
  -2   7  21         12.82         17.37         8.38 o                         
  -1   7  21         54.33         89.24        11.55 o                         
   0   7  21        219.12        213.10        19.35 o                         
   1   7  21        111.09        112.46        12.37 o                         
   2   7  21          0.65         23.38        16.44 o                         
   3   7  21         12.02        -16.70        17.17 o                         
   4   7  21          6.98         -7.43        25.60 o                         
   5   7  21         87.65        130.62        35.36 o                         
  -5   8  21         23.99          2.16        22.08 o                         
  -4   8  21         69.82         38.73        18.14 o                         
  -3   8  21          1.35          1.81        11.56 o                         
  -2   8  21         24.03         16.16        13.25 o                         
  -1   8  21        114.81        149.72        15.49 o                         
   0   8  21        383.60        286.75        17.90 o                         
   1   8  21         88.76         87.45        13.81 o                         
   2   8  21          7.41         12.32        14.77 o                         
   3   8  21          0.98         -2.25        21.43 o                         
   4   8  21          0.48          7.12        27.69 o                         
  -5   9  21          5.53          4.36        23.96 o                         
  -4   9  21        148.97        130.93        22.69 o                         
  -3   9  21          8.51         -3.71        15.48 o                         
  -2   9  21          4.29         -9.89         9.89 o                         
  -1   9  21         21.11         13.49        13.92 o                         
   0   9  21         49.88         36.11        15.21 o                         
   1   9  21        116.93         96.57        14.58 o                         
   2   9  21          9.21         -9.50        15.43 o                         
   3   9  21         61.53         86.44        21.51 o                         
   4   9  21         81.75        125.70        27.71 o                         
  -4  10  21         15.42         36.80        20.99 o                         
  -3  10  21          6.49         14.13        17.02 o                         
  -2  10  21        438.97        517.95        42.60 o                         
  -1  10  21          0.16          7.99        18.51 o                         
   0  10  21        252.79        250.46        20.58 o                         
   1  10  21         58.75         66.12        15.26 o                         
   2  10  21        131.97        131.30        17.96 o                         
   3  10  21         22.95         52.23        20.44 o                         
  -3  11  21        214.33        191.28        21.64 o                         
  -2  11  21          4.22         16.12        16.32 o                         
  -1  11  21         11.67         25.52        17.05 o                         
   0  11  21         12.66         37.94        17.26 o                         
   1  11  21        134.33        113.46        18.52 o                         
   2  11  21         21.35         32.84        20.65 o                         
   3  11  21         49.48         69.92        25.27 o                         
  -2  12  21         28.76         11.94        25.76 o                         
  -1  12  21        139.78        118.59        28.55 o                         
   0  12  21         41.43         10.88        21.73 o                         
   1  12  21         69.55         69.57        21.54 o                         
   2  12  21         39.41         29.84        31.67 o                         
   0  13  21          2.02         42.97        39.13 o                         
  -6   0  22          6.64          6.44        34.29 o                         
  -5   0  22         16.09         27.76        17.08 o                         
  -4   0  22        912.44       1127.44        41.61 o                         
  -3   0  22        152.14        171.80        13.30 o                         
  -2   0  22       1558.63       1868.56        48.84 o                         
  -1   0  22        565.74        617.34        25.58 o                         
   0   0  22          0.08          0.35         8.71 o                         
   1   0  22        580.31        618.12        20.87 o                         
   2   0  22          5.62         33.15        11.96 o                         
   3   0  22       2258.92       2721.96       101.64 o                         
   4   0  22         44.18         49.26        71.62 o                         
   5   0  22        162.98        172.05        35.92 o                         
  -6   1  22          1.57        -17.95        17.95 o                         
  -5   1  22         77.43         32.57        12.78 o                         
  -4   1  22        171.11        147.87         9.68 o                         
  -3   1  22          2.38         19.37         7.22 o                         
  -2   1  22        203.50        177.34         9.35 o                         
  -1   1  22        358.61        378.15        15.83 o                         
   0   1  22        123.97        113.91         8.40 o                         
   1   1  22         84.10         91.43         6.43 o                         
   2   1  22        337.18        349.56        13.84 o                         
   3   1  22         22.95         26.63        13.98 o                         
   4   1  22        358.46        378.25        47.33 o                         
   5   1  22          4.51          1.49        22.72 o                         
  -6   2  22         46.25         48.69        20.20 o                         
  -5   2  22          0.93        -12.48        12.48 o                         
  -4   2  22         86.21         63.63         9.19 o                         
  -3   2  22         85.47         59.18         6.86 o                         
  -2   2  22        363.26        368.32        11.83 o                         
  -1   2  22       1034.28        967.17        23.06 o                         
   0   2  22          0.03          7.78        12.79 o                         
   1   2  22         10.47         22.30         6.03 o                         
   2   2  22        268.37        216.28        11.99 o                         
   3   2  22          9.61         15.92        15.07 o                         
   4   2  22          8.61         12.26        25.46 o                         
   5   2  22          8.72         27.80        32.93 o                         
  -6   3  22          0.03        -21.30        21.30 o                         
  -5   3  22         44.17         27.96        12.48 o                         
  -4   3  22         10.88         19.85         9.18 o                         
  -3   3  22          0.75          2.62         6.57 o                         
  -2   3  22        924.39        886.94        21.06 o                         
  -1   3  22        278.99        222.70         9.94 o                         
   0   3  22        287.76        238.48        10.77 o                         
   1   3  22        180.60        173.25         7.69 o                         
   2   3  22          2.88          8.84         8.86 o                         
   3   3  22         58.64         59.61         9.97 o                         
   4   3  22         41.32         39.29        22.30 o                         
   5   3  22        101.06         94.63        31.51 o                         
  -6   4  22        155.78        139.86        23.13 o                         
  -5   4  22          1.78        -15.91        15.91 o                         
  -4   4  22        153.75        166.29        11.41 o                         
  -3   4  22        220.43        139.87        10.17 o                         
  -2   4  22        707.57        775.82        18.60 o                         
  -1   4  22        229.20        205.97         9.80 o                         
   0   4  22         18.98         13.50         7.20 o                         
   1   4  22        588.75        578.36        20.14 o                         
   2   4  22         40.55         22.74        12.27 o                         
   3   4  22        155.68        145.79        10.99 o                         
   4   4  22         71.36         66.48        31.23 o                         
   5   4  22        373.15        425.58        47.96 o                         
  -6   5  22         21.32         -0.67        27.11 o                         
  -5   5  22         54.64         57.29        18.85 o                         
  -4   5  22         17.84         18.13        11.43 o                         
  -3   5  22        120.71        110.85        10.36 o                         
  -2   5  22          3.38          7.53         6.76 o                         
  -1   5  22         35.99         29.64         5.61 o                         
   0   5  22        237.86        216.08        14.40 o                         
   1   5  22         58.64         49.19        10.55 o                         
   2   5  22        129.96        122.68        12.98 o                         
   3   5  22         11.89         43.36        17.85 o                         
   4   5  22          0.01         -5.16        17.31 o                         
   5   5  22          0.15         -4.50        40.86 o                         
  -5   6  22          2.44         -8.55        17.67 o                         
  -4   6  22          0.30          2.98        13.25 o                         
  -3   6  22         11.80         13.53         9.36 o                         
  -2   6  22          0.30         13.87         9.26 o                         
  -1   6  22         43.88         46.15         6.84 o                         
   0   6  22       1289.95       1371.18        40.48 o                         
   1   6  22          0.52          1.72        11.79 o                         
   2   6  22         48.89         42.29        12.82 o                         
   3   6  22          2.71          1.33        19.06 o                         
   4   6  22          1.24         20.95        27.66 o                         
   5   6  22          2.67        -31.65        31.65 o                         
  -5   7  22         87.52        119.86        23.68 o                         
  -4   7  22         31.05         22.63        14.86 o                         
  -3   7  22         11.36         19.31        14.19 o                         
  -2   7  22          2.58          7.93         9.08 o                         
  -1   7  22          5.11         30.30        11.90 o                         
   0   7  22        119.73        109.02        12.68 o                         
   1   7  22       1606.28       1712.40        49.64 o                         
   2   7  22         36.32         11.30        14.67 o                         
   3   7  22         20.31         11.80        19.27 o                         
   4   7  22         83.27         92.02        35.29 o                         
  -5   8  22         27.82          7.88        24.47 o                         
  -4   8  22         28.98         24.79        18.47 o                         
  -3   8  22        239.27        272.14        22.86 o                         
  -2   8  22        216.76        207.12        13.74 o                         
  -1   8  22         11.68         22.94        11.36 o                         
   0   8  22        983.73        970.46        43.22 o                         
   1   8  22         83.33         76.85        13.86 o                         
   2   8  22        167.19        193.65        18.75 o                         
   3   8  22         16.11         50.18        20.61 o                         
   4   8  22         35.22         35.05        29.06 o                         
  -4   9  22        355.84        284.71        24.17 o                         
  -3   9  22          3.37        -11.62        20.90 o                         
  -2   9  22          3.23        -19.06        19.06 o                         
  -1   9  22          0.13         15.46        15.26 o                         
   0   9  22         22.58         50.18        13.41 o                         
   1   9  22         36.57         53.47        14.83 o                         
   2   9  22          0.62         22.85        19.24 o                         
   3   9  22         68.35         69.33        19.99 o                         
   4   9  22         14.65         38.99        35.26 o                         
  -4  10  22        111.01        111.84        23.07 o                         
  -3  10  22          5.05         37.69        18.14 o                         
  -2  10  22         38.69         40.61        17.85 o                         
  -1  10  22          1.39          3.97        25.27 o                         
   0  10  22         82.41         41.10        15.33 o                         
   1  10  22          3.94        -11.37        15.20 o                         
   2  10  22          0.00         13.02        17.42 o                         
   3  10  22          3.28        -15.17        21.13 o                         
  -3  11  22          9.74         22.93        22.21 o                         
  -2  11  22          0.16         26.78        17.40 o                         
  -1  11  22        242.01        240.37        22.03 o                         
   0  11  22         40.06         62.20        18.54 o                         
   1  11  22         20.90         34.43        20.69 o                         
   2  11  22          1.88         -3.40        21.44 o                         
  -2  12  22         12.43         38.07        24.76 o                         
  -1  12  22         90.68        139.60        26.08 o                         
   0  12  22         66.31         51.07        24.51 o                         
   1  12  22        218.01        213.78        36.64 o                         
  -6   1  23        115.56         96.38        20.17 o                         
  -5   1  23         45.39         40.08        14.47 o                         
  -4   1  23        250.94        187.87        11.30 o                         
  -3   1  23         67.69         32.28         7.72 o                         
  -2   1  23        105.93         76.61         7.02 o                         
  -1   1  23        555.47        542.73        23.42 o                         
   0   1  23         30.41         23.82         7.39 o                         
   1   1  23        172.20        147.00         7.94 o                         
   2   1  23         14.26          3.27         6.62 o                         
   3   1  23          0.32        -10.77        12.02 o                         
   4   1  23        300.64        256.48        25.11 o                         
   5   1  23         70.41         24.53        74.41 o                         
  -6   2  23          0.13         -6.56        20.67 o                         
  -5   2  23         53.55         33.81        15.33 o                         
  -4   2  23        100.94         99.61        11.63 o                         
  -3   2  23         23.34         17.72         7.70 o                         
  -2   2  23        998.20        949.44        22.16 o                         
  -1   2  23       1046.11       1121.56        27.82 o                         
   0   2  23        207.47        172.74        10.98 o                         
   1   2  23         20.58         21.69         6.46 o                         
   2   2  23         49.32         39.88         8.39 o                         
   3   2  23          2.74         -7.81        10.44 o                         
   4   2  23          8.21         22.61        23.98 o                         
   5   2  23         45.92        -58.67        72.37 o                         
  -6   3  23         57.33         97.79        23.32 o                         
  -5   3  23         28.80         11.63        14.57 o                         
  -4   3  23        382.28        462.31        19.18 o                         
  -3   3  23          5.82         -7.23         7.23 o                         
  -2   3  23        211.23        285.26        15.21 o                         
  -1   3  23         97.51         86.49         7.13 o                         
   0   3  23         20.63         24.47         5.71 o                         
   1   3  23        488.25        601.20        20.84 o                         
   2   3  23        448.67        501.29        18.02 o                         
   3   3  23        107.85        113.50        11.13 o                         
   4   3  23         63.96        123.32        31.14 o                         
   5   3  23         12.74         -6.15        59.24 o                         
  -6   4  23         38.09         23.07        23.22 o                         
  -5   4  23          5.63         18.30        15.89 o                         
  -4   4  23          0.75        -10.29        10.43 o                         
  -3   4  23        799.64        799.63        22.29 o                         
  -2   4  23        265.09        278.06        11.47 o                         
  -1   4  23        575.47        568.82        16.41 o                         
   0   4  23        353.98        363.28        17.13 o                         
   1   4  23        117.10        154.33        13.67 o                         
   2   4  23         11.34         37.67        11.91 o                         
   3   4  23          3.77         -3.04         9.80 o                         
   4   4  23         18.40          1.78        23.77 o                         
   5   4  23         62.52         21.95        41.84 o                         
  -6   5  23         26.65        -11.16        28.59 o                         
  -5   5  23         25.40         15.35        17.64 o                         
  -4   5  23         31.02         32.26        13.40 o                         
  -3   5  23        282.75        302.06        15.13 o                         
  -2   5  23         38.11         17.23         7.24 o                         
  -1   5  23         95.65        125.75         8.94 o                         
   0   5  23         45.21         32.32         8.16 o                         
   1   5  23         79.06         52.64        14.05 o                         
   2   5  23        276.85        286.14        23.16 o                         
   3   5  23          2.59          9.82        18.22 o                         
   4   5  23         75.70         93.19        26.33 o                         
   5   5  23         56.54          4.14        32.80 o                         
  -5   6  23         19.24          6.69        19.69 o                         
  -4   6  23          5.09        -14.26        14.26 o                         
  -3   6  23         26.75         42.69        10.77 o                         
  -2   6  23         40.04         26.85         9.24 o                         
  -1   6  23         34.28         44.87        11.42 o                         
   0   6  23         17.61         14.88        11.61 o                         
   1   6  23        350.44        301.56        17.56 o                         
   2   6  23          3.60          5.70        16.59 o                         
   3   6  23          9.74         18.56        20.22 o                         
   4   6  23          5.81         31.13        35.68 o                         
  -5   7  23        159.18        209.94        25.77 o                         
  -4   7  23         23.41         53.77        22.10 o                         
  -3   7  23         99.50         68.86        11.40 o                         
  -2   7  23          0.98          9.57         9.33 o                         
  -1   7  23        144.54         85.56        10.83 o                         
   0   7  23        371.63        372.94        27.45 o                         
   1   7  23         76.86         50.63        15.68 o                         
   2   7  23        170.38        218.46        21.29 o                         
   3   7  23        215.73        177.09        26.56 o                         
   4   7  23        148.48        138.27        29.68 o                         
  -5   8  23         32.29         12.73        24.91 o                         
  -4   8  23          0.25         30.60        19.48 o                         
  -3   8  23         14.35         19.28        17.03 o                         
  -2   8  23          0.21         12.22        10.43 o                         
  -1   8  23         71.70         66.95        11.59 o                         
   0   8  23         20.91         21.67        12.98 o                         
   1   8  23        171.27        144.59        19.45 o                         
   2   8  23         66.30         78.77        16.57 o                         
   3   8  23        165.28        186.69        23.52 o                         
   4   8  23         45.31         56.11        28.13 o                         
  -4   9  23        188.58        312.66        25.28 o                         
  -3   9  23          0.07         22.73        18.05 o                         
  -2   9  23        190.46        226.59        19.24 o                         
  -1   9  23        127.49        134.56        17.34 o                         
   0   9  23         36.12         62.32        18.87 o                         
   1   9  23        242.45        278.41        25.11 o                         
   2   9  23        114.97         68.86        18.09 o                         
   3   9  23          9.95         53.85        22.91 o                         
  -4  10  23          0.85         -1.92        23.25 o                         
  -3  10  23         53.54         36.35        19.22 o                         
  -2  10  23         28.16         42.55        19.51 o                         
  -1  10  23         55.85         42.42        18.01 o                         
   0  10  23         28.31          5.10        15.54 o                         
   1  10  23        200.12        220.98        20.04 o                         
   2  10  23         59.27         58.47        19.37 o                         
   3  10  23          2.64        -20.01        38.38 o                         
  -3  11  23        554.85        616.59        39.35 o                         
  -2  11  23         29.74         -3.56        20.13 o                         
  -1  11  23         15.37        -19.25        19.25 o                         
   0  11  23          3.53        -21.60        27.74 o                         
   1  11  23        189.42        216.55        26.71 o                         
   2  11  23         75.53         94.47        26.12 o                         
  -2  12  23        402.00        379.38        54.50 o                         
  -1  12  23        120.69        107.95        43.67 o                         
   0  12  23          2.25         27.31        25.40 o                         
   1  12  23          1.37        -27.65        27.65 o                         
  -6   0  24        119.05        159.06        30.43 o                         
  -5   0  24          8.35         25.45        22.79 o                         
  -4   0  24         24.82         65.82        16.59 o                         
  -3   0  24        237.14        215.15        18.65 o                         
  -2   0  24         15.08         43.31        10.53 o                         
  -1   0  24       1481.56       1485.95        49.34 o                         
   0   0  24        289.60        372.43        30.69 o                         
   1   0  24        248.24        244.06        14.66 o                         
   2   0  24          0.67          5.98        10.75 o                         
   3   0  24        230.16        257.46        26.44 o                         
   4   0  24         35.18         -1.01        64.11 o                         
   5   0  24        240.54        177.79       114.59 o                         
  -6   1  24        151.51        177.43        23.79 o                         
  -5   1  24        128.26        158.91        22.48 o                         
  -4   1  24         36.72         62.87        10.90 o                         
  -3   1  24          0.96          8.79         8.48 o                         
  -2   1  24         17.17         -0.60         9.39 o                         
  -1   1  24        408.55        453.22        17.74 o                         
   0   1  24        353.50        340.37        15.87 o                         
   1   1  24        444.10        442.50        16.99 o                         
   2   1  24        155.18        156.60        10.58 o                         
   3   1  24       1523.30       1726.12        51.13 o                         
   4   1  24         22.66         38.38        35.91 o                         
   5   1  24         94.71        -41.11       138.33 o                         
  -6   2  24         98.33         79.14        23.16 o                         
  -5   2  24          0.21        -14.71        14.71 o                         
  -4   2  24          0.64          0.55         9.46 o                         
  -3   2  24          9.68         17.22        10.32 o                         
  -2   2  24         11.75         19.16         7.44 o                         
  -1   2  24        476.94        463.09        17.13 o                         
   0   2  24        260.21        218.19        10.56 o                         
   1   2  24         12.12         15.50         6.67 o                         
   2   2  24        476.81        452.91        19.56 o                         
   3   2  24        175.98        134.76        13.04 o                         
   4   2  24         36.59        -30.44        32.52 o                         
   5   2  24        112.31        146.66        79.45 o                         
  -6   3  24        121.60        127.24        26.52 o                         
  -5   3  24         34.58         43.25        16.85 o                         
  -4   3  24         11.83         -4.79        11.00 o                         
  -3   3  24         35.05         46.46         8.06 o                         
  -2   3  24         92.73         78.84         8.41 o                         
  -1   3  24        925.71        946.44        25.05 o                         
   0   3  24        513.27        459.70        15.28 o                         
   1   3  24          2.76          7.97         6.15 o                         
   2   3  24          9.59         10.81         7.99 o                         
   3   3  24          1.52         -2.41        11.04 o                         
   4   3  24        469.23        691.34        76.86 o                         
   5   3  24          9.65        -76.14        76.14 o                         
  -6   4  24         36.94         57.71        25.75 o                         
  -5   4  24         12.77         27.72        16.49 o                         
  -4   4  24          0.01         -8.26        11.19 o                         
  -3   4  24         47.95         32.77         8.73 o                         
  -2   4  24        185.38        141.68         8.74 o                         
  -1   4  24        344.01        254.56        10.61 o                         
   0   4  24        530.11        514.44        18.54 o                         
   1   4  24        228.29        189.32        13.10 o                         
   2   4  24        278.83        282.30        26.67 o                         
   3   4  24         94.45         64.67        16.35 o                         
   4   4  24         99.59         84.00        31.07 o                         
   5   4  24         23.75        -67.00        79.49 o                         
  -5   5  24         97.56        116.23        26.70 o                         
  -4   5  24         95.00         49.64        13.81 o                         
  -3   5  24        119.17         94.87        10.46 o                         
  -2   5  24          0.11         -2.91         7.60 o                         
  -1   5  24        219.62        225.20         9.73 o                         
   0   5  24          1.88         12.17         8.61 o                         
   1   5  24        492.62        483.74        19.80 o                         
   2   5  24          0.21         16.75        12.74 o                         
   3   5  24        244.93        200.69        26.91 o                         
   4   5  24         54.07         33.10        26.83 o                         
   5   5  24          8.56         13.70        49.64 o                         
  -5   6  24          0.02         25.70        22.64 o                         
  -4   6  24          0.43         -1.37        14.30 o                         
  -3   6  24         74.81         81.71        12.47 o                         
  -2   6  24         85.15         67.91         9.11 o                         
  -1   6  24        179.50        167.94        11.59 o                         
   0   6  24        106.66         98.11        10.25 o                         
   1   6  24       1187.90       1354.59        42.78 o                         
   2   6  24         79.23         91.82        17.23 o                         
   3   6  24         51.42         23.44        19.17 o                         
   4   6  24         17.31         -1.05        28.09 o                         
  -5   7  24         14.63         29.81        32.12 o                         
  -4   7  24         29.80         22.66        26.52 o                         
  -3   7  24         15.75         39.82        12.57 o                         
  -2   7  24         16.02         10.90        10.28 o                         
  -1   7  24        232.86        271.94        14.97 o                         
   0   7  24          2.81         -1.67        12.09 o                         
   1   7  24        239.81        231.50        18.01 o                         
   2   7  24        455.36        502.47        27.29 o                         
   3   7  24         26.71          7.70        23.45 o                         
   4   7  24         98.20         66.49        40.42 o                         
  -4   8  24        452.86        467.63        31.52 o                         
  -3   8  24        274.44        302.52        21.37 o                         
  -2   8  24         19.44        -13.53        15.18 o                         
  -1   8  24         30.79         -0.53        12.84 o                         
   0   8  24        180.95        181.03        18.64 o                         
   1   8  24        126.07         71.86        27.63 o                         
   2   8  24         68.58         56.57        17.35 o                         
   3   8  24         81.13         52.20        20.36 o                         
   4   8  24         61.98        115.30        29.85 o                         
  -4   9  24        113.28        102.25        22.89 o                         
  -3   9  24          5.56         -1.13        19.47 o                         
  -2   9  24         31.45         24.68        16.37 o                         
  -1   9  24         44.91         49.30        15.76 o                         
   0   9  24        143.71        137.51        20.24 o                         
   1   9  24          0.65         -2.14        15.45 o                         
   2   9  24        306.52        221.76        21.49 o                         
   3   9  24          1.94         52.23        30.95 o                         
  -3  10  24         16.53        -17.28        20.16 o                         
  -2  10  24          0.89          0.39        22.76 o                         
  -1  10  24         18.63        -18.19        18.19 o                         
   0  10  24         25.89         28.10        17.11 o                         
   1  10  24          8.22        -17.31        17.31 o                         
   2  10  24         28.18         34.31        20.20 o                         
  -2  11  24         73.75         41.43        20.08 o                         
  -1  11  24        125.93        139.67        26.19 o                         
   0  11  24         64.05         47.81        22.01 o                         
   1  11  24          0.07         12.91        22.64 o                         
   2  11  24         51.14         35.04        32.89 o                         
  -1  12  24         97.83        125.77        44.37 o                         
   0  12  24          0.16         42.57        54.68 o                         
  -6   1  25          3.64         -7.15        21.42 o                         
  -5   1  25          6.76         -3.42        22.17 o                         
  -4   1  25         20.05          5.36        10.94 o                         
  -3   1  25          2.60         -1.23         8.28 o                         
  -2   1  25         25.25         14.27         7.59 o                         
  -1   1  25        127.64         90.16         9.28 o                         
   0   1  25          5.07          7.17         6.92 o                         
   1   1  25         15.07         16.90         6.62 o                         
   2   1  25         68.84         42.40         7.79 o                         
   3   1  25         16.50         36.62        16.32 o                         
   4   1  25         87.02         51.24        41.86 o                         
   5   1  25          0.37        -19.36       164.71 o                         
  -6   2  25         31.55         -2.29        22.10 o                         
  -5   2  25         90.97         78.98        17.36 o                         
  -4   2  25        284.36        269.19        15.19 o                         
  -3   2  25        403.99        398.01        18.38 o                         
  -2   2  25        148.81        126.71         9.31 o                         
  -1   2  25         11.92         17.06         7.52 o                         
   0   2  25        735.18        755.39        22.59 o                         
   1   2  25        309.92        318.13        14.48 o                         
   2   2  25         77.39         69.85        10.55 o                         
   3   2  25        134.74        132.09        21.16 o                         
   4   2  25         64.69          8.45        32.80 o                         
   5   2  25          3.16        -77.20        80.60 o                         
  -6   3  25         54.60         59.73        30.06 o                         
  -5   3  25         21.90         17.40        16.70 o                         
  -4   3  25         76.00         73.71        12.25 o                         
  -3   3  25          1.42         -4.59         9.29 o                         
  -2   3  25         24.33         41.22         8.47 o                         
  -1   3  25         54.85        103.91        13.03 o                         
   0   3  25        208.41        208.08        10.70 o                         
   1   3  25          8.09          2.67         6.92 o                         
   2   3  25          1.27          3.52         8.55 o                         
   3   3  25        475.56        493.86        25.97 o                         
   4   3  25         65.05        133.89        29.38 o                         
   5   3  25          0.00        137.78        85.77 o                         
  -5   4  25          0.42         -7.04        17.38 o                         
  -4   4  25         46.04         82.10        17.68 o                         
  -3   4  25         24.19         26.91        10.09 o                         
  -2   4  25        168.54        197.61        10.83 o                         
  -1   4  25          0.77         -8.33         8.89 o                         
   0   4  25        408.66        468.88        18.22 o                         
   1   4  25        162.44        142.69        14.26 o                         
   2   4  25         64.59         46.31        14.75 o                         
   3   4  25         40.70         38.27        17.71 o                         
   4   4  25        143.92        145.19        27.83 o                         
   5   4  25          0.84        -44.37        44.37 o                         
  -5   5  25          0.31         12.42        23.84 o                         
  -4   5  25         40.22         41.42        19.10 o                         
  -3   5  25          6.94         10.14         9.90 o                         
  -2   5  25         12.42          6.55        11.02 o                         
  -1   5  25          0.44         -4.12         7.20 o                         
   0   5  25          0.60          1.05        13.67 o                         
   1   5  25         70.11         45.43        10.02 o                         
   2   5  25         10.69        -14.42        14.42 o                         
   3   5  25          2.51         12.79        19.76 o                         
   4   5  25         10.69         -4.16        36.80 o                         
  -5   6  25        125.59        163.79        40.26 o                         
  -4   6  25        271.04        339.41        23.36 o                         
  -3   6  25        832.37        922.13        34.67 o                         
  -2   6  25        159.86        162.68        11.64 o                         
  -1   6  25        360.59        372.21        20.10 o                         
   0   6  25         83.59         41.14        12.05 o                         
   1   6  25        625.72        673.07        33.52 o                         
   2   6  25         96.38        104.18        17.45 o                         
   3   6  25        116.16        126.40        22.46 o                         
   4   6  25         64.82        130.73        35.23 o                         
  -5   7  25         45.33         55.64        27.49 o                         
  -4   7  25        265.36        311.58        24.85 o                         
  -3   7  25        155.28        158.18        16.57 o                         
  -2   7  25          9.92         -8.31        13.49 o                         
  -1   7  25         77.31         28.18        16.77 o                         
   0   7  25         31.78         39.02        14.38 o                         
   1   7  25        155.64        166.59        16.66 o                         
   2   7  25         82.06        107.60        24.32 o                         
   3   7  25         10.03         -6.37        20.41 o                         
   4   7  25         16.15         41.31        34.76 o                         
  -4   8  25        117.70         75.28        26.43 o                         
  -3   8  25         39.51         38.37        17.93 o                         
  -2   8  25         22.36         26.97        14.53 o                         
  -1   8  25          0.03         -7.46        14.50 o                         
   0   8  25          2.75          1.22        17.08 o                         
   1   8  25         33.92         17.08        15.51 o                         
   2   8  25         23.06         11.55        19.59 o                         
   3   8  25         16.38        -10.73        20.76 o                         
  -4   9  25         33.54         36.37        25.64 o                         
  -3   9  25         10.31         -5.09        19.13 o                         
  -2   9  25          8.48         -8.58        16.92 o                         
  -1   9  25          0.15        -11.90        16.14 o                         
   0   9  25          0.03        -20.85        20.85 o                         
   1   9  25         95.85         81.21        20.39 o                         
   2   9  25          6.35        -17.63        20.61 o                         
   3   9  25         16.79         24.73        26.44 o                         
  -3  10  25        158.43        196.72        24.00 o                         
  -2  10  25         58.05         32.24        22.09 o                         
  -1  10  25        172.93        158.62        19.70 o                         
   0  10  25         42.53         46.46        18.22 o                         
   1  10  25        233.80        239.03        25.23 o                         
   2  10  25         28.02        -21.69        21.69 o                         
  -2  11  25         97.12        123.22        23.19 o                         
  -1  11  25          0.90        -22.82        22.82 o                         
   0  11  25          8.01          6.93        28.09 o                         
   1  11  25          2.78        -25.77        25.77 o                         
  -6   0  26         56.74        111.42        33.71 o                         
  -5   0  26        197.04        235.54        29.28 o                         
  -4   0  26         44.36         84.68        16.86 o                         
  -3   0  26         82.72         74.22        13.64 o                         
  -2   0  26        590.91        656.77        34.22 o                         
  -1   0  26        318.74        338.32        23.35 o                         
   0   0  26        129.06        167.11        13.87 o                         
   1   0  26        206.31        221.71        20.35 o                         
   2   0  26         11.68         23.66        13.98 o                         
   3   0  26         42.78         56.05        22.00 o                         
   4   0  26        143.11         99.57       104.46 o                         
   5   0  26         24.76         60.44       135.56 o                         
  -6   1  26         53.29         54.47        25.03 o                         
  -5   1  26         60.58         96.63        18.81 o                         
  -4   1  26         83.16        110.60        12.35 o                         
  -3   1  26        256.94        249.39        14.62 o                         
  -2   1  26        186.26        162.79        11.06 o                         
  -1   1  26       1938.44       2232.31        54.63 o                         
   0   1  26         35.57         30.81         8.05 o                         
   1   1  26        177.59        159.24        10.78 o                         
   2   1  26          3.57         -9.37         9.37 o                         
   3   1  26        163.86        114.42        16.24 o                         
   4   1  26          9.40         98.19       187.42 o                         
   5   1  26         27.85        -91.15        91.15 o                         
  -5   2  26        174.11        141.60        19.75 o                         
  -4   2  26          5.31         -1.53        11.74 o                         
  -3   2  26        158.03        136.53        15.02 o                         
  -2   2  26        196.86        146.31        10.42 o                         
  -1   2  26        505.35        461.63        25.00 o                         
   0   2  26          3.40          7.93         7.56 o                         
   1   2  26        299.86        272.56        13.78 o                         
   2   2  26          0.04          3.45        10.44 o                         
   3   2  26        124.83         41.54        24.67 o                         
   4   2  26          2.87        108.72        41.99 o                         
   5   2  26         20.65        -38.42        88.34 o                         
  -5   3  26         66.55         54.00        18.68 o                         
  -4   3  26         21.82         11.15        13.94 o                         
  -3   3  26        165.89        141.98        12.27 o                         
  -2   3  26        244.93        192.56        11.91 o                         
  -1   3  26         97.72         87.34         8.68 o                         
   0   3  26         65.18         42.63         8.05 o                         
   1   3  26        136.45        108.38         9.61 o                         
   2   3  26        243.39        205.63        14.77 o                         
   3   3  26          3.81        -19.07        19.07 o                         
   4   3  26        552.12        461.01        53.88 o                         
  -5   4  26          0.18         24.30        19.35 o                         
  -4   4  26        112.42        106.29        15.44 o                         
  -3   4  26         29.27         46.35        18.04 o                         
  -2   4  26          2.48         -1.85         9.09 o                         
  -1   4  26          2.61         15.47        11.36 o                         
   0   4  26        313.68        325.79        19.92 o                         
   1   4  26        499.20        529.14        21.97 o                         
   2   4  26        106.58        101.32        14.97 o                         
   3   4  26         47.55         22.83        18.93 o                         
   4   4  26         19.69          4.37        27.51 o                         
  -5   5  26          9.70         30.58        24.90 o                         
  -4   5  26         22.23         52.82        15.71 o                         
  -3   5  26        129.70        117.40        12.55 o                         
  -2   5  26          5.80          9.75        11.12 o                         
  -1   5  26         67.10         65.40         8.28 o                         
   0   5  26         45.88         42.69        11.51 o                         
   1   5  26         36.71         38.24        12.34 o                         
   2   5  26         86.45         85.47        15.58 o                         
   3   5  26          0.98         42.55        18.50 o                         
   4   5  26         84.83         95.51        41.97 o                         
  -5   6  26         26.88         11.17        35.35 o                         
  -4   6  26         39.46         40.68        19.38 o                         
  -3   6  26         11.34         26.90        14.43 o                         
  -2   6  26         33.67         23.02        10.72 o                         
  -1   6  26         48.05         82.94        10.97 o                         
   0   6  26         46.08         36.73        10.63 o                         
   1   6  26        163.78        242.67        19.48 o                         
   2   6  26        321.85        366.19        31.28 o                         
   3   6  26          2.40         45.07        19.97 o                         
   4   6  26         16.74         10.43        57.13 o                         
  -4   7  26          0.63          0.53        23.36 o                         
  -3   7  26         16.72          2.32        17.03 o                         
  -2   7  26        199.01        197.93        14.96 o                         
  -1   7  26         49.40         60.80        13.85 o                         
   0   7  26         97.87         61.02        12.12 o                         
   1   7  26        188.86        186.80        18.46 o                         
   2   7  26        560.10        782.11        40.58 o                         
   3   7  26         88.35         95.71        23.06 o                         
  -4   8  26        225.45        241.74        26.37 o                         
  -3   8  26        578.09        667.02        37.18 o                         
  -2   8  26         12.18         -2.77        14.14 o                         
  -1   8  26          0.12         39.31        13.30 o                         
   0   8  26         31.84         12.48        15.31 o                         
   1   8  26        345.70        340.24        22.54 o                         
   2   8  26        156.67        134.21        27.29 o                         
   3   8  26         40.88         15.46        23.68 o                         
  -3   9  26         24.98         -4.31        21.46 o                         
  -2   9  26        205.94        237.19        20.88 o                         
  -1   9  26          7.70         22.82        16.87 o                         
   0   9  26         22.70         26.46        17.45 o                         
   1   9  26          9.76         13.78        18.16 o                         
   2   9  26        395.31        345.25        26.59 o                         
  -3  10  26         38.04         13.14        23.80 o                         
  -2  10  26          1.44         -6.58        22.37 o                         
  -1  10  26         53.65         30.92        19.62 o                         
   0  10  26        182.84        189.84        26.91 o                         
   1  10  26          5.40         67.83        21.15 o                         
   2  10  26         13.58         -5.60        37.59 o                         
  -1  11  26         50.48         43.08        35.85 o                         
   0  11  26          2.97         -3.76        25.92 o                         
  -5   1  27          6.47         -0.83        18.82 o                         
  -4   1  27          7.47          7.66        12.87 o                         
  -3   1  27          1.93          0.56         9.18 o                         
  -2   1  27        128.04         87.95         9.46 o                         
  -1   1  27        763.41        740.85        27.29 o                         
   0   1  27        263.97        240.81        13.38 o                         
   1   1  27         23.81         32.66         9.07 o                         
   2   1  27         21.63         19.50         9.99 o                         
   3   1  27        179.20        153.71        20.77 o                         
   4   1  27          2.60        -36.58        74.33 o                         
  -5   2  27         82.73         76.00        22.25 o                         
  -4   2  27          2.10          5.97        21.30 o                         
  -3   2  27        224.25        210.38        13.01 o                         
  -2   2  27          9.63         -5.73        10.12 o                         
  -1   2  27        154.51        146.47        11.30 o                         
   0   2  27        206.83        222.07        12.19 o                         
   1   2  27        307.89        275.50        15.34 o                         
   2   2  27        264.91        240.75        18.48 o                         
   3   2  27        176.60        201.85        24.87 o                         
   4   2  27        217.52        284.21        45.59 o                         
  -5   3  27        125.63        123.81        23.76 o                         
  -4   3  27          6.01         10.08        15.35 o                         
  -3   3  27          1.89        -11.02        11.02 o                         
  -2   3  27         94.91        125.82        10.72 o                         
  -1   3  27        830.32        993.01        28.57 o                         
   0   3  27        253.39        161.38        12.81 o                         
   1   3  27        434.50        529.04        18.44 o                         
   2   3  27         70.25         60.94         9.71 o                         
   3   3  27         40.63         37.36        18.34 o                         
   4   3  27         74.06        241.73       120.53 o                         
  -5   4  27          4.47        -12.66        22.13 o                         
  -4   4  27          8.98         16.02        17.73 o                         
  -3   4  27         14.77          6.15        13.37 o                         
  -2   4  27          5.36          2.65         9.37 o                         
  -1   4  27         60.48         57.22         9.57 o                         
   0   4  27          9.18         22.93        14.63 o                         
   1   4  27        349.18        418.92        19.01 o                         
   2   4  27         11.53          5.89        15.39 o                         
   3   4  27         17.60         -4.75        18.34 o                         
   4   4  27         89.00         94.19        45.18 o                         
  -5   5  27         60.33        152.43        27.99 o                         
  -4   5  27         13.40         43.91        20.30 o                         
  -3   5  27        220.15        189.07        16.27 o                         
  -2   5  27          1.10         -9.98        10.11 o                         
  -1   5  27          4.51         -4.81         8.60 o                         
   0   5  27         53.88         37.41        16.08 o                         
   1   5  27          0.55        -12.41        12.41 o                         
   2   5  27        101.64         59.70        16.94 o                         
   3   5  27          3.77         25.02        28.00 o                         
   4   5  27         86.84         93.86        40.18 o                         
  -4   6  27          4.93         -0.35        19.90 o                         
  -3   6  27         16.26         20.13        15.43 o                         
  -2   6  27          0.67         -2.65        10.92 o                         
  -1   6  27          0.01         -1.44        11.69 o                         
   0   6  27         10.04         19.96        14.01 o                         
   1   6  27        212.75        183.13        18.33 o                         
   2   6  27         42.91         38.93        19.54 o                         
   3   6  27         98.29         97.43        22.33 o                         
   4   6  27          4.75        125.91        56.27 o                         
  -4   7  27         66.62         53.29        25.36 o                         
  -3   7  27          4.49         26.45        19.68 o                         
  -2   7  27        129.67        157.92        16.40 o                         
  -1   7  27        209.04        167.34        13.89 o                         
   0   7  27        276.49        353.92        21.05 o                         
   1   7  27          3.03         -4.53        16.63 o                         
   2   7  27          5.23        -12.83        19.42 o                         
   3   7  27         74.84         92.56        24.79 o                         
  -4   8  27         92.49        105.54        28.27 o                         
  -3   8  27        217.75        206.58        28.97 o                         
  -2   8  27         10.77          9.65        15.68 o                         
  -1   8  27          8.44        -13.67        13.67 o                         
   0   8  27         36.02         -0.14        18.30 o                         
   1   8  27          0.85         14.08        18.22 o                         
   2   8  27        115.02         92.07        21.08 o                         
   3   8  27          2.28        -12.37        24.41 o                         
  -3   9  27        185.82        160.80        26.42 o                         
  -2   9  27          0.02          8.33        20.23 o                         
  -1   9  27         48.14         67.77        19.30 o                         
   0   9  27         17.34         12.00        19.77 o                         
   1   9  27          0.03          2.80        19.20 o                         
   2   9  27        149.12        108.03        23.62 o                         
  -2  10  27         54.45         64.10        24.21 o                         
  -1  10  27          9.24         37.48        23.01 o                         
   0  10  27         20.30         24.91        28.30 o                         
   1  10  27         80.27        179.21        33.53 o                         
  -5   0  28        428.32        441.42        49.03 o                         
  -4   0  28         30.76         31.67        26.07 o                         
  -3   0  28        166.38        185.36        16.45 o                         
  -2   0  28         10.75         41.72        14.59 o                         
  -1   0  28        298.51        345.37        29.75 o                         
   0   0  28          4.90         42.60        18.28 o                         
   1   0  28        133.97        157.35        23.39 o                         
   2   0  28        707.74        843.53        83.19 o                         
   3   0  28        148.42        188.41        27.36 o                         
   4   0  28        265.62        427.25       131.36 o                         
  -5   1  28        221.83        262.88        25.88 o                         
  -4   1  28          4.11         21.31        16.73 o                         
  -3   1  28          3.73          1.55        12.21 o                         
  -2   1  28        302.89        309.14        15.83 o                         
  -1   1  28        464.50        508.09        23.57 o                         
   0   1  28         17.88          3.87         9.71 o                         
   1   1  28        142.40        176.43        15.49 o                         
   2   1  28        100.91         87.40        20.91 o                         
   3   1  28          0.40        -16.20        16.20 o                         
   4   1  28          0.77        -95.17        95.17 o                         
  -5   2  28         14.55         -0.59        29.89 o                         
  -4   2  28        141.22        161.83        19.48 o                         
  -3   2  28         52.06         21.04        11.88 o                         
  -2   2  28         12.74         31.54        10.66 o                         
  -1   2  28         13.48         21.45         8.84 o                         
   0   2  28        668.76        702.76        25.31 o                         
   1   2  28         72.65         60.29        11.21 o                         
   2   2  28        324.57        288.80        19.22 o                         
   3   2  28         26.47         35.77        22.20 o                         
   4   2  28          7.74        -41.25        41.25 o                         
  -5   3  28         31.25         73.09        23.97 o                         
  -4   3  28         36.45         23.96        24.61 o                         
  -3   3  28          2.24          1.49        13.00 o                         
  -2   3  28         49.57         29.27        10.14 o                         
  -1   3  28         60.43         49.01         9.88 o                         
   0   3  28          0.14          3.65        10.48 o                         
   1   3  28        424.18        397.77        18.52 o                         
   2   3  28         24.09          4.70        11.57 o                         
   3   3  28         49.74         59.19        23.50 o                         
   4   3  28          7.60         59.03        42.72 o                         
  -5   4  28        109.37        154.10        25.52 o                         
  -4   4  28         77.79        112.96        20.53 o                         
  -3   4  28        424.74        392.04        33.25 o                         
  -2   4  28         44.98         34.29        10.71 o                         
  -1   4  28         36.15         45.05         9.77 o                         
   0   4  28        794.03        851.78        28.89 o                         
   1   4  28        135.58        114.07        14.25 o                         
   2   4  28         75.45         63.17        15.74 o                         
   3   4  28        175.26        172.94        22.27 o                         
   4   4  28        102.92        116.35        39.94 o                         
  -5   5  28         54.16         60.70        29.43 o                         
  -4   5  28         40.06         23.53        20.36 o                         
  -3   5  28         34.61         19.54        23.23 o                         
  -2   5  28          0.11        -11.39        11.39 o                         
  -1   5  28          1.82         17.70        14.74 o                         
   0   5  28         22.61          9.63        17.06 o                         
   1   5  28         56.64         65.79        13.08 o                         
   2   5  28        147.21        165.02        18.85 o                         
   3   5  28          7.94          0.38        21.24 o                         
   4   5  28         48.86         60.07        81.85 o                         
  -4   6  28          4.04        -18.52        21.21 o                         
  -3   6  28         43.85         15.11        18.21 o                         
  -2   6  28          8.12        -14.65        14.65 o                         
  -1   6  28          4.57         30.55        14.83 o                         
   0   6  28         12.47          6.45        13.42 o                         
   1   6  28          9.27          1.28        16.57 o                         
   2   6  28         69.63         73.18        19.99 o                         
   3   6  28         43.11          0.59        26.58 o                         
  -4   7  28        100.42        135.46        27.88 o                         
  -3   7  28          0.77         -5.81        21.69 o                         
  -2   7  28         54.41         42.24        21.73 o                         
  -1   7  28         20.64         17.28        15.18 o                         
   0   7  28         44.26         33.47        14.85 o                         
   1   7  28          5.61         13.65        20.27 o                         
   2   7  28         95.89        128.04        22.26 o                         
   3   7  28          0.01          4.60        29.80 o                         
  -3   8  28          4.93         21.51        24.00 o                         
  -2   8  28          9.92        -16.26        16.26 o                         
  -1   8  28          1.27         28.49        15.00 o                         
   0   8  28        336.14        323.57        23.61 o                         
   1   8  28         52.32         47.47        19.73 o                         
   2   8  28         22.20          5.77        29.19 o                         
  -3   9  28          0.70         -1.02        29.25 o                         
  -2   9  28         20.21         -7.74        23.80 o                         
  -1   9  28        167.94        134.78        28.09 o                         
   0   9  28         13.41         61.70        22.96 o                         
   1   9  28         10.43         18.51        23.02 o                         
   2   9  28          1.71         24.96        26.05 o                         
  -1  10  28          0.00        -24.20        24.20 o                         
   0  10  28         28.45          5.00        24.85 o                         
   1  10  28         85.78        220.07        53.80 o                         
  -5   1  29         27.53         35.34        21.71 o                         
  -4   1  29         46.00         60.37        17.61 o                         
  -3   1  29         35.58         37.11        12.07 o                         
  -2   1  29         93.88        127.11        14.49 o                         
  -1   1  29         21.62         17.06         9.69 o                         
   0   1  29          9.97         -1.88        10.32 o                         
   1   1  29        237.78        225.15        14.35 o                         
   2   1  29        117.05        137.97        17.87 o                         
   3   1  29         23.87         38.80        19.19 o                         
   4   1  29         43.16         63.93        47.17 o                         
  -5   2  29         26.68        -19.29        23.67 o                         
  -4   2  29        204.56        161.54        20.49 o                         
  -3   2  29         36.26         31.09        12.98 o                         
  -2   2  29         57.86         50.29        11.16 o                         
  -1   2  29         30.14         39.09         9.93 o                         
   0   2  29         47.69         41.02        12.45 o                         
   1   2  29         26.11          4.48        12.44 o                         
   2   2  29        230.31        253.15        20.14 o                         
   3   2  29        100.59        146.18        21.69 o                         
   4   2  29        185.89        135.14        48.93 o                         
  -5   3  29         15.94         -0.53        24.69 o                         
  -4   3  29        447.98        499.55        37.66 o                         
  -3   3  29         13.50         -9.29        14.36 o                         
  -2   3  29          1.29          5.38        10.91 o                         
  -1   3  29         80.79         88.90        10.36 o                         
   0   3  29          1.79         -0.36         9.94 o                         
   1   3  29        468.66        579.03        21.86 o                         
   2   3  29          0.03         11.13        12.69 o                         
   3   3  29         34.43         62.78        36.39 o                         
   4   3  29        197.29        178.09        39.52 o                         
  -5   4  29          9.69          3.08        30.71 o                         
  -4   4  29         11.98         -0.67        20.62 o                         
  -3   4  29         60.79         61.39        20.90 o                         
  -2   4  29         11.17         31.94        15.97 o                         
  -1   4  29         54.59         54.80        13.95 o                         
   0   4  29         35.49         46.55        12.39 o                         
   1   4  29         14.21         16.77        13.69 o                         
   2   4  29          0.25        -17.19        21.79 o                         
   3   4  29        290.27        345.06        32.23 o                         
   4   4  29          2.57          4.19        50.66 o                         
  -4   5  29         32.82          6.14        21.36 o                         
  -3   5  29         39.58          0.78        21.30 o                         
  -2   5  29        285.07        298.83        24.56 o                         
  -1   5  29         32.20         23.65        14.84 o                         
   0   5  29        113.47        111.61        16.51 o                         
   1   5  29          1.84          1.11        17.28 o                         
   2   5  29        111.84        123.29        20.79 o                         
   3   5  29          6.64         -4.71        22.98 o                         
  -4   6  29         48.53         27.36        25.69 o                         
  -3   6  29        128.76        159.31        24.35 o                         
  -2   6  29         37.32         30.03        17.20 o                         
  -1   6  29         29.66         24.78        15.50 o                         
   0   6  29        159.09        145.95        16.52 o                         
   1   6  29         60.60         92.82        18.87 o                         
   2   6  29        151.48        147.90        22.79 o                         
   3   6  29         35.58          6.04        46.91 o                         
  -4   7  29         18.66        -22.36        51.36 o                         
  -3   7  29        491.83        495.49        31.73 o                         
  -2   7  29        133.30        132.54        21.54 o                         
  -1   7  29          3.20         -0.08        23.23 o                         
   0   7  29          0.88        -12.81        20.00 o                         
   1   7  29         19.69         30.74        21.18 o                         
   2   7  29        190.40        212.68        26.46 o                         
  -3   8  29        259.72        237.43        28.75 o                         
  -2   8  29         89.43         76.30        30.09 o                         
  -1   8  29          0.06          8.99        19.56 o                         
   0   8  29         24.86        -21.75        21.75 o                         
   1   8  29         11.81          8.19        22.21 o                         
   2   8  29         93.79        123.87        27.04 o                         
  -2   9  29        103.91         42.83        26.01 o                         
  -1   9  29         68.59         59.47        23.68 o                         
   0   9  29         28.37         39.53        24.36 o                         
   1   9  29          5.55         10.66        25.18 o                         
  -5   0  30        320.29        282.39        46.61 o                         
  -4   0  30          2.37        -24.80        24.80 o                         
  -3   0  30         11.03         42.24        21.12 o                         
  -2   0  30         49.25         43.44        19.86 o                         
  -1   0  30        116.11        136.64        16.61 o                         
   0   0  30        170.54        190.28        22.98 o                         
   1   0  30          0.91         17.20        19.22 o                         
   2   0  30        161.93        192.85        46.10 o                         
   3   0  30          0.91        -28.38        28.38 o                         
   4   0  30          4.26         -9.48        39.48 o                         
  -5   1  30        129.39        207.00        30.77 o                         
  -4   1  30        140.14        160.41        23.74 o                         
  -3   1  30         35.52          8.26        14.75 o                         
  -2   1  30        387.05        380.56        31.02 o                         
  -1   1  30        157.66        150.29        16.39 o                         
   0   1  30         15.65         34.90        19.97 o                         
   1   1  30         93.82        109.11        13.49 o                         
   2   1  30         34.98         16.90        17.53 o                         
   3   1  30          7.66        -24.16        24.16 o                         
   4   1  30          0.82        -40.76        64.09 o                         
  -5   2  30          0.03         13.31        25.70 o                         
  -4   2  30          4.42         18.74        19.37 o                         
  -3   2  30         46.48         58.25        14.54 o                         
  -2   2  30         55.35         42.66        12.78 o                         
  -1   2  30         64.26         62.75        10.89 o                         
   0   2  30          4.19        -19.31        20.27 o                         
   1   2  30         48.35         23.12        14.36 o                         
   2   2  30         56.78         24.49        15.61 o                         
   3   2  30         40.41         30.98        25.62 o                         
   4   2  30          1.02        -36.53        70.75 o                         
  -4   3  30          0.04        -10.51        20.98 o                         
  -3   3  30        166.13        191.48        19.51 o                         
  -2   3  30         12.78         25.81        13.44 o                         
  -1   3  30         66.59         60.67        12.19 o                         
   0   3  30         30.71         46.07        12.48 o                         
   1   3  30          5.65         24.63        12.51 o                         
   2   3  30        565.79        631.84        30.83 o                         
   3   3  30          3.20          8.98        26.61 o                         
  -4   4  30          1.87         27.45        25.31 o                         
  -3   4  30         37.48         56.68        23.52 o                         
  -2   4  30          0.32         22.06        21.61 o                         
  -1   4  30         86.86        104.12        15.36 o                         
   0   4  30        169.25        138.87        17.58 o                         
   1   4  30         16.52         26.29        18.21 o                         
   2   4  30         11.40         17.66        17.98 o                         
   3   4  30          0.09        -15.25        28.40 o                         
  -4   5  30        120.68        122.43        23.97 o                         
  -3   5  30         28.72         55.29        22.59 o                         
  -2   5  30         43.13         45.02        17.86 o                         
  -1   5  30         49.69         18.27        15.18 o                         
   0   5  30         58.62         17.16        15.45 o                         
   1   5  30          0.02         -5.10        15.47 o                         
   2   5  30         38.92         24.34        36.86 o                         
   3   5  30        263.00        234.29        34.67 o                         
  -4   6  30        176.38        172.83        25.99 o                         
  -3   6  30          2.48         10.04        26.30 o                         
  -2   6  30         72.90         93.72        19.26 o                         
  -1   6  30          1.60        -16.60        16.60 o                         
   0   6  30          1.75          0.86        16.94 o                         
   1   6  30         40.23        106.10        22.17 o                         
   2   6  30        156.18        149.32        25.95 o                         
   3   6  30         37.56         56.86        33.05 o                         
  -3   7  30        329.34        291.38        25.90 o                         
  -2   7  30         86.92         83.30        31.87 o                         
  -1   7  30          0.94        -10.91        21.20 o                         
   0   7  30         10.55         52.82        22.49 o                         
   1   7  30         30.36         35.36        22.72 o                         
   2   7  30        347.37        302.90        29.64 o                         
  -2   8  30        321.46        438.43        36.00 o                         
  -1   8  30         26.79         45.93        23.18 o                         
   0   8  30         73.55         62.82        24.38 o                         
   1   8  30         11.41         -4.33        29.70 o                         
  -1   9  30          3.02          5.45        31.75 o                         
   0   9  30         35.91         72.02        41.65 o                         
  -4   1  31         83.45         85.72        20.78 o                         
  -3   1  31         46.85         -7.78        18.06 o                         
  -2   1  31         27.43         57.37        19.11 o                         
  -1   1  31          1.89         32.22        16.20 o                         
   0   1  31         46.55         72.74        15.98 o                         
   1   1  31          7.59        -10.35        15.71 o                         
   2   1  31        108.96         91.38        19.80 o                         
   3   1  31         39.10          7.18        32.27 o                         
  -4   2  31         24.51         -7.47        25.25 o                         
  -3   2  31          0.03        -12.91        18.24 o                         
  -2   2  31         12.21         14.80        14.23 o                         
  -1   2  31        201.57        171.64        14.51 o                         
   0   2  31        599.78        813.57        35.34 o                         
   1   2  31         17.42         -0.45        17.65 o                         
   2   2  31        164.22        193.31        31.40 o                         
   3   2  31        174.43        166.53        27.58 o                         
  -4   3  31          0.33         20.38        22.82 o                         
  -3   3  31        183.94        193.52        22.11 o                         
  -2   3  31         74.18         52.91        17.41 o                         
  -1   3  31          0.18        -11.82        14.26 o                         
   0   3  31         16.11         -5.98        15.61 o                         
   1   3  31         63.77         68.10        14.85 o                         
   2   3  31        255.88        269.05        22.19 o                         
   3   3  31         41.37          7.79        24.26 o                         
  -4   4  31        125.96        134.04        25.09 o                         
  -3   4  31          2.27        -14.34        21.00 o                         
  -2   4  31          5.32         30.11        26.23 o                         
  -1   4  31        115.03        124.08        17.21 o                         
   0   4  31         38.29         81.00        23.70 o                         
   1   4  31          0.99          0.20        18.43 o                         
   2   4  31          1.73        -26.57        26.57 o                         
   3   4  31          0.07         -8.04        29.98 o                         
  -4   5  31         23.90         -5.55        32.91 o                         
  -3   5  31         11.59          4.73        20.46 o                         
  -2   5  31          4.61         23.14        20.57 o                         
  -1   5  31          5.00          4.32        16.91 o                         
   0   5  31         11.28          3.78        18.80 o                         
   1   5  31          6.18         -3.63        17.34 o                         
   2   5  31          8.70         -6.34        24.34 o                         
   3   5  31         54.90        118.66        35.52 o                         
  -3   6  31          0.03          1.85        28.48 o                         
  -2   6  31         62.42         58.90        19.98 o                         
  -1   6  31         63.03         71.30        20.04 o                         
   0   6  31        260.55        263.33        25.93 o                         
   1   6  31          8.77         20.80        22.43 o                         
   2   6  31         17.26         30.07        30.27 o                         
  -3   7  31         12.14         34.74        24.20 o                         
  -2   7  31        225.96        257.37        28.27 o                         
  -1   7  31         19.14         77.98        30.51 o                         
   0   7  31          2.88        -22.34        22.64 o                         
   1   7  31         15.53         21.04        27.16 o                         
   2   7  31         18.54         52.35        27.57 o                         
  -2   8  31         32.65         -5.35        26.53 o                         
  -1   8  31        156.67        127.56        31.51 o                         
   0   8  31         12.16          6.55        24.93 o                         
   1   8  31         41.41         75.00        27.01 o                         
  -4   0  32          0.43         41.10        38.61 o                         
  -3   0  32         24.57         82.99        41.92 o                         
  -2   0  32         60.76         -5.96        50.06 o                         
  -1   0  32         60.21          5.47        47.34 o                         
   0   0  32         24.35         58.64        21.65 o                         
   1   0  32        144.09        178.34        30.49 o                         
   2   0  32         83.19         54.07        31.94 o                         
   3   0  32        171.47        149.67        37.16 o                         
  -4   1  32          3.97         51.44        37.04 o                         
  -3   1  32         77.46         87.28        20.39 o                         
  -2   1  32         55.96         74.55        15.97 o                         
  -1   1  32         43.93         47.81        14.65 o                         
   0   1  32          2.40         31.47        21.43 o                         
   1   1  32          1.20        -10.03        30.51 o                         
   2   1  32         24.06         31.36        21.29 o                         
   3   1  32        115.90         64.06        25.72 o                         
  -4   2  32         80.33         38.61        23.99 o                         
  -3   2  32         13.92         12.05        21.54 o                         
  -2   2  32         84.86         91.21        19.40 o                         
  -1   2  32         46.70         65.28        16.43 o                         
   0   2  32         42.36         36.48        16.41 o                         
   1   2  32          3.87         31.68        17.30 o                         
   2   2  32        132.28        113.91        24.26 o                         
   3   2  32          1.21         -1.99        25.27 o                         
  -4   3  32        145.59         99.13        25.26 o                         
  -3   3  32        216.47        218.27        32.76 o                         
  -2   3  32        134.92         86.80        19.76 o                         
  -1   3  32         25.27          8.57        21.57 o                         
   0   3  32         30.74          2.00        16.40 o                         
   1   3  32        102.25         53.11        18.08 o                         
   2   3  32         25.28         20.31        22.72 o                         
   3   3  32          0.66         -7.89        31.95 o                         
  -4   4  32         34.32         43.38        25.58 o                         
  -3   4  32          8.09         22.34        24.25 o                         
  -2   4  32          2.02        -20.63        20.63 o                         
  -1   4  32         86.01         86.68        18.27 o                         
   0   4  32         14.83         -3.51        16.83 o                         
   1   4  32          0.67         25.76        17.76 o                         
   2   4  32          6.30         35.25        29.77 o                         
  -3   5  32          7.34          8.70        24.66 o                         
  -2   5  32         19.07         40.04        29.15 o                         
  -1   5  32         27.38          0.86        18.22 o                         
   0   5  32        182.22        201.50        20.43 o                         
   1   5  32        138.97         87.26        24.03 o                         
   2   5  32         40.05         70.47        37.20 o                         
  -3   6  32        171.03        160.20        26.45 o                         
  -2   6  32         19.42         -3.53        21.10 o                         
  -1   6  32          1.78         -4.66        22.38 o                         
   0   6  32          0.01        -23.48        27.25 o                         
   1   6  32          0.08         17.44        29.09 o                         
   2   6  32          1.18        -28.74        28.74 o                         
  -2   7  32         82.76        152.45        28.35 o                         
  -1   7  32         21.03         38.93        25.41 o                         
   0   7  32          0.17         -5.42        27.28 o                         
   1   7  32         45.14         96.93        27.67 o                         
  -1   8  32         17.68         -4.90        32.02 o                         
   0   8  32        209.02        225.26        36.04 o                         
  -4   1  33          0.16         31.60        30.51 o                         
  -3   1  33        353.83        373.49        27.35 o                         
  -2   1  33          0.06         48.47        27.04 o                         
  -1   1  33         36.25         43.57        23.95 o                         
   0   1  33          4.40        -20.12        20.12 o                         
   1   1  33         90.63         95.29        24.91 o                         
   2   1  33        155.22        191.63        30.52 o                         
   3   1  33          0.50         -8.05        26.28 o                         
  -4   2  33          6.83          9.65        33.59 o                         
  -3   2  33         75.50         22.85        21.77 o                         
  -2   2  33          5.40         -0.74        18.43 o                         
  -1   2  33         38.26         56.73        20.99 o                         
   0   2  33        133.10        115.01        19.38 o                         
   1   2  33         29.91         52.20        30.41 o                         
   2   2  33        191.71        234.49        33.41 o                         
  -3   3  33         99.04        143.42        23.30 o                         
  -2   3  33          1.18         37.52        19.94 o                         
  -1   3  33        402.58        434.88        31.86 o                         
   0   3  33          1.57         -5.85        20.47 o                         
   1   3  33         45.36         62.35        24.91 o                         
   2   3  33         42.39         43.92        24.90 o                         
  -3   4  33         70.40         39.01        26.37 o                         
  -2   4  33        129.82        169.32        26.14 o                         
  -1   4  33          6.64          9.36        23.45 o                         
   0   4  33          0.06         -4.10        18.23 o                         
   1   4  33         82.18         61.03        21.38 o                         
   2   4  33         25.27        -27.63        32.02 o                         
  -3   5  33          8.65         42.23        25.41 o                         
  -2   5  33         26.30         59.26        22.61 o                         
  -1   5  33        137.15        139.74        29.73 o                         
   0   5  33        198.62        229.98        26.70 o                         
   1   5  33         24.54        -13.23        24.53 o                         
   2   5  33         44.58         79.81        34.17 o                         
  -2   6  33        137.57        110.59        24.02 o                         
  -1   6  33          0.49         29.00        30.86 o                         
   0   6  33          9.16        -11.66        25.12 o                         
   1   6  33         51.31         42.78        44.68 o                         
  -1   7  33        156.53        164.36        39.62 o                         
   0   7  33        167.41        190.96        32.50 o                         
  -3   0  34        138.19        203.95        46.62 o                         
  -2   0  34        814.12        997.55        87.87 o                         
  -1   0  34        198.50        204.73        34.71 o                         
   0   0  34          0.37         22.73        30.09 o                         
   1   0  34          8.60        -28.29        36.51 o                         
   2   0  34         20.36         43.04        45.42 o                         
  -3   1  34         65.75         75.89        26.44 o                         
  -2   1  34         12.48        -12.60        22.33 o                         
  -1   1  34          0.48          8.08        20.60 o                         
   0   1  34         37.27         55.05        34.88 o                         
   1   1  34         37.45         36.46        27.37 o                         
   2   1  34         11.88        -21.48        24.93 o                         
  -3   2  34        135.32        161.17        30.80 o                         
  -2   2  34         41.46         46.51        21.74 o                         
  -1   2  34         21.60         42.43        27.16 o                         
   0   2  34         18.73         -4.14        21.76 o                         
   1   2  34         34.33         39.97        35.33 o                         
   2   2  34         60.40        -20.72        31.41 o                         
  -3   3  34         12.31        -26.68        26.68 o                         
  -2   3  34         42.36         21.25        24.12 o                         
  -1   3  34         56.81         35.65        24.00 o                         
   0   3  34          1.11         50.63        22.86 o                         
   1   3  34          6.62         10.01        22.44 o                         
   2   3  34        137.74        170.02        55.88 o                         
  -3   4  34          3.29          0.50        51.68 o                         
  -2   4  34         59.92         96.66        22.76 o                         
  -1   4  34        221.78        222.29        23.05 o                         
   0   4  34         92.92        137.76        27.62 o                         
   1   4  34          3.11         13.10        29.71 o                         
  -2   5  34         34.34         52.41        28.65 o                         
  -1   5  34         51.00          2.46        32.56 o                         
   0   5  34         14.12        -25.58        25.58 o                         
   1   5  34         22.28         48.08        32.62 o                         
  -1   6  34         28.00          8.61        27.01 o                         
   0   6  34         40.21        -25.39        27.91 o                         
  -3   1  35         24.95         46.72        31.21 o                         
  -2   1  35         38.45         51.16        24.89 o                         
  -1   1  35         58.82         71.29        23.02 o                         
   0   1  35          9.13         39.98        24.27 o                         
   1   1  35        272.32        318.37        34.84 o                         
   2   1  35          0.58         41.54        27.87 o                         
  -3   2  35         12.08        -28.17        28.17 o                         
  -2   2  35        258.85        330.15        38.63 o                         
  -1   2  35         13.25        -20.02        26.91 o                         
   0   2  35          7.89         22.94        30.12 o                         
   1   2  35         42.48        173.47        70.52 o                         
  -2   3  35         13.43         45.57        26.53 o                         
  -1   3  35         62.67         42.29        31.38 o                         
   0   3  35         67.01        121.66        24.99 o                         
   1   3  35         21.06          1.42        26.67 o                         
  -2   4  35          5.98        -18.78        26.77 o                         
  -1   4  35          0.24          1.55        30.81 o                         
   0   4  35         48.12         50.15        32.56 o                         
   1   4  35         71.42         88.89        33.83 o                         
  -1   5  35         32.11         58.34        33.73 o                         
   0   5  35         38.48         12.93        34.35 o                         
  -2   0  36        117.29        125.41        38.00 o                         
  -1   0  36          5.74        -30.12        33.67 o                         
   0   0  36          8.33         -8.55        86.82 o                         
   1   0  36          9.84          0.66        36.68 o                         
  -2   1  36         27.20         26.80        35.05 o                         
  -1   1  36         29.30         -3.49        24.82 o                         
   0   1  36         29.84         28.23        26.04 o                         
   1   1  36         25.57         40.15        26.52 o                         
  -2   2  36         45.42         39.83        28.16 o                         
  -1   2  36          0.42         13.39        25.51 o                         
   0   2  36         93.38         87.18        27.01 o                         
   1   2  36          0.06        -26.42        26.42 o                         
  -2   3  36          0.01         17.73        32.37 o                         
  -1   3  36         11.83         16.75        26.16 o                         
   0   3  36         36.68          0.30        33.76 o                         
  -1   4  36        106.37        133.21        40.99 o                         
   0   4  36          2.44         39.08        35.28 o                         
  -1   1  37         33.21         53.36        27.57 o                         
   0   1  37          6.19          0.68        30.64 o                         
  -1   2  37         41.54        100.17        28.30 o                         
                                                                                
